# Supplementary material for: The role of carbon starvation in the induction of enzymes that degrade plant-derived carbohydrates in Aspergillus niger
Source: Fungal Genet Biol. 2014 Nov;72:34–47. doi: 10.1016/j.fgb.2014.04.006 (PMC4217149; doi:10.1016/j.fgb.2014.04.006)
Supplement: Supplementary data 1 — Supplementary Table S1. RNA-Seq expression values for all genes. [file mmc1.xlsx]

## Sheet: Sheet1
ATCC ID	CBS ID	Description (From AspDB )	CAZy family (CAZy.org)	Protein ID (CAZy.org)	Glu 48h RPKM	6h Straw RPKM	6h NoC RPKM	24h NoC RPKM	DESeq1.9 Glu 48 vs. 6h Straw padj	DESeq1.9 Glu 48 vs. 6h NoC padj	DESeq1.9 Glu 48 vs. 24h NoC padj		Glu 48h RPKM	24h straw RPKM	DESeq1.9 Glu48 vs. 24h straw padj
#N/A	An01g00010	#N/A	#N/A	#N/A	0	0	0	0.0901464	NA	NA	1		0	0.0476819	1
141870	An01g00020	#N/A	#N/A	#N/A	0	0.0512721	0	0.2185	1	NA	0.841788		0	0.127131	0.28199
206419	An01g00030	Ortholog of A. nidulans FGSC A4 : AN9409, A. fumigatus Af293 : Afu3g04260, A. oryzae RIB40 : AO090124000087, A. niger ATCC 1015 : 206419-mRNA and Aspergillus wentii : Aspwe1_0110466	#N/A	#N/A	1.46539	0.603802	0.382759	0.48604	0.743056	0.89154	0.716774		0.364969	0.73345	0.337744
196922	An01g00040	TFIIF, alpha subunit	#N/A	#N/A	3.78343	2.55745	1.54889	2.40622	0.97146	1	1		1.78963	2.43693	0.682015
206414	An01g00050	Has domain(s) with predicted catalytic activity, enoyl-[acyl-carrier-protein] reductase (NADH) activity, fatty acid synthase activity, transferase activity	#N/A	#N/A	3.00626	2.87586	0.950154	1.52906	1	0.739425	0.963644		3.0726	0.786919	5.19346e-06
55511	An01g00060	Fatty acid synthase subunit alpha; induced by growth on starch and lactate	#N/A	#N/A	11.3352	6.62088	1.68975	3.44214	0.643425	0.0173886	0.16364		6.90918	1.21117	4.71882e-09
46885	An01g00070	Ortholog(s) have nucleus localization	#N/A	#N/A	0.227172	0.317452	0.120434	0.222822	1	1	1		0.0483741	0.172579	0.158425
46884	An01g00080	Ortholog of A. nidulans FGSC A4 : AN9405, A. fumigatus Af293 : Afu3g04190, A. oryzae RIB40 : AO090124000081, A. niger ATCC 1015 : 46884-mRNA and Aspergillus versicolor : Aspve1_0145010	#N/A	#N/A	0.149541	1.10105	0.229994	0.362205	0.164406	0.89154	0.723985		0.0900714	0.600877	0.00861132
36558	An01g00090	Has domain(s) with predicted nucleic acid binding, zinc ion binding activity and intracellular localization	#N/A	#N/A	0.192845	0.116248	0.0288356	0.0990798	1	1	1		0.0602279	0.104814	1
55510	An01g00100	Pyruvate dehydrogenase (lipoamide)	#N/A	#N/A	0.984881	0.528755	0.2209	0.166035	0.904627	0.695275	0.306638		0.619988	0.395201	0.845508
46882	An01g00110	Ortholog(s) have extracellular region localization	#N/A	#N/A	1.7102	0.829509	1.06692	1.18707	0.566064	1	1		1.31584	0.618653	0.0691661
206405	An01g00120	Has domain(s) with predicted nucleotide binding, oxidoreductase activity, zinc ion binding activity and role in oxidation-reduction process	#N/A	#N/A	9.68117	9.37471	2.34422	2.14278	1	0.365394	0.0494057		7.23456	3.16122	0.0183885
170115	An01g00130	Ortholog(s) have fibrinogen binding, glutaminyl-tRNA synthase (glutamine-hydrolyzing) activity and role in endoplasmic reticulum organization, glutaminyl-tRNAGln biosynthesis via transamidation	#N/A	#N/A	1.03143	0.919852	0.177468	0.0435559	1	0.413479	0.020417		0.304479	0.195826	0.739926
172648	An01g00140	Ortholog(s) have histone methyltransferase activity (H3-K4 specific) activity and role in histone H3-K4 methylation, regulation of secondary metabolite biosynthetic process, transcription, DNA-dependent	#N/A	#N/A	0.76403	0.644003	0.267214	0.439116	1	1	1		1.07984	1.00824	1
#N/A	An01g00150	Ortholog of A. nidulans FGSC A4 : AN9398, A. fumigatus Af293 : Afu3g04110, A. oryzae RIB40 : AO090124000075, Aspergillus wentii : Aspwe1_0112091 and Aspergillus sydowii : Aspsy1_0062610	#N/A	#N/A	0.606641	0.417926	0.207336	0.578835	1	1	1		0.128563	0.694765	0.00152845
#N/A	An01g00160	Transcription factor involved in regulation of the unfolded protein response; activates transcription of several genes involved in the UPR; during secretion stress, altered transcription start site relieves translational regulation of hacA	#N/A	#N/A	0	0	0	0	NA	NA	NA		0	0	NA
#N/A	An01g00170	Ortholog(s) have role in late endosome to vacuole transport via multivesicular body sorting pathway and endosome localization	#N/A	#N/A	0	0	0	0	NA	NA	NA		0	0	NA
206395	An01g00190	Has domain(s) with predicted sequence-specific DNA binding RNA polymerase II transcription factor activity, zinc ion binding activity, role in regulation of transcription, DNA-dependent and nucleus localization	#N/A	#N/A	1.70327	0.866758	0.45962	0.602399	0.440252	0.505791	0.380099		5.4148	2.51353	0.108316
172302	An01g00200	3-oxoadipate CoA transferase	#N/A	#N/A	5.48165	2.55479	3.11898	1.28442	0.331017	1	0.0962005		3.09866	2.6379	0.892993
46876	An01g00210	Ortholog(s) have extracellular region localization	#N/A	#N/A	0.0425562	0.102612	0.0636333	0.109323	1	1	0.998078		0.0996814	2.30721	2.34382e-13
55505	An01g00220	Has domain(s) with predicted role in transmembrane transport and integral to membrane localization	#N/A	#N/A	1.09492	0.148505	0.184187	0.274243	0.0125566	0.361523	0.475694		0.474468	0.19527	0.15448
46874	An01g00240	Has domain(s) with predicted electron carrier activity, heme binding, iron ion binding, monooxygenase activity, oxidoreductase activity, acting on paired donors, with incorporation or reduction of molecular oxygen activity	#N/A	#N/A	0	0	0	0	NA	NA	NA		0	0.00519392	1
171834	An01g00250	Has domain(s) with predicted heme binding, oxidoreductase activity and role in oxidation-reduction process	#N/A	#N/A	0	0	0	0	NA	NA	NA		0	0	NA
130183	An01g00260	Has domain(s) with predicted DNA binding, sequence-specific DNA binding RNA polymerase II transcription factor activity, zinc ion binding activity and role in regulation of transcription, DNA-dependent, transcription, DNA-dependent	#N/A	#N/A	0.313373	0.11988	0.0865069	0.111465	0.871302	1	1		0.0846955	0.0786107	1
172695	An01g00270	Has domain(s) with predicted role in transmembrane transport and integral to membrane localization	#N/A	#N/A	0.288877	0.0522408	0.0777512	0.356206	0.530906	1	1		0.0879645	0.182523	0.686622
206389	An01g00280	Has domain(s) with predicted phosphatase activity and role in metabolic process	#N/A	#N/A	0.914591	0.11814	0.0390733	0	0.09185	0.110419	0.0461063		0.326444	0.0798902	0.163637
36539	An01g00290	Ortholog of A. oryzae RIB40 : AO090124000045, Aspergillus wentii : Aspwe1_0072249, Aspwe1_0103026, Aspwe1_0177402 and Aspergillus versicolor : Aspve1_0025846, Aspve1_0086138	#N/A	#N/A	6.25384	0.721077	0.878639	0.431289	4.6786e-06	0.0290256	2.665e-05		0.884819	0.513281	0.346167
36538	An01g00310	Ortholog of A. niger CBS 513.88 : An15g02540, An13g03420, An08g08360, An15g04200, An12g09890, An02g10090, An18g01500 and A. oryzae RIB40 : AO090003001172, AO090010000569	#N/A	#N/A	0	0	0	0	NA	NA	NA		0.0288159	0.0501482	1
172895	An01g00320	Ortholog of A. niger CBS 513.88 : An11g08720, An13g03430, An02g01130, An15g02550, An15g04190 and Aspergillus wentii : Aspwe1_0032489, Aspwe1_0173955, Aspwe1_0734444, Aspwe1_0739925	#N/A	#N/A	0.0377527	0	0	0	1	1	1		0.017686	0.0153894	1
206387	An01g00330	Alpha-L-arabinofuranosidase, involved in degradation of hemicellulosic component L-araban; glycosylated	GH51	CAK43424.1	0.235826	6.11822	0.122063	0.0139803	1.5932e-14	1	0.731172		0.14872	0.902157	0.00459008
172733	An01g00340	Has domain(s) with predicted role in transport and integral to membrane localization	#N/A	#N/A	3.45197	0.386139	0.159639	0.548522	0.000119995	0.00041494	0.0396346		3.0759	1.53046	0.0754011
36532	An01g00360	#N/A	#N/A	#N/A	0	0	0	0	NA	NA	NA		0	0.00999517	1
206384	An01g00370	Pepsin family secreted protease; only detected under starvation conditions	#N/A	#N/A	12.2904	2.76503	0.735102	11.8849	0.00105733	1.69513e-05	0.960005		5.86049	4.19291	0.632822
36530	An01g00380	Has domain(s) with predicted role in transmembrane transport and integral to membrane localization	#N/A	#N/A	0.0347215	0.0313953	0.0155755	0.0535176	1	1	1		0.0569308	0.0353844	1
52085	An01g00390	#N/A	#N/A	#N/A	0.308314	0	0	0	0.767157	0.917937	1		0.0412673	0.0179543	1
36527	An01g00400	Has domain(s) with predicted integral to membrane localization	#N/A	#N/A	0.0460339	0	0	0	1	1	1		0.0970447	0	0.296206
36526	An01g00420	Ortholog of A. nidulans FGSC A4 : AN3379, A. fumigatus Af293 : Afu7g01170, A. niger CBS 513.88 : An01g01580, An12g01970 and A. oryzae RIB40 : AO090010000104, AO090038000140	#N/A	#N/A	0	0	0	0	NA	NA	NA		0.00957779	0.0166682	1
36525	An01g00430	Ortholog of Aspergillus tubingensis : Asptu1_0028328, Aspergillus brasiliensis : Aspbr1_0484225, A. niger ATCC 1015 : 36525-mRNA and Aspergillus acidus : Aspfo1_0280280	#N/A	#N/A	0	0.00765331	0.00759373	0.0130461	1	1	1		0.00793037	0.00690058	1
36523	An01g00450	Has domain(s) with predicted coenzyme binding, nucleotide binding, oxidoreductase activity, oxidoreductase activity, acting on the CH-OH group of donors, NAD or NADP as acceptor, phosphogluconate dehydrogenase (decarboxylating) activity	#N/A	#N/A	0.0231664	0.0209472	0	0	1	1	1		0	0	NA
36522	An01g00460	#N/A	#N/A	#N/A	0.111103	0	0	0	1	1	1		0.121446	0.0150965	0.736947
206381	An01g00470	Ortholog of Aspergillus tubingensis : Asptu1_0115311, Aspergillus brasiliensis : Aspbr1_0040646, Aspergillus acidus : Aspfo1_0028633 and Aspergillus zonatus : Aspzo1_0068398	#N/A	#N/A	0.0834533	0	0	0	1	1	1		0.0195477	0.0340186	1
171222	An01g00480	Has domain(s) with predicted RNA binding, RNA-directed DNA polymerase activity and role in RNA-dependent DNA replication	#N/A	#N/A	0.224817	0.0508201	0.0792385	1.24994	0.468787	1	0.0200145		0.0376142	0.677508	4.55392e-09
172176	An01g00490	Has domain(s) with predicted UDP-N-acetylmuramate dehydrogenase activity, flavin adenine dinucleotide binding, oxidoreductase activity, oxidoreductase activity, acting on CH-OH group of donors activity	#N/A	#N/A	0.021787	0.0689499	0.0097733	0	1	1	1		0.0102066	0.0399654	0.812004
#N/A	An01g00500	#N/A	#N/A	#N/A	0.470457	0.425389	0	0	1	0.976563	1		0.0734648	0.191775	0.998452
55501	An01g00510	Has domain(s) with predicted electron carrier activity, heme binding, iron ion binding, monooxygenase activity, oxidoreductase activity and acting on paired donors, more	#N/A	#N/A	0.687846	0.895614	2.46845	4.11359	1	0.0671603	3.48734e-05		0.586467	1.51972	0.0305321
#N/A	An01g00520	Ortholog of Neosartorya fischeri NRRL 181 : NFIA_096130, Aspergillus wentii : Aspwe1_0177733, Aspergillus versicolor : Aspve1_0777922 and Aspergillus zonatus : Aspzo1_0019349	#N/A	#N/A	0.334465	0.806467	0.700165	2.57762	1	0.864724	0.163081		0.313373	4.45379	1.93218e-05
52082	An01g00530	Extracellular acidic protease; A4 family peptidase; expression increases by growth without ammonia; under carbon control and pH regulation	#N/A	#N/A	8.19779	0.085611	0.729107	0.364839	3.50612e-20	0.000949075	1.45794e-08		0.351145	0.141517	0.648238
#N/A	An01g00540	#N/A	#N/A	#N/A	0	0	0	0	NA	NA	NA		0.0530579	0	0.967564
46862	An01g00550	Ortholog of A. nidulans FGSC A4 : AN9377, A. fumigatus Af293 : Afu3g02940, A. oryzae RIB40 : AO090120000006, A. niger ATCC 1015 : 46862-mRNA and Aspergillus wentii : Aspwe1_0112345	#N/A	#N/A	0	0	0	0	NA	NA	NA		0	0.0207757	1
36513	An01g00560	Putative signal peptidase complex subunit; expression enhanced by maltose; expression induced by tunicamycin and DTT	#N/A	#N/A	2.71223	3.88613	0.673843	0.964724	0.91294	0.768274	0.853788		3.85089	2.97663	0.767411
170427	An01g00570	Ortholog of A. nidulans FGSC A4 : AN5461, A. fumigatus Af293 : Afu5g00130, A. niger ATCC 1015 : 170427-mRNA, Aspergillus wentii : Aspwe1_0022994 and Aspergillus versicolor : Aspve1_0039792	#N/A	#N/A	0.038569	0.0348743	0.0865069	0.118896	1	0.950955	1		0.0542051	0.0864717	1
206373	An01g00600	Has domain(s) with predicted oxidoreductase activity and role in oxidation-reduction process	#N/A	#N/A	0	0	0	0	NA	NA	NA		0.00636695	0.0110804	1
52079	An01g00610	Ortholog of Aspergillus tubingensis : Asptu1_0188672, Aspergillus brasiliensis : Aspbr1_0040622, Aspergillus acidus : Aspfo1_0178307 and Aspergillus wentii : Aspwe1_0026425	#N/A	#N/A	5.04986	0.228305	0.125849	0.21621	4.9579e-07	3.67074e-05	0.000222902		11.7234	0.217287	9.52936e-17
196874	An01g00620	Has domain(s) with predicted oxidoreductase activity, oxidoreductase activity, acting on the aldehyde or oxo group of donors, NAD or NADP as acceptor activity and role in oxidation-reduction process	#N/A	#N/A	0.270959	60.5279	6.90391	3.50818	1.13234e-34	2.32939e-14	1.37692e-05		0.0507744	1.14871	5.78539e-10
46858	An01g00630	Has domain(s) with predicted nucleotide binding, oxidoreductase activity, transferase activity, transferring acyl groups other than amino-acyl groups, zinc ion binding activity and role in oxidation-reduction process	#N/A	#N/A	0.038465	75.4384	0.69019	0.177863	4.23682e-42	0.000542254	0.988544		0.00900984	0.148958	0.0836398
170463	An01g00640	Has domain(s) with predicted catalytic activity and role in nucleoside metabolic process	#N/A	#N/A	0.0225087	0	0	0	1	1	1		0.0421785	0.155981	0.756218
#N/A	An01g00650	Ortholog of Aspergillus tubingensis : Asptu1_0115071, Aspergillus brasiliensis : Aspbr1_0040618 and Aspergillus carbonarius ITEM 5010 : Acar5010_208172	#N/A	#N/A	0	0	0	0	NA	NA	NA		0	0.537458	0.0936053
36504	An01g00660	Ortholog of A. niger ATCC 1015 : 36504-mRNA, Aspergillus acidus : Aspfo1_0152112 and Aspergillus carbonarius ITEM 5010 : Acar5010_148138	#N/A	#N/A	0.313146	0.101124	0.0602023	0.241332	0.966361	1	1		0.241006	1.75975	5.61341e-05
36503	An01g00670	#N/A	#N/A	#N/A	0	0	0	0	NA	NA	NA		0.0189923	0	1
36502	An01g00680	Has domain(s) with predicted electron carrier activity, heme binding, iron ion binding, oxidoreductase activity, acting on paired donors, with incorporation or reduction of molecular oxygen activity and role in oxidation-reduction process	#N/A	#N/A	0.126568	0.100138	0.369045	0.585252	1	0.749438	0.12489		0.170468	0.535285	0.0608101
172892	An01g00690	Has domain(s) with predicted sequence-specific DNA binding RNA polymerase II transcription factor activity, zinc ion binding activity, role in regulation of transcription, DNA-dependent and nucleus localization	#N/A	#N/A	0.10341	0.0467517	0.0463878	0.0796946	1	1	1		0.0484442	0.126461	1
171417	An01g00700	Has domain(s) with predicted role in response to stress and integral to membrane localization	#N/A	#N/A	0	0	0.0446098	0	NA	1	NA		0	0.0101345	1
36500	An01g00710	Has domain(s) with predicted carboxy-lyase activity, catalytic activity, pyridoxal phosphate binding activity and role in carboxylic acid metabolic process	#N/A	#N/A	0	0	0	0	NA	NA	NA		0.00715771	0.00622825	1
171904	An01g00720	Has domain(s) with predicted role in transmembrane transport and integral to membrane localization	#N/A	#N/A	0.0370342	0	0.0221506	0	1	1	1		0.0809638	0.11574	1
36498	An01g00730	#N/A	#N/A	#N/A	0.0124235	0	0	0	1	1	1		0.00388003	0.0050643	1
#N/A	An01g00740	#N/A	#N/A	#N/A	0	0	0	0	NA	NA	NA		0	0	NA
#N/A	An01g00750	Ortholog of Aspergillus tubingensis : Asptu1_0054330, Aspergillus brasiliensis : Aspbr1_0040606, A. clavatus NRRL 1 : ACLA_008280 and Aspergillus acidus : Aspfo1_0040371	#N/A	#N/A	4.5248	0.550758	0	0.13412	0.0398517	0.00516738	0.0508065		22.2164	1.95089	1.37549e-08
#N/A	An01g00760	Ortholog of Aspergillus tubingensis : Asptu1_0040533 and Aspergillus acidus : Aspfo1_0040369	#N/A	#N/A	0	0	0	0	NA	NA	NA		0	0	NA
46856	An01g00770	Has domain(s) with predicted ATP binding, ATP-dependent helicase activity, helicase activity, nucleic acid binding activity	#N/A	#N/A	0.386436	0.162229	0.0742922	0.276542	0.906162	0.835252	1		0.265084	0.275669	1
52071	An01g00780	Secreted endo-1,4-xylanase; glycoside hydrolase family 11; highly expressed on xylose; expression repressed by tunicamycin and DTT; XlnR regulated	GH11	CAK43456.1	0.371198	11.7314	0.111009	0.136224	0.00322275	1	1		0.521685	394.08	8.7692e-14
#N/A	An01g00790	#N/A	#N/A	#N/A	0	0	0	0	NA	NA	NA		0	0.207757	0.758711
127714	An01g00800	Ortholog of Aspergillus tubingensis : Asptu1_0115661, Aspergillus brasiliensis : Aspbr1_0173195, Aspergillus acidus : Aspfo1_0178266 and Aspergillus carbonarius ITEM 5010 : Acar5010_397326	#N/A	#N/A	0	0	0	0	NA	NA	NA		0	0.129683	0.631756
36489	An01g00810	Ortholog of Aspergillus tubingensis : Asptu1_0925173, Aspergillus brasiliensis : Aspbr1_0193964, Aspergillus acidus : Aspfo1_0202635 and A. niger ATCC 1015 : 36489-mRNA	#N/A	#N/A	0	0	0	0	NA	NA	NA		0	0.155421	0.452164
171073	An01g00820	Has domain(s) with predicted substrate-specific transmembrane transporter activity, transmembrane transporter activity, transporter activity, role in transmembrane transport and integral to membrane, membrane localization	#N/A	#N/A	0	0	0	0	NA	NA	NA		0.01259	0.372475	0.0129946
#N/A	An01g00830	Has domain(s) with predicted DNA binding activity and role in regulation of transcription, DNA-dependent	#N/A	#N/A	0.12518	0	0.112307	0.192945	1	1	1		0	1.73495	0.00355197
#N/A	An01g00840	#N/A	#N/A	#N/A	0	0	0	0	NA	NA	NA		0.0188495	0	1
172786	An01g00850	Putative xylose permease; induced by xylose and repressed by glucose	#N/A	#N/A	0.955006	13.5943	7.27055	15.1825	6.51569e-12	1.15353e-08	0.655537		0.415434	14.1481	2.50297e-07
131667	An01g00860	Putative multicopper oxidase	AA1	CAK43464.1	0	0	0	0	NA	NA	NA		0.0126138	0.0109758	1
171687	An01g00870	Ortholog(s) have role in austinol biosynthetic process, dehydroaustinol biosynthetic process	#N/A	#N/A	0	0	0	0	NA	NA	NA		0	0.0385244	0.917235
36484	An01g00880	Has domain(s) with predicted O-methyltransferase activity, methyltransferase activity	#N/A	#N/A	0	0	0	0	NA	NA	NA		0	0.00745793	1
36483	An01g00890	#N/A	#N/A	#N/A	0	0	0	0	NA	NA	NA		0.00933701	0.00812457	1
36481	An01g00900	Has domain(s) with predicted phosphatase activity, protein tyrosine phosphatase activity and role in dephosphorylation, protein dephosphorylation	#N/A	#N/A	1.12729	0.787645	0.632106	0.849027	1	1	1		0.41408	0.830281	0.403927
172886	An01g00910	Has domain(s) with predicted catalytic activity and role in nucleoside metabolic process	#N/A	#N/A	0.0919492	0.199538	0.0329975	0.05669	1	1	1		0.0603055	0.104949	0.966585
#N/A	An01g00920	#N/A	#N/A	#N/A	0.283145	0.281624	0.0762085	0.174569	1	1	1		0.424463	0.415513	1
171010	An01g00930	Has domain(s) with predicted S-adenosylmethionine-dependent methyltransferase activity	#N/A	#N/A	0.355493	0.0229599	0.0227812	0.0391383	0.437349	0.732017	0.90403		0.904062	0.0724561	7.0358e-05
36478	An01g00940	Has domain(s) with predicted DNA binding, sequence-specific DNA binding, sequence-specific DNA binding transcription factor activity and role in regulation of transcription, DNA-dependent	#N/A	#N/A	0.0818264	0.0147976	0.0293647	0.126122	1	1	1		0.0689996	0.100066	1
171597	An01g00950	#N/A	#N/A	#N/A	0	0	0.0853535	0	NA	1	NA		0	0.0193906	1
46850	An01g00960	Has domain(s) with predicted nucleotide binding, oxidoreductase activity and role in metabolic process	#N/A	#N/A	0	0	0	0	NA	NA	NA		0.030114	0.017469	1
46849	An01g00970	#N/A	#N/A	#N/A	0.516367	0	0	0.0723543	0.399018	0.639432	1		0.439822	0.306168	0.967564
#N/A	An01g00990	#N/A	#N/A	#N/A	0.0784094	0	0.140693	0.120856	1	1	1		0.0734648	0.383551	0.617272
52069	An01g01000	Ortholog of A. nidulans FGSC A4 : AN2923, AN10601, A. fumigatus Af293 : Afu2g17770, Afu8g00650, A. niger CBS 513.88 : An11g02090 and A. oryzae RIB40 : AO090020000174, AO090103000301	GT25	CAK43477.1	3.43264	0.976479	1.64363	0.743098	0.0545967	1	0.172098		2.75543	1.20274	0.236344
46848	An01g01010	Ortholog of A. nidulans FGSC A4 : AN3302/artF, A. oryzae RIB40 : AO090120000027, Aspergillus versicolor : Aspve1_0061419 and Aspergillus sydowii : Aspsy1_0043459	#N/A	#N/A	0.774991	0.0241638	0.143854	0.0411905	0.0392712	0.800792	0.336515		0.250386	0.0653617	0.297427
36472	An01g01020	Has domain(s) with predicted NAD+ ADP-ribosyltransferase activity, acid-amino acid ligase activity	#N/A	#N/A	0.404745	0.10625	0.169848	0.372297	0.217628	1	1		0.50155	0.689228	0.743568
46846	An01g01030	Ortholog of A. oryzae RIB40 : AO090020000546, Aspergillus wentii : Aspwe1_0044301, Aspergillus sydowii : Aspsy1_0092445 and A. niger ATCC 1015 : 46846-mRNA	#N/A	#N/A	0.277997	0.209472	0.332546	0.785561	1	1	0.848846		0.19535	0.642157	0.328473
36470	An01g01040	Ortholog of Aspergillus tubingensis : Asptu1_0188641, Aspergillus brasiliensis : Aspbr1_0193957, Aspergillus acidus : Aspfo1_0122654 and A. niger ATCC 1015 : 36470-mRNA	#N/A	#N/A	0.0492087	0.0222474	0.0331113	0.0758473	1	1	1		0.00576319	0.150445	0.0121972
36469	An01g01050	Has domain(s) with predicted zinc ion binding activity, role in DNA repair and Smc5-Smc6 complex localization	#N/A	#N/A	0.145194	0.206306	0.0744362	0.063941	1	1	1		0.184623	0.279022	0.917235
55496	An01g01060	Has domain(s) with predicted RNA binding, nucleic acid binding, nucleotide binding, zinc ion binding activity and nucleus localization	#N/A	#N/A	3.54381	2.01563	1.02561	1.18935	0.852199	0.796031	0.631481		0.870249	0.710645	0.967947
133810	An01g01070	Has domain(s) with predicted oxidoreductase activity and role in oxidation-reduction process	#N/A	#N/A	0.844409	0.248144	0.0568182	0.032538	0.481201	0.203896	0.137521		0.415359	0.12908	0.166546
171497	An01g01080	Has domain(s) with predicted nucleotide binding, oxidoreductase activity and role in metabolic process	#N/A	#N/A	3.0705	1.93023	0.865778	0.856391	1	0.933333	0.689858		1.67132	1.18013	0.676189
36465	An01g01090	Has domain(s) with predicted protein heterodimerization activity, sequence-specific DNA binding activity and intracellular localization	#N/A	#N/A	1.6965	0.631639	0.223829	0.538357	0.751461	0.566011	0.949712		1.58951	1.64753	1
36430	An01g01110	Has domain(s) with predicted catalytic activity, hydrolase activity	#N/A	#N/A	0.0158914	0.0287383	0.123563	0.0326588	1	0.0242393	1		0.0148893	0.0302304	0.92981
36428	An01g01120	#N/A	#N/A	#N/A	5.28051	0.741142	0.989924	0.437323	0.0280728	0.31017	0.0221552		7.34005	1.15658	1.1349e-05
#N/A	An01g01130	Putative polyketide synthase, encoded in a predicted secondary metabolite gene cluster	#N/A	#N/A	0.00952638	0	0	0	1	1	1		0	0	NA
#N/A	An01g01140	Ortholog of A. nidulans FGSC A4 : AN6764, AN2660, AN7798, A. fumigatus Af293 : Afu8g01960 and A. niger CBS 513.88 : An15g04120, An11g05430, An01g12050, An11g03480	#N/A	#N/A	0	0	0	0	NA	NA	NA		0	0	NA
#N/A	An01g01150	#N/A	#N/A	#N/A	0	0	0	0	NA	NA	NA		0.0343423	0	0.799661
170237	An01g01160	Has domain(s) with predicted hydrolase activity and role in metabolic process	#N/A	#N/A	3.1368	0.36767	0.442981	0	0.00212264	0.182697	9.29091e-05		2.57162	0.272311	1.47217e-07
206357	An01g01170	Ortholog of A. nidulans FGSC A4 : AN5419, A. niger CBS 513.88 : An18g02752, A. oryzae RIB40 : AO090012000481, A. niger ATCC 1015 : 206357-mRNA and Aspergillus versicolor : Aspve1_0135496	#N/A	#N/A	0.351491	0.015891	0	0	0.170202	0.23884	0.366361		0.255227	0.0143281	0.139173
36425	An01g01180	Has domain(s) with predicted chromate transmembrane transporter activity and role in chromate transport	#N/A	#N/A	0.0279266	0.0252514	0.0375823	0	1	1	1		0.0654139	0.0113839	0.489283
36424	An01g01190	Ortholog of A. oryzae RIB40 : AO090701000875, Aspergillus wentii : Aspwe1_0055015, Aspwe1_0176501, Aspergillus versicolor : Aspve1_0130993 and A. niger ATCC 1015 : 36424-mRNA	#N/A	#N/A	2.45695	0.912982	0.0301958	0	0.445126	0.00222173	0.0020567		16.8394	0.0960385	7.79832e-18
139486	An01g01210	Has domain(s) with predicted serine-type peptidase activity and role in proteolysis	#N/A	#N/A	0.0226876	0.1436	0.0203546	0	0.545936	1	1		0.0797134	0.087859	1
171230	An01g01220	#N/A	#N/A	#N/A	0	0	0	0	NA	NA	NA		0	0.0588784	0.816902
172537	An01g01230	Ortholog of A. nidulans FGSC A4 : AN8638/cetJ, A. fumigatus Af293 : Afu2g14320, Afu3g13130, Afu4g00730, Afu8g01530, A. niger CBS 513.88 : An12g10710 and A. oryzae RIB40 : AO090113000154	#N/A	#N/A	0.0315719	0	0.0283253	0.243315	1	1	0.9442		0.029581	0.0514795	1
#N/A	An01g01240	#N/A	#N/A	#N/A	0	0	0	0	NA	NA	NA		0	0	NA
121297	An01g01250	#N/A	#N/A	#N/A	0	0	0.116627	0	NA	0.20016	NA		0	0.0353271	0.582318
46827	An01g01260	Has domain(s) with predicted catalytic activity, cation binding, hydrolase activity, hydrolyzing O-glycosyl compounds activity and role in carbohydrate metabolic process	GH2	CAK36851.1	0	0	0.0107588	0.0554514	NA	1	0.920498		0.0056179	1.61806	6.98399e-19
#N/A	An01g01270	#N/A	#N/A	#N/A	0.00952638	0	0	0	NA	NA	NA		0	0	1
172233	An01g01280	Has domain(s) with predicted role in transmembrane transport and integral to membrane localization	#N/A	#N/A	0	0	0	0	NA	NA	NA		0	0.023939	0.845724
120511	An01g01290	Has domain(s) with predicted intramolecular transferase activity and role in hopanoid biosynthetic process	#N/A	#N/A	0	0.00982997	0	0	1	NA	NA		0.00509291	0.0310211	0.729635
144154	An01g01300	#N/A	#N/A	#N/A	0	0	0	0	NA	NA	NA		0.0903419	0.0524071	1
171940	An01g01310	Ortholog of Aspergillus aculeatus ATCC16872 : Aacu16872_047505	#N/A	#N/A	0	0.187007	0.0463878	0	1	1	NA		0	0.168614	0.544172
172232	An01g01320	Alpha-galactosidase	GH27	CAK43504.1	0	0.217851	0.0665092	0	0.28377	0.747479	NA		0.00868221	0.0831027	0.506165
119939	An01g01330	Has domain(s) with predicted DNA binding, sequence-specific DNA binding RNA polymerase II transcription factor activity, zinc ion binding activity and role in regulation of transcription, DNA-dependent, transcription, DNA-dependent	#N/A	#N/A	0.0337631	0.600398	0.262523	0.0346936	0.00101555	0.0240728	1		0.0210893	0.174332	0.0307424
36414	An01g01340	Has domain(s) with predicted catalytic activity	GH88	CAK43506.1	0	0	0	0	NA	NA	NA		0.00708188	0.0123246	1
171699	An01g01350	Has domain(s) with predicted role in transmembrane transport and integral to membrane localization	#N/A	#N/A	0	0.106201	0.0263437	0	0.567102	1	NA		0.00687788	0.149619	0.0498192
172825	An01g01360	Ortholog of A. nidulans FGSC A4 : AN3486, AN7279, A. fumigatus Af293 : Afu1g01220, Afu1g01300, A. niger CBS 513.88 : An09g02890 and A. oryzae RIB40 : AO090102000097, AO090010000040/aoiA	#N/A	#N/A	0	0.0525957	0	0	1	NA	NA		0	0.0711341	0.347993
124966	An01g01370	Ortholog of Aspergillus tubingensis : Asptu1_0143129 and Aspergillus acidus : Aspfo1_0121750	#N/A	#N/A	0.0410072	0.0185395	0	0.031603	1	1	1		0.0480266	0.0334321	1
36409	An01g01380	Ortholog of A. niger CBS 513.88 : An12g05680, A. oryzae RIB40 : AO090038000267, A. niger ATCC 1015 : 36409-mRNA, Aspergillus zonatus : Aspzo1_0017959 and Aspergillus terreus NIH2624 : ATET_06412	#N/A	#N/A	2.09826	1.71657	1.27081	2.08361	1	1	0.887305		1.13165	2.59234	0.0231188
171085	An01g01390	Ortholog of A. nidulans FGSC A4 : AN9359, A. fumigatus Af293 : Afu3g02330, A. oryzae RIB40 : AO090120000040, A. niger ATCC 1015 : 171085-mRNA and Aspergillus wentii : Aspwe1_0172765	#N/A	#N/A	0.927904	0.723289	0.516714	0.476738	1	1	1		0.314779	0.334771	1
36407	An01g01400	Ortholog of A. nidulans FGSC A4 : AN9338, AN7059, A. niger CBS 513.88 : An12g03220, An12g02100, An09g02230, A. oryzae RIB40 : AO090138000084 and A. niger ATCC 1015 : 50192-mRNA, 50339-mRNA, 50930-mRNA	#N/A	#N/A	3.76223	0	0.0581956	0.0999805	6.02257e-05	0.00987796	0.0291791		0.790081	0.0264418	0.00938213
#N/A	An01g01410	Ortholog of A. nidulans FGSC A4 : AN11871, A. fumigatus Af293 : Afu1g11260, Afu4g01030, Afu6g00270, A. niger CBS 513.88 : An03g03440, An01g01460, An04g04460 and A. niger ATCC 1015 : 190306-mRNA	#N/A	#N/A	0	0	0.130643	0.112223	NA	1	1		0.0341087	0.0296795	1
36405	An01g01420	Ortholog of A. nidulans FGSC A4 : AN6458, A. fumigatus Af293 : Afu3g07420, A. niger CBS 513.88 : An02g10960, An12g05390 and A. oryzae RIB40 : AO090020000161, AO090005000921, AO090003001427	#N/A	#N/A	0.0492087	0	0.0441484	0	1	1	1		0.25358	0.0401185	0.442187
36404	An01g01430	Ortholog(s) have extracellular region localization	#N/A	#N/A	3.09643	0.559962	0.28988	0.415013	0.00188244	0.0085747	0.0137846		4.59772	2.80981	0.344927
170838	An01g01440	Has domain(s) with predicted catalytic activity and role in nucleoside metabolic process	#N/A	#N/A	0.041165	0	0.0369318	0	1	1	1		0.327837	0.142633	0.459951
36402	An01g01450	Ortholog of A. nidulans FGSC A4 : AN7859, AN5315, A. oryzae RIB40 : AO090001000269, A. niger ATCC 1015 : 36402-mRNA, Aspergillus wentii : Aspwe1_0166871 and Aspergillus versicolor : Aspve1_0044763	#N/A	#N/A	0.109914	0.215334	0.041088	0.0282358	0.930673	1	1		0.175929	1.1724	0.00138866
#N/A	An01g01460	Ortholog of A. nidulans FGSC A4 : AN11871, A. fumigatus Af293 : Afu1g11260, Afu4g01030, Afu6g00270, A. niger CBS 513.88 : An03g03440, An01g01410, An04g04460 and A. niger ATCC 1015 : 190306-mRNA	#N/A	#N/A	0	0	0	0	NA	NA	NA		0.0351858	0	1
#N/A	An01g01470	#N/A	#N/A	#N/A	0	0	0	0	NA	NA	NA		0	0	NA
172697	An01g01475	Ortholog of A. fumigatus Af293 : Afu8g07235, A. oryzae RIB40 : AO090023000051, A. niger ATCC 1015 : 172697-mRNA, Aspergillus wentii : Aspwe1_0170039 and Aspergillus versicolor : Aspve1_0045698	#N/A	#N/A	13.1596	1.66123	0.421656	0.395133	4.2778e-05	5.5493e-06	1.41757e-06		9.2073	1.20175	4.63879e-06
121887	An01g01480	Has domain(s) with predicted role in transmembrane transport and integral to membrane localization	#N/A	#N/A	0	0	0	0	NA	NA	NA		0	0.0100643	1
172072	An01g01490	Ortholog of A. niger CBS 513.88 : An10g00710, An01g14380, A. oryzae RIB40 : AO090009000551, Aspergillus wentii : Aspwe1_0184470 and Aspergillus versicolor : Aspve1_0507685	#N/A	#N/A	0	0	0	0	NA	NA	NA		0	0.0272965	0.915178
36399	An01g01500	Has domain(s) with predicted zinc ion binding activity and intracellular localization	#N/A	#N/A	2.5468	1.199	0.585389	0.486631	0.605844	0.553232	0.191013		2.06081	0.720714	0.312098
36398	An01g01520	Pyrroline-5-carboxylate reductase	#N/A	#N/A	0.157976	0.0714215	0.0236218	0.081165	1	1	1		0.0616725	0.107328	1
132598	An01g01530	Proline dehydrogenase	#N/A	#N/A	0	0	0.0156516	0	NA	1	NA		0	0.419577	6.69425e-06
52061	An01g01540	Putative alpha,alpha-trehalase; expression repressed by tunicamycin and DTT	GH65	CAK43526.1	0.587255	6.43034	0.735296	0.925053	2.49477e-10	0.288167	0.361297		1.87136	1.1338	0.335287
55494	An01g01550	Catalase	#N/A	#N/A	0.365253	3.27657	0.551904	0.429642	4.35698e-07	0.213361	0.98464		15.3143	2.64085	1.13159e-06
36394	An01g01560	Ortholog of A. nidulans FGSC A4 : AN6772, AN11002, A. fumigatus Af293 : Afu8g07350, A. oryzae RIB40 : AO090120000069, A. niger ATCC 1015 : 191468-mRNA, 36394-mRNA and Aspergillus wentii : Aspwe1_0172775	#N/A	#N/A	0.0581679	0.0175319	0.0347908	0	1	1	1		0.0272499	0.0316152	1
36393	An01g01580	Ortholog of A. nidulans FGSC A4 : AN3379, A. fumigatus Af293 : Afu7g01170, A. niger CBS 513.88 : An12g01970, An01g00420 and A. oryzae RIB40 : AO090010000104, AO090038000140	#N/A	#N/A	0	0	0	0	NA	NA	NA		0	0.00647794	1
170782	An01g01590	Pyruvate decarboxylase	#N/A	#N/A	0	0	0	0	NA	NA	NA		0.0387179	0.0393053	1
171379	An01g01600	Ortholog(s) have role in cellular response to drug	#N/A	#N/A	0.0161797	0.146298	0.0290318	0.448892	0.78449	1	0.0218924		0.121275	0.666141	0.00250705
#N/A	An01g01610	#N/A	#N/A	#N/A	0.802717	4.11298	0	4.1242	0.625325	1	0.829574		22.3122	5.78083	0.138137
172823	An01g01620	Ortholog(s) have zinc ion transmembrane transporter activity and role in response to zinc ion, zinc ion transmembrane transport	#N/A	#N/A	0.0406567	0.018381	0	0	1	1	1		0.580916	0.041433	0.000201122
52059	An01g01630	Ortholog of A. nidulans FGSC A4 : AN5396, A. niger CBS 513.88 : An05g02350, An09g00510, A. niger ATCC 1015 : 52059-mRNA and Aspergillus wentii : Aspwe1_0029051, Aspwe1_0065325	#N/A	#N/A	0.405972	2.03563	1.22512	1.42214	0.0508097	0.0698418	0.198149		0.484108	1.27878	0.168001
36386	An01g01640	Has domain(s) with predicted catalytic activity, coenzyme binding, nucleotide binding activity and role in cellular metabolic process	#N/A	#N/A	0.102814	0.0185929	0.0368963	0	1	1	1		0.086697	0.00838212	0.422367
36385	An01g01650	Ortholog of A. niger CBS 513.88 : An12g05420, An03g01830, A. oryzae RIB40 : AO090701000546, AO090001000314, A. niger ATCC 1015 : 45719-mRNA, 53991-mRNA and Aspergillus wentii : Aspwe1_0028536	#N/A	#N/A	0.392555	0.208794	0.0828675	0.106775	1	1	1		0.41107	0.432995	1
#N/A	An01g01660	Ortholog of Aspergillus tubingensis : Asptu1_0054261, Aspergillus brasiliensis : Aspbr1_0053189 and Aspergillus acidus : Aspfo1_0056364	#N/A	#N/A	0.20338	1.10339	0.866713	0.0783695	0.304721	0.160949	1		0.404929	0.953411	0.426335
36384	An01g01670	Ortholog of A. fumigatus Af293 : Afu2g00210, Afu7g06340, A. niger CBS 513.88 : An01g11590, A. oryzae RIB40 : AO090009000035 and A. niger ATCC 1015 : 36384-mRNA	#N/A	#N/A	0.144545	0.0475266	0.106102	0.0202539	1	1	1		0.277015	0.187478	0.80789
36383	An01g01680	Ortholog of Aspergillus tubingensis : Asptu1_0028228, Aspergillus brasiliensis : Aspbr1_0053187, Aspergillus acidus : Aspfo1_0202574 and Aspergillus zonatus : Aspzo1_0166715	#N/A	#N/A	0	0	0	0	NA	NA	NA		0	0	NA
#N/A	An01g01690	#N/A	#N/A	#N/A	0	0	0	0	NA	NA	NA		0.0240478	0	1
#N/A	An01g01700	#N/A	#N/A	#N/A	0	0	0	0	NA	NA	NA		0	0	NA
#N/A	An01g01710	#N/A	#N/A	#N/A	0	0	0	0	NA	NA	NA		0	0	NA
52058	An01g01720	Has domain(s) with predicted cysteine-type endopeptidase activity and role in proteolysis	#N/A	#N/A	1.46298	1.77539	0.518108	0.63297	1	1	0.917014		0.88977	1.78387	0.127269
#N/A	An01g01730	Ortholog of Aspergillus tubingensis : Asptu1_0054257, Aspergillus brasiliensis : Aspbr1_0193903 and Aspergillus acidus : Aspfo1_0056361	#N/A	#N/A	0	0	0	0	NA	NA	NA		0	0.00864795	1
36379	An01g01740	Has domain(s) with predicted calcium ion binding activity	#N/A	#N/A	1.00971	0.0608655	0.0603916	0.207507	0.380599	0.684773	0.991663		0.85143	0.274396	0.418567
55493	An01g01750	Sedolisin family secreted protease	#N/A	#N/A	11.9474	0.135036	0.223309	0.414338	1.89938e-20	5.09903e-11	5.89595e-10		19.9673	1.74922	2.06985e-16
#N/A	An01g01760	#N/A	#N/A	#N/A	0	0	0	0	NA	NA	NA		0	0	NA
#N/A	An01g01770	#N/A	#N/A	#N/A	0	0.040156	0	0	1	NA	NA		0	0.0543099	1
171681	An01g01780	Ortholog of A. niger CBS 513.88 : An15g02150, A. oryzae RIB40 : AO090026000150, A. niger ATCC 1015 : 171681-mRNA, 40476-mRNA and Aspergillus brasiliensis : Aspbr1_0047637	#N/A	#N/A	0	0	0	0	NA	NA	NA		0	0	NA
121153	An01g01790	Has domain(s) with predicted inorganic anion exchanger activity, role in anion transport and integral to membrane, membrane localization	#N/A	#N/A	0	0	0.0114109	0	NA	1	NA		0	0.015554	0.950014
46815	An01g01800	Ortholog of A. nidulans FGSC A4 : AN0219, A. oryzae RIB40 : AO090023000623, Aspergillus wentii : Aspwe1_0056140, Aspergillus versicolor : Aspve1_0121031 and Aspergillus sydowii : Aspsy1_0144751	#N/A	#N/A	0	0.0178225	0	0.0303808	1	NA	1		0.0277015	0	0.918271
172416	An01g01810	Has domain(s) with predicted role in transmembrane transport and integral to membrane localization	#N/A	#N/A	0.0431568	0.0260151	0.0258125	0.0221731	1	1	1		0.101088	0.0938256	1
206342	An01g01820	Putative catalase	#N/A	#N/A	0.0159151	0.0503667	0.00713923	0	1	1	1		0.510717	0.197871	0.0434476
206339	An01g01830	Putative catalase-peroxidase	#N/A	#N/A	1.11569	23.5938	22.3393	26.2349	2.62867e-16	1.82334e-07	1.14604e-15		6.5759	24.3546	2.06315e-05
52052	An01g01840	Has domain(s) with predicted oxidoreductase activity and role in oxidation-reduction process	#N/A	#N/A	0	0.0402674	0.026636	0.114402	1	1	0.500059		0.34771	0.266251	0.921363
142667	An01g01850	Ortholog of Aspergillus tubingensis : Asptu1_0054241, Aspergillus brasiliensis : Aspbr1_0193893 and Aspergillus wentii : Aspwe1_0736959	#N/A	#N/A	0	0	0	0	NA	NA	NA		0	0	NA
36368	An01g01860	#N/A	#N/A	#N/A	0	0	0.112307	0	NA	1	NA		0.0293215	0.102056	1
206333	An01g01870	Avicelase III	GH74,CBM1	CAK43558.1	0.437015	0.589134	0.0998008	0.0857294	1	0.748822	0.461015		0.934304	13.8434	1.34136e-17
46810	An01g01880	Has domain(s) with predicted FMN binding, catalytic activity, oxidoreductase activity and role in oxidation-reduction process	#N/A	#N/A	0.0354988	0	0.0159242	0	1	1	1		0.0249451	0.0434119	1
#N/A	An01g01890	#N/A	#N/A	#N/A	0	0	0	0	NA	NA	NA		0	0	NA
36364	An01g01900	Has domain(s) with predicted transporter activity, role in transmembrane transport and integral to membrane, membrane localization	#N/A	#N/A	0	0	0	0	NA	NA	NA		0.00616725	0.0107328	1
36363	An01g01920	N-acetyl-betaglucosaminidase; beta-1,6-N-acetylglucosaminidase	GH20	CAK43562.1	0	0	0	0.0619598	NA	NA	0.943918		0.00941591	0.110609	0.0629332
36362	An01g01930	Ortholog of Aspergillus acidus : Aspfo1_0178095	#N/A	#N/A	0	0	0	0	NA	NA	NA		0.0218474	0	1
46809	An01g01940	Has domain(s) with predicted amino acid transmembrane transporter activity, role in amino acid transmembrane transport and membrane localization	#N/A	#N/A	0.256276	0.0609805	0.0363035	0.0831596	0.695043	0.838609	1		0.151651	0.142955	1
36360	An01g01950	Has domain(s) with predicted metal ion transmembrane transporter activity, role in metal ion transport, transmembrane transport and membrane localization	#N/A	#N/A	3.76365	0.0531737	2.69075	4.38101	0.152508	1	0.998078		6.52	1.65406	8.86917e-05
171353	An01g01960	Has domain(s) with predicted 5-amino-6-(5-phosphoribosylamino)uracil reductase activity and role in oxidation-reduction process, riboflavin biosynthetic process	#N/A	#N/A	0.103036	0.302789	0.0693305	0.0794069	0.953581	1	1		0.54303	0.378012	0.839857
36357	An01g01970	Ortholog of Aspergillus brasiliensis : Aspbr1_0120644	#N/A	#N/A	0	0	0	0	NA	NA	NA		0	0	NA
36356	An01g01980	Ortholog of A. fumigatus Af293 : Afu1g01420, A. niger CBS 513.88 : An14g00460, A. oryzae RIB40 : AO090138000165, AO090038000492 and A. niger ATCC 1015 : 36356-mRNA, 41492-mRNA	#N/A	#N/A	0	0	0	0	NA	NA	NA		0.0066764	0.0116189	1
#N/A	An01g01990	Ortholog of Aspergillus brasiliensis : Aspbr1_0205234	#N/A	#N/A	0	0.0837888	0.0831365	1.99961	1	1	0.197827		0.0868221	4.91061	4.44378e-09
170119	An01g02000	Has domain(s) with predicted carboxy-lyase activity, catalytic activity, pyridoxal phosphate binding activity and role in carboxylic acid metabolic process, cellular amino acid metabolic process	#N/A	#N/A	0.303628	0.61148	0.173348	0.0850898	0.705673	1	1		0.310343	0.450073	0.81355
36354	An01g02010	#N/A	#N/A	#N/A	0	0	0	0	NA	NA	NA		0.00521474	0.00453759	1
128447	An01g02020	Ortholog of A. nidulans FGSC A4 : AN11076, A. fumigatus Af293 : Afu3g02220, A. niger ATCC 1015 : 128447-mRNA, Aspergillus wentii : Aspwe1_0171305 and Aspergillus versicolor : Aspve1_0056749	#N/A	#N/A	0.075907	0.137271	0.0681012	0	1	1	1		0.248921	0.959217	0.317299
171221	An01g02030	Has domain(s) with predicted nucleotide binding, oxidoreductase activity, transferase activity, transferring acyl groups other than amino-acyl groups, zinc ion binding activity and role in oxidation-reduction process	#N/A	#N/A	0.0544676	0.0437777	0.0678701	0.587672	1	0.653149	2.50539e-06		0.00992305	0.355248	4.9628e-13
#N/A	An01g02040	Ortholog of A. niger CBS 513.88 : An10g00240, Aspergillus wentii : Aspwe1_0162306, Aspwe1_0185967, Aspergillus versicolor : Aspve1_0087805 and Aspergillus sydowii : Aspsy1_0092563	#N/A	#N/A	0.028147	0	0.0252525	0.021692	1	1	1		0.006593	0.126211	0.0765799
36349	An01g02050	Has domain(s) with predicted sequence-specific DNA binding RNA polymerase II transcription factor activity, zinc ion binding activity, role in regulation of transcription, DNA-dependent and nucleus localization	#N/A	#N/A	0	0	0	0	NA	NA	NA		0.0101292	0.0264418	1
123933	An01g02060	Has domain(s) with predicted role in transmembrane transport and integral to membrane localization	#N/A	#N/A	0	0.0155839	0	0	1	NA	NA		0.0242221	0	0.918271
46803	An01g02070	Has domain(s) with predicted metalloendopeptidase activity, zinc ion binding activity and extracellular space localization	#N/A	#N/A	0	0.0102409	0	0	1	NA	NA		0.0106116	0.0230841	1
137631	An01g02080	Ortholog of A. nidulans FGSC A4 : AN0070/uaW, A. fumigatus Af293 : Afu5g12325, A. niger ATCC 1015 : 137631-mRNA, Aspergillus wentii : Aspwe1_0038965 and Aspergillus sydowii : Aspsy1_0054888	#N/A	#N/A	0.640891	1.93166	0.919978	0.263422	0.297976	0.565232	1		0.58046	1.02759	0.651998
170268	An01g02090	Ortholog of A. nidulans FGSC A4 : AN0071, A. fumigatus Af293 : Afu5g12320, A. oryzae RIB40 : AO090120000349, A. niger ATCC 1015 : 170268-mRNA and Aspergillus wentii : Aspwe1_0026685	#N/A	#N/A	0.158844	0.396411	0.15391	0.0881396	0.307725	0.836295	1		0.363137	0.297852	0.917235
196832	An01g02100	Has domain(s) with predicted RNA binding, pseudouridine synthase activity and role in RNA processing, pseudouridine synthesis	#N/A	#N/A	0.143556	0.129804	0.0286208	0.0737561	1	1	1		0.216699	0.247079	1
55487	An01g02110	Ortholog of A. nidulans FGSC A4 : AN0073, A. fumigatus Af293 : Afu5g12302, A. oryzae RIB40 : AO090120000347, A. niger ATCC 1015 : 55487-mRNA and Aspergillus wentii : Aspwe1_0170763	#N/A	#N/A	1.53141	1.32317	0.763296	1.4862	1	1	0.969322		1.51456	1.89128	0.898157
52046	An01g02120	Ortholog of A. nidulans FGSC A4 : AN0074, A. fumigatus Af293 : Afu5g12270, A. oryzae RIB40 : AO090120000346, A. niger ATCC 1015 : 52046-mRNA and Aspergillus wentii : Aspwe1_0038954	#N/A	#N/A	0.408285	0.140637	0.0697712	0.209768	0.872543	0.871402	1		0.236809	0.35664	0.876586
137102	An01g02130	#N/A	#N/A	#N/A	0.799149	0.25807	0	0	0.9663	0.485589	0.644013		0.802236	0.349031	0.501508
170848	An01g02140	Has domain(s) with predicted role in transmembrane transport and integral to membrane localization	#N/A	#N/A	0.0326556	5.69879	9.30197	4.68101	1.91118e-06	5.40267e-22	0.00684799		0.0458945	9.50451	3.21327e-14
36340	An01g02150	Ortholog(s) have sequence-specific DNA binding transcription factor activity and role in positive regulation of transcription from RNA polymerase II promoter, regulation of arginine metabolic process	#N/A	#N/A	0.504513	0.465493	0.406445	0.650667	1	0.918147	0.766632		0.945396	1.25074	0.857413
170443	An01g02160	Has domain(s) with predicted role in transmembrane transport and integral to membrane localization	#N/A	#N/A	0.448831	0.447459	7.49596	7.04218	1	6.30504e-13	9.94716e-11		0.194089	8.2848	9.12624e-11
172301	An01g02170	Ortholog of A. nidulans FGSC A4 : AN0200, A. fumigatus Af293 : Afu4g03700, Afu5g11090, A. niger CBS 513.88 : An14g01450, A. oryzae RIB40 : AO090011000307 and A. niger ATCC 1015 : 172301-mRNA, 49257-mRNA	#N/A	#N/A	1.07477	1.48471	0.991029	1.01236	1	0.817783	1		1.03496	2.9451	0.0159564
52045	An01g02180	Ortholog(s) have role in inositol metabolic process and cytoplasm, nucleus localization	#N/A	#N/A	0.162165	0	0.116391	0.0499903	0.960962	1	1		0.0455816	0.0661044	1
170557	An01g02190	Has domain(s) with predicted hydrolase activity	#N/A	#N/A	2.29742	1.97747	1.62515	1.70245	1	0.966574	1		2.02836	4.98873	0.0178618
196819	An01g02200	DNA-directed RNA polymerase	#N/A	#N/A	1.96677	0.827146	0.492424	0.352495	0.768334	0.89146	0.476075		1.09279	1.06276	1
172459	An01g02210	Has domain(s) with predicted role in regulation of transcription from RNA polymerase II promoter and Elongator holoenzyme complex localization	#N/A	#N/A	0.507074	0.442124	0.12998	0.139567	1	0.993608	0.906173		0.593872	0.472462	0.925543
36333	An01g02220	Has domain(s) with predicted nuclease activity, nucleic acid binding, tRNA-intron endonuclease activity and role in tRNA splicing, via endonucleolytic cleavage and ligation, tRNA-type intron splice site recognition and cleavage	#N/A	#N/A	1.32523	0.89363	0.423185	1.28097	1	1	1		1.7783	2.63696	0.575465
36332	An01g02230	Has domain(s) with predicted RNA binding, ribonuclease activity, role in mRNA cleavage, rRNA processing, tRNA processing and ribonuclease MRP complex, ribonuclease P complex localization	#N/A	#N/A	0.264269	0.345155	0.0526873	0.0452587	1	1	1		0.137558	0.478781	0.217821
36331	An01g02240	Has domain(s) with predicted oxidoreductase activity, acting on paired donors, with incorporation or reduction of molecular oxygen, 2-oxoglutarate as one donor, and incorporation of one atom each of oxygen into both donors activity	#N/A	#N/A	0.0611594	0.516139	0.292641	0.219957	0.209168	0.196294	1		0.105055	1.61219	5.98876e-07
170794	An01g02250	Has domain(s) with predicted ATP binding, nucleoside-triphosphatase activity, nucleotide binding activity	#N/A	#N/A	0.127415	0.288024	18.4615	25.138	1	7.26221e-21	1.83876e-14		0.0447676	0.64924	0.00221191
36329	An01g02260	Ortholog of Aspergillus tubingensis : Asptu1_0167102, Aspergillus brasiliensis : Aspbr1_0193848, A. niger ATCC 1015 : 36329-mRNA and Aspergillus acidus : Aspfo1_0276378	#N/A	#N/A	0.140756	0.107692	7.80032	16.6887	1	9.62805e-19	1.92445e-23		0.172458	0.962175	8.14099e-05
#N/A	An01g02270	Has domain(s) with predicted nucleic acid binding, ribonuclease H activity	#N/A	#N/A	0.056629	0.153613	0	0	1	1	1		0.198967	0.0577102	0.504788
206311	An01g02280	#N/A	#N/A	#N/A	1.0312	1.54902	0.85055	0.38454	0.817199	0.845184	0.900457		1.24668	0.671214	0.222227
#N/A	An01g02290	#N/A	#N/A	#N/A	0	0	0	0	NA	NA	NA		0	0.0991566	1
171101	An01g02300	Ortholog(s) have role in actin filament debranching, negative regulation of Arp2/3 complex-mediated actin nucleation and actin cortical patch, nucleus localization	#N/A	#N/A	0.351738	0.726956	0.495892	0.542148	1	0.857563	1		0.164779	0.327729	0.906087
206308	An01g02310	Has domain(s) with predicted role in Mo-molybdopterin cofactor biosynthetic process	#N/A	#N/A	1.78552	1.74438	0.828575	0.632667	1	1	0.782763		0.759547	0.585623	0.874603
206304	An01g02320	Ras GTPase; expressed in germinating conidia	#N/A	#N/A	3.29706	1.75544	0.660672	1.05765	0.966503	0.596825	0.75661		3.88887	1.14615	0.000510211
46788	An01g02330	Ortholog of A. nidulans FGSC A4 : AN2606, A. fumigatus Af293 : Afu4g01370, Afu5g02660, A. oryzae RIB40 : AO090020000155 and A. niger ATCC 1015 : 46788-mRNA	#N/A	#N/A	0	0	0	0	NA	NA	NA		0.0062131	0.0108126	1
46787	An01g02340	Ortholog(s) have intracellular localization	#N/A	#N/A	4.34435	2.80924	0.377949	1.29864	0.97146	0.0144158	0.451024		0.87575	0.364916	0.175162
36323	An01g02350	#N/A	#N/A	#N/A	0	0	0	0	NA	NA	NA		0	0.0387813	1
170145	An01g02360	#N/A	#N/A	#N/A	0.153446	0	0	0	0.872543	0.993608	1		0.131789	0.0312752	0.63141
52040	An01g02370	Ortholog(s) have sequence-specific DNA binding activity and role in cellular iron ion homeostasis, negative regulation of iron ion transport	#N/A	#N/A	0.874281	1.11354	0.700034	1.24613	0.998202	0.834948	0.485286		0.625371	0.456025	0.713258
#N/A	An01g02380	#N/A	#N/A	#N/A	0	0	0	0	NA	NA	NA		0	0	NA
#N/A	An01g02390	#N/A	#N/A	#N/A	0	0	0	0	NA	NA	NA		0.662223	0.0411594	0.00141919
#N/A	An01g02400	#N/A	#N/A	#N/A	0.0469425	0.0424456	0	0	1	1	1		0.0439822	0.038271	1
#N/A	An01g02410	#N/A	#N/A	#N/A	0.368536	0.166616	0.110213	0.0473365	1	1	0.971538		0.0143873	0.112672	0.564896
196801	An01g02420	Ortholog of A. nidulans FGSC A4 : AN10025, A. fumigatus Af293 : Afu5g11280, A. oryzae RIB40 : AO090026000715, Aspergillus terreus NIH2624 : ATET_07716 and Aspergillus tubingensis : Asptu1_0520661	#N/A	#N/A	0.262648	0.31665	0.0916372	0.157434	1	1	1		0.198235	0.178441	1
52038	An01g02430	Has domain(s) with predicted nucleotide binding, oxidoreductase activity, oxidoreductase activity, acting on the CH-NH2 group of donors, oxygen as acceptor activity and role in oxidation-reduction process	#N/A	#N/A	9.35297	5.89375	2.66441	3.5966	0.870913	0.60083	0.579806		9.44976	5.63638	0.175924
171198	An01g02440	Ortholog of A. nidulans FGSC A4 : AN0173, A. oryzae RIB40 : AO090026000850, A. niger ATCC 1015 : 171198-mRNA, Aspergillus wentii : Aspwe1_0442639 and Aspergillus versicolor : Aspve1_0121598	#N/A	#N/A	0.318133	0.410939	0.299009	0.25685	1	0.91547	1		0.27678	0.314943	1
36316	An01g02460	Ortholog of A. nidulans FGSC A4 : AN0172, A. fumigatus Af293 : Afu5g11310, A. oryzae RIB40 : AO090026000711, A. niger ATCC 1015 : 36316-mRNA and Aspergillus wentii : Aspwe1_0442534	#N/A	#N/A	0.226086	0.11448	0.113588	0.0557559	1	1	0.884411		0.203355	0.0774151	0.22799
#N/A	An01g02470	#N/A	#N/A	#N/A	0	0	0	0	NA	NA	NA		0.0235398	0.0204831	1
#N/A	An01g02480	#N/A	#N/A	#N/A	0	0	0	0	NA	NA	NA		0	0	NA
#N/A	An01g02490	#N/A	#N/A	#N/A	0	0	0	0	NA	NA	NA		0	0.0170425	1
206291	An01g02500	Thioredoxin	#N/A	#N/A	1.41256	2.78375	0.812375	0.279133	0.485048	1	0.644381		0.729614	0.974453	0.918921
55476	An01g02510	Ortholog of A. nidulans FGSC A4 : AN0168, A. fumigatus Af293 : Afu5g11330, A. oryzae RIB40 : AO090026000707, A. niger ATCC 1015 : 55476-mRNA and Aspergillus wentii : Aspwe1_0075145	#N/A	#N/A	1.0942	1.83742	0.717695	1.16214	0.577184	1	0.86662		0.883045	1.51052	0.278304
#N/A	An01g02520	#N/A	#N/A	#N/A	0	0	0	0	NA	NA	NA		0	0	NA
#N/A	An01g02530	#N/A	#N/A	#N/A	0	0	0	0	NA	NA	NA		0.0470796	0	1
#N/A	An01g02540	#N/A	#N/A	#N/A	0	0.307226	0	0.209483	0.91656	NA	1		0.286513	0.443214	1
#N/A	An01g02550	#N/A	#N/A	#N/A	0	0.102409	0	0	1	NA	NA		0	0.0923363	1
#N/A	An01g02560	#N/A	#N/A	#N/A	0.153998	0.0464154	0.046054	0.0791213	1	1	1		0.312622	0.418503	1
#N/A	An01g02570	#N/A	#N/A	#N/A	0	0	0	0.135776	NA	NA	1		0.0619009	0.12568	1
#N/A	An01g02590	#N/A	#N/A	#N/A	0	0	0	0	NA	NA	NA		0	0	NA
139052	An01g02600	Has domain(s) with predicted protein transporter activity and role in intracellular protein transport, protein transport, vesicle-mediated transport	#N/A	#N/A	0.864366	0.850526	0.410548	0.679203	1	1	1		0.416839	0.618335	0.645709
#N/A	An01g02610	#N/A	#N/A	#N/A	0	0	0	0.109613	NA	NA	1		0.0999463	0.231914	0.994852
196788	An01g02620	Ortholog(s) have sequence-specific DNA binding, sequence-specific DNA binding transcription factor activity, transcription regulatory region DNA binding activity	#N/A	#N/A	0.853954	1.05527	1.16198	0.855551	1	0.216878	1		0.453391	0.94568	0.164865
52032	An01g02630	Ortholog(s) have transcription regulatory region DNA binding activity and role in regulation of cellular amide catabolic process, regulation of transcription, DNA-dependent	#N/A	#N/A	0.0446512	0.209944	0.112167	0.233997	0.320002	0.91547	0.203283		0.0292848	0.0982879	0.602414
52031	An01g02640	Has domain(s) with predicted O-methyltransferase activity	#N/A	#N/A	8.18826	0.0426326	0	0.0726731	7.98699e-15	9.92243e-15	3.28954e-11		5.86068	0.0832857	1.02872e-13
#N/A	An01g02650	#N/A	#N/A	#N/A	0.131163	0.0474393	0.023535	0.0404333	1	1	1		0.184337	0.0320801	0.256287
135545	An01g02660	#N/A	#N/A	#N/A	2.04493	0.0596463	0.029591	0	0.00057592	0.00676352	0.00649132		1.09705	0.0403349	3.09094e-06
46776	An01g02670	Has domain(s) with predicted endodeoxyribonuclease activity, producing 5'-phosphomonoesters activity	#N/A	#N/A	0.525184	0.720499	0.373692	0.809487	1	1	0.706861		0.924743	0.649635	0.686622
46775	An01g02680	Ortholog of A. nidulans FGSC A4 : AN4047, A. fumigatus Af293 : Afu1g03880, A. niger ATCC 1015 : 46775-mRNA, Aspergillus versicolor : Aspve1_0770708 and Aspergillus zonatus : Aspzo1_0141281	#N/A	#N/A	0.0359459	0.13001	0.290245	0.193917	0.969104	0.178046	0.64525		0.075778	0.285731	0.162246
196780	An01g02690	Ortholog of A. nidulans FGSC A4 : AN4046, A. fumigatus Af293 : Afu1g03890, A. oryzae RIB40 : AO090003000960, A. niger ATCC 1015 : 196780-mRNA and Aspergillus wentii : Aspwe1_0049487	#N/A	#N/A	0.458341	0.302425	0.188934	0.133655	1	1	0.949217		0.446847	0.333276	0.836508
36304	An01g02700	Ortholog of A. nidulans FGSC A4 : AN4045, A. fumigatus Af293 : Afu1g03910, A. oryzae RIB40 : AO090003000959, A. niger ATCC 1015 : 36304-mRNA and Aspergillus wentii : Aspwe1_0169355	#N/A	#N/A	0.138102	0.124872	0.0413001	0.0709539	1	1	1		0.201278	0.181396	1
206273	An01g02720	Has domain(s) with predicted ATP binding, DNA binding, DNA helicase activity, nucleoside-triphosphatase activity, nucleotide binding activity, role in DNA replication, DNA replication initiation and MCM complex, nucleus localization	#N/A	#N/A	0.174286	0.19226	0.109454	0.182671	1	1	0.981977		0.117572	0.130723	1
#N/A	An01g02730	Has domain(s) with predicted role in cell wall macromolecule catabolic process	CBM50,CBM50	CAK43640.1	0	0.901553	0.587038	0.240128	0.00660658	0.0054023	0.841788		0.0145967	0.0381039	1
#N/A	An01g02740	Tannin acyl hydrolase with a predicted role in tannic acid degradation	#N/A	#N/A	0	0	0	0	NA	NA	NA		0.0113503	0.00987638	1
#N/A	An01g02750	#N/A	#N/A	#N/A	0	0	0	0	NA	NA	NA		0	0.0164018	1
#N/A	An01g02760	Ortholog of N. fischeri NRRL 181 : NFIA_099680, Neosartorya fischeri NRRL 181 : NFIA_062410 and Aspergillus aculeatus ATCC16872 : Aacu16872_045086	#N/A	#N/A	0.24246	0.845616	0	0.0533877	0.592712	0.91547	1		0	0.127075	0.466486
#N/A	An01g02770	#N/A	#N/A	#N/A	0	0	0	0	NA	NA	NA		0.0334265	0.0872578	1
#N/A	An01g02790	Ortholog of A. nidulans FGSC A4 : AN10498, A. fumigatus Af293 : Afu1g03930, A. oryzae RIB40 : AO090003000957, Aspergillus wentii : Aspwe1_0066343 and Aspergillus zonatus : Aspzo1_1758881	#N/A	#N/A	0.12912	0.0558372	0.0201464	0.0259588	0.9663	0.782181	0.860907		0.0341892	0.0411917	1
206270	An01g02800	Ortholog of A. nidulans FGSC A4 : AN4043, A. fumigatus Af293 : Afu1g03940, A. oryzae RIB40 : AO090003000956, A. niger ATCC 1015 : 206270-mRNA and Aspergillus wentii : Aspwe1_0037313	#N/A	#N/A	2.35905	2.049	0.844499	0.931415	1	0.989599	0.716321		3.04323	0.82426	0.00273869
206266	An01g02810	C-22 sterol desaturase	#N/A	#N/A	0.093885	1.04295	0.0240658	0.0826907	0.000803912	1	1		0.0753981	0.125747	0.917235
#N/A	An01g02820	#N/A	#N/A	#N/A	0	0	0	0	NA	NA	NA		0	0	NA
137095	An01g02830	Ortholog(s) have endoplasmic reticulum, mitochondrial outer membrane localization	#N/A	#N/A	0.102666	0.0928308	0.138162	0.316485	1	1	1		0.360718	0.230177	0.966022
206262	An01g02840	Ortholog(s) have glutathione binding activity	#N/A	#N/A	1.80197	1.42643	0.876433	1.63798	1	1	1		0.899825	1.37223	0.469386
46769	An01g02850	Ortholog(s) have role in response to temperature stimulus	#N/A	#N/A	1.68322	1.96268	1.15929	1.74708	1	0.948756	0.82194		1.35936	1.30991	1
172191	An01g02860	Has domain(s) with predicted Rab GTPase activator activity, role in regulation of Rab GTPase activity and intracellular localization	#N/A	#N/A	0.421706	0.183028	0.151336	0.259997	0.958232	1	1		0.0790225	0.199407	0.563314
170718	An01g02870	Has domain(s) with predicted membrane localization	#N/A	#N/A	1.75066	0.815461	0.333164	0.367958	0.954195	0.75747	0.631866		0.782851	0.724445	1
#N/A	An01g02880	Cytoplasmic ubiquitin / ribosomal fusion protein	#N/A	#N/A	0	0	0	0	NA	NA	NA		0	0	NA
36289	An01g02890	Ortholog of A. nidulans FGSC A4 : AN10501, A. fumigatus Af293 : Afu1g04062, A. niger ATCC 1015 : 36289-mRNA-36288-mRNA, Aspergillus wentii : Aspwe1_0150756 and Aspergillus versicolor : Aspve1_0043617	#N/A	#N/A	0.671554	0.607222	0.131796	0.420506	1	0.819811	1		1.81879	0.82125	0.0721376
36287	An01g02900	Ortholog(s) have ribosome binding, translation elongation factor activity, translation initiation factor activity	#N/A	#N/A	17.1955	12.0619	8.38956	12.9105	1	1	1		6.60225	19.5291	0.00155828
55469	An01g02910	Putative vacuolar protein sorting protein; expression enhanced by maltose	#N/A	#N/A	0.279032	0.25831	0.13113	0.153601	1	1	1		0.298784	0.227488	0.853998
#N/A	An01g02920	Has domain(s) with predicted oxidoreductase activity and role in oxidation-reduction process	#N/A	#N/A	0	0	0	0	NA	NA	NA		0.00752849	0	1
36285	An01g02930	Ortholog of A. nidulans FGSC A4 : AN8649, A. fumigatus Af293 : Afu1g04100, A. oryzae RIB40 : AO090009000519 and A. niger ATCC 1015 : 186804-mRNA, 36285-mRNA	#N/A	#N/A	0.136691	0	0.0245269	0.0421374	0.966361	1	1		0.806846	0.668642	0.990133
36284	An01g02940	Has domain(s) with predicted DNA binding, nucleic acid binding, zinc ion binding activity, role in transcription, DNA-dependent and intracellular, nucleus localization	#N/A	#N/A	0.0166907	0.143372	0.0898458	0.0771779	0.270233	0.305689	0.762093		0.058643	0.241532	0.0396848
170369	An01g02950	Has domain(s) with predicted catalytic activity and role in nucleoside metabolic process	#N/A	#N/A	0.0643589	0.0504345	0.0846863	0.105812	1	0.656368	0.824681		0.0241201	0.0909482	0.0972935
171968	An01g02960	Has domain(s) with predicted homogentisate 1,2-dioxygenase activity and role in L-phenylalanine catabolic process, oxidation-reduction process, tyrosine metabolic process	#N/A	#N/A	0	0.0621555	0	0.0211905	0.958232	NA	1		0.00644056	0.0280211	0.929671
52023	An01g02970	Has domain(s) with predicted catalytic activity	#N/A	#N/A	0.373183	0.688365	0.441945	0.161056	0.783578	0.699527	1		0.356643	0.559813	0.656308
36281	An01g02980	Has domain(s) with predicted dipeptidyl-peptidase activity, role in proteolysis and cytoplasm localization	#N/A	#N/A	0.0448758	0	0	0	1	1	1		0	0.109758	0.616393
36280	An01g02990	Ortholog of A. oryzae RIB40 : AO090005000331, Aspergillus tubingensis : Asptu1_0040260, Asptu1_0193070 and Aspergillus brasiliensis : Aspbr1_0073342, Aspbr1_0179032	#N/A	#N/A	0	0	0	0	NA	NA	NA		0	0	NA
172523	An01g03000	Has domain(s) with predicted CoA-transferase activity and role in ketone body catabolic process, metabolic process	#N/A	#N/A	0.0565169	0.587683	0.0126763	0	0.0177943	1	1		0.0926675	0.0518363	0.89335
#N/A	An01g03010	Ortholog of A. nidulans FGSC A4 : AN11533, A. fumigatus Af293 : Afu8g06974, N. fischeri NRRL 181 : NFIA_099710, Aspergillus versicolor : Aspve1_0122429 and Aspergillus sydowii : Aspsy1_0054789	#N/A	#N/A	0.0775572	0	0	0	1	1	1		0.0363331	0.0316152	1
36278	An01g03020	Ortholog of A. fumigatus Af293 : Afu1g04140, A. niger ATCC 1015 : 36278-mRNA, Aspergillus wentii : Aspwe1_0169380, Aspergillus zonatus : Aspzo1_1762393 and Aspergillus brasiliensis : Aspbr1_0172832	#N/A	#N/A	0.143856	0	0	0.0443462	0.963953	1	1		0.229133	0.105554	0.704996
171830	An01g03030	Tartrate dehydrogenase	#N/A	#N/A	0.0982818	0	0	0.0302971	0.966361	1	1		0.534087	0.12019	0.025681
172476	An01g03040	Has domain(s) with predicted DNA binding, zinc ion binding activity, role in transcription, DNA-dependent and nucleus localization	#N/A	#N/A	0.169887	0.0576048	0.0285782	0.0981952	0.954399	0.948855	1		0.1542	0.103878	0.980167
46760	An01g03050	Has domain(s) with predicted RNA binding, nucleic acid binding, nucleotide binding activity	#N/A	#N/A	0.736844	0.986736	0.610863	1.04947	1	0.795692	0.498756		0.677269	1.01135	0.781068
46759	An01g03060	Has domain(s) with predicted ubiquitin-protein ligase activity, role in cellular protein modification process and intracellular localization	#N/A	#N/A	1.32263	1.20118	0.541266	0.831545	1	1	1		0.820716	0.32633	0.129481
55468	An01g03070	Ortholog of A. nidulans FGSC A4 : AN0476, A. fumigatus Af293 : Afu1g04230, A. oryzae RIB40 : AO090003000925, A. niger ATCC 1015 : 55468-mRNA and Aspergillus wentii : Aspwe1_0169388	#N/A	#N/A	3.71867	2.74081	0.925182	0.674321	1	0.627402	0.160234		2.04951	1.14645	0.290126
171090	An01g03080	Has domain(s) with predicted role in rRNA processing and small-subunit processome localization	#N/A	#N/A	0.373612	0.258335	0.0854411	0.169372	1	0.781455	1		0.18189	0.433004	0.109456
170223	An01g03090	Glucan endo-1,3-beta-D-glucosidase; beta-glucanase	GH81	CAK43675.1	0.389613	0.656226	0.664825	16.2966	0.702561	0.273933	6.91218e-19		0.425884	6.80748	1.7088e-17
206243	An01g03100	Putative vacuolar Ca2+/H+ exchanger	#N/A	#N/A	7.45257	8.42614	2.00024	1.81474	1	0.508942	0.0837354		5.63302	4.49309	0.750184
52020	An01g03110	Has domain(s) with predicted structural constituent of ribosome activity, role in translation and ribosome localization	#N/A	#N/A	0.822563	0.899438	0.326082	0.501243	1	1	1		0.465999	0.499062	1
206238	An01g03120	Putative arsenite efflux transporter	#N/A	#N/A	0.873196	1.20688	0.447658	0.721013	0.860546	1	1		0.648661	0.828848	0.874748
52018	An01g03130	Ortholog of A. fumigatus Af293 : Afu1g04300, A. oryzae RIB40 : AO090003000919, AO090701000446, A. niger ATCC 1015 : 52018-mRNA and Aspergillus wentii : Aspwe1_0025379	#N/A	#N/A	0.646763	0.603671	0.168461	0.51452	1	0.995872	1		0.263893	0.824952	0.0562704
52017	An01g03140	#N/A	#N/A	#N/A	1.12662	0.218292	0.192527	0.206727	0.206899	0.618546	0.572216		0.339292	0.907569	0.154008
170869	An01g03150	#N/A	#N/A	#N/A	2.02003	1.94436	0.233845	0.200874	1	0.233668	0.147135		3.32739	2.20469	0.472971
206235	An01g03160	Has domain(s) with predicted structural constituent of ribosome activity, role in translation and ribosome localization	#N/A	#N/A	9.57765	12.7773	3.99116	3.02508	0.829841	1	0.349529		3.7758	6.97636	0.61064
124929	An01g03170	Has domain(s) with predicted hydrolase activity	#N/A	#N/A	0.533405	0.104849	0.12484	0.250222	0.869087	1	1		1.43412	1.4086	1
196738	An01g03180	Has domain(s) with predicted guanyl-nucleotide exchange factor activity and role in small GTPase mediated signal transduction	#N/A	#N/A	0.905956	1.20104	0.699736	1.00792	0.859767	0.873128	0.70067		1.46311	1.49109	1
170231	An01g03190	Ortholog(s) have cell wall-bounded periplasmic space, hyphal septin band, hyphal tip, plasma membrane localization	#N/A	#N/A	0.763967	0.845767	0.386639	0.407608	1	1	1		1.28016	0.544987	0.0139422
170803	An01g03200	Has domain(s) with predicted amino acid transmembrane transporter activity, role in amino acid transmembrane transport and membrane localization	#N/A	#N/A	0	0	0	0.0455398	NA	NA	1		0.0069206	0.0421535	0.800263
36258	An01g03210	Has domain(s) with predicted nucleotide binding, oxidoreductase activity and role in metabolic process	#N/A	#N/A	0.0219546	0	0	0.0338396	1	1	1		0.0308552	0.0268486	1
#N/A	An01g03220	Has domain(s) with predicted zinc ion binding activity and intracellular localization	#N/A	#N/A	0.287602	0.0371501	0.110583	0.0422183	0.467348	1	0.741518		0.192475	0.100489	0.635303
36257	An01g03230	Ortholog of A. nidulans FGSC A4 : AN0461, A. fumigatus Af293 : Afu1g04370, A. oryzae RIB40 : AO090003000912, A. niger ATCC 1015 : 36257-mRNA and Aspergillus wentii : Aspwe1_0025386	#N/A	#N/A	0.251621	0.26002	0.0806236	0.0277024	1	1	0.908406		0.0589384	0.0952436	1
121186	An01g03240	Ortholog of A. nidulans FGSC A4 : AN0460, A. fumigatus Af293 : Afu1g04380, A. oryzae RIB40 : AO090003000911, A. niger ATCC 1015 : 121186-mRNA and Aspergillus wentii : Aspwe1_0037367	#N/A	#N/A	0.0470198	0.106289	0.0632769	0.271776	1	1	0.639029		0.0550684	0.206045	0.127025
170610	An01g03250	Has domain(s) with predicted electron carrier activity, heme binding, iron ion binding, oxidoreductase activity, acting on paired donors, with incorporation or reduction of molecular oxygen activity and role in oxidation-reduction process	#N/A	#N/A	0	0.206692	0	0.125834	0.187076	NA	0.534356		0.0611927	0.119805	0.909151
#N/A	An01g03260	Ortholog(s) have structural constituent of ribosome activity, role in mitochondrial respiratory chain complex assembly, mitochondrial translation and mitochondrial small ribosomal subunit localization	#N/A	#N/A	0	0	0	0	NA	NA	NA		0	0	NA
206228	An01g03270	Ortholog(s) have extracellular region localization	#N/A	#N/A	0.644918	0.347401	0.147727	0.401845	0.9663	0.797181	1		0.257127	0.234925	1
55463	An01g03280	#N/A	#N/A	#N/A	0.18989	0.15609	0.170363	0	1	1	0.808353		0.566094	0.54888	1
#N/A	An01g03290	#N/A	#N/A	#N/A	0.0810825	0	0	0	1	1	1		0	0	NA
36253	An01g03300	Ortholog of Aspergillus carbonarius ITEM 5010 : Acar5010_054822	#N/A	#N/A	0.0687404	0.174035	0.0616716	0.127143	0.938114	1	1		0.360671	0.313837	1
55462	An01g03310	Has domain(s) with predicted nucleotide binding activity	#N/A	#N/A	0.0451599	0.149724	0.108042	0.371236	0.904153	0.764083	0.13012		0.21156	0.454084	0.334289
#N/A	An01g03320	#N/A	#N/A	#N/A	0	0	0	0.07065	NA	NA	1		0.0214731	0.0186848	1
196729	An01g03330	Pcl-like cyclin	#N/A	#N/A	0	0	0	0	NA	NA	NA		0	0	NA
52011	An01g03340	Xyloglucan-specific endo-beta-1,4-glucanase	GH12	CAK36874.1	0.494781	4.80348	0.163542	0.0401382	0.00328552	1	0.69769		0.512377	118.032	2.26745e-12
206219	An01g03350	Putative C-8 sterol isomerase; expression repressed by tunicamycin and DTT; induced by fenpropimorph	#N/A	#N/A	2.73212	1.40518	0.089951	0.193171	0.743056	0.0016537	0.0139921		0.845448	0.173698	0.00708039
134215	An01g03360	Has domain(s) with predicted ATP binding, tRNA binding activity, role in tRNA processing, tRNA thio-modification and cytoplasm localization	#N/A	#N/A	0.154369	0.0620359	0.0307765	0.211497	1	1	1		0.305338	0.363574	1
36247	An01g03370	Has domain(s) with predicted GTP binding, guanyl-nucleotide exchange factor activity, role in regulation of small GTPase mediated signal transduction, small GTPase mediated signal transduction and intracellular localization	#N/A	#N/A	0.670282	0.827647	0.342707	0.488794	1	1	1		1.5025	0.990097	0.376469
206215	An01g03390	Ortholog of A. nidulans FGSC A4 : AN0448, A. fumigatus Af293 : Afu1g04690, A. oryzae RIB40 : AO090003000900, A. niger ATCC 1015 : 206215-mRNA and Aspergillus wentii : Aspwe1_0037393	#N/A	#N/A	2.10549	1.26919	1.23069	1.1801	1	1	1		1.28525	4.68149	0.000798859
#N/A	An01g03400	Has domain(s) with predicted sequence-specific DNA binding RNA polymerase II transcription factor activity, zinc ion binding activity, role in regulation of transcription, DNA-dependent and nucleus localization	#N/A	#N/A	0.255846	0.205633	0.25504	0.262897	1	0.897283	1		0.246371	0.231761	1
206214	An01g03410	Ortholog(s) have role in intracellular sequestering of iron ion, iron-sulfur cluster assembly and mitochondrial matrix localization	#N/A	#N/A	0.528296	0.849223	0.15799	0.603173	0.909721	1	1		0.201659	0.749747	0.0258928
#N/A	An01g03430	#N/A	#N/A	#N/A	0	0	0	0	NA	NA	NA		0	0.126828	0.742415
#N/A	An01g03440	#N/A	#N/A	#N/A	0	0	0	0	NA	NA	NA		0	0.0730191	1
196715	An01g03450	Ortholog of A. nidulans FGSC A4 : AN0446, A. fumigatus Af293 : Afu1g04670, A. oryzae RIB40 : AO090003000896, A. niger ATCC 1015 : 196715-mRNA and Aspergillus wentii : Aspwe1_0105170	#N/A	#N/A	1.79025	2.62809	2.65802	1.85041	0.651387	0.0539276	0.867429		0.980101	1.09037	1
196714	An01g03460	Ortholog(s) have RNA binding, structural constituent of ribosome activity, role in cytoplasmic translation and cytosolic large ribosomal subunit, nucleolus localization	#N/A	#N/A	27.564	24.0238	11.0498	9.69912	1	1	0.337327		9.36026	14.9303	0.331378
170641	An01g03470	Has domain(s) with predicted ubiquitin-protein ligase activity, role in cellular protein modification process and intracellular localization	#N/A	#N/A	0.800104	1.0312	0.905318	0.91112	0.958232	0.286079	0.762093		1.2	1.56991	0.793935
206203	An01g03480	Sorbitol dehydrogenase	#N/A	#N/A	223.026	37.0165	122.09	64.0888	7.66264e-06	1	0.111347		223.979	145.22	0.25295
170512	An01g03490	Ortholog of A. nidulans FGSC A4 : AN0442, A. fumigatus Af293 : Afu1g04610, A. oryzae RIB40 : AO090003000887, A. niger ATCC 1015 : 170512-mRNA and Aspergillus wentii : Aspwe1_0025410	#N/A	#N/A	0.525756	0.316928	0.0673843	0.154356	1	0.748692	1		0.656801	0.530691	1
172234	An01g03500	Has domain(s) with predicted zinc ion binding activity	#N/A	#N/A	0.0735594	0.0665128	0.0494962	0.198415	1	1	0.880996		0	0.232388	0.00541693
36238	An01g03510	Ortholog of A. nidulans FGSC A4 : AN0440, A. fumigatus Af293 : Afu1g04590, A. oryzae RIB40 : AO090003000885, A. niger ATCC 1015 : 36238-mRNA and Aspergillus wentii : Aspwe1_0025461	#N/A	#N/A	0.09599	0.106082	0.0382751	0.131514	1	1	1		0.0799438	0.178255	0.480797
36237	An01g03520	Ortholog of A. nidulans FGSC A4 : AN0439, A. fumigatus Af293 : Afu1g04580, A. oryzae RIB40 : AO090003000884, A. niger ATCC 1015 : 36237-mRNA and Aspergillus wentii : Aspwe1_0025462	#N/A	#N/A	0.0262326	0.130458	0.0588374	0.141517	0.919511	0.950955	0.64525		0.0737349	0.11228	0.981773
206200	An01g03530	Ortholog of A. nidulans FGSC A4 : AN0438, A. fumigatus Af293 : Afu1g04575, A. oryzae RIB40 : AO090003000883, A. niger ATCC 1015 : 206200-mRNA and Aspergillus wentii : Aspwe1_0025463	#N/A	#N/A	0.352069	1.18848	0.379037	0.578835	0.187441	0.864724	0.815794		0.461813	0.641039	0.893717
120082	An01g03540	Ortholog of A. nidulans FGSC A4 : AN0437, A. fumigatus Af293 : Afu1g04570, Aspergillus wentii : Aspwe1_0104551, Aspergillus versicolor : Aspve1_0243211 and Aspergillus zonatus : Aspzo1_0094616	#N/A	#N/A	0.0368271	0.0998979	0.0743401	0.170289	1	0.775312	0.75074		0.0474441	0.0713075	0.998787
52004	An01g03550	Putative urease	#N/A	#N/A	1.57674	1.75645	0.147118	0.155538	1	0.00678076	0.00231394		1.13162	0.665874	0.22038
#N/A	An01g03560	Ortholog(s) have DNA binding, bending, double-stranded DNA binding, four-way junction DNA binding activity	#N/A	#N/A	0.0463328	0.125683	0	0.0357073	1	1	1		0.0217055	0.00944349	1
52003	An01g03570	Cytochrome-b5 reductase	#N/A	#N/A	7.80732	4.46062	3.05964	1.8844	0.712821	1	0.118324		3.50677	1.40767	0.0133402
137752	An01g03580	Has domain(s) with predicted structural constituent of ribosome activity, role in translation and ribosome localization	#N/A	#N/A	9.20946	14.8915	7.03422	4.73164	0.481201	0.815137	1		3.63416	6.0032	0.755291
170577	An01g03590	Ortholog of A. nidulans FGSC A4 : AN0434, A. fumigatus Af293 : Afu1g04520, A. oryzae RIB40 : AO090003000871, A. niger ATCC 1015 : 170577-mRNA and Aspergillus wentii : Aspwe1_0037476	#N/A	#N/A	0.534359	0.48317	0.408907	0.38759	1	1	1		0.390221	0.442055	1
172670	An01g03600	Ortholog of A. nidulans FGSC A4 : AN10356, AN0435, A. fumigatus Af293 : Afu1g04510, Afu3g13080, A. oryzae RIB40 : AO090003000870, AO090012000821 and A. niger ATCC 1015 : 172670-mRNA	#N/A	#N/A	0.0820145	0	0.0490537	0	1	1	1		0.0768425	0.133728	1
55451	An01g03610	Ortholog of A. nidulans FGSC A4 : AN0436, A. fumigatus Af293 : Afu1g04490, A. oryzae RIB40 : AO090003000869, A. niger ATCC 1015 : 55451-mRNA and Aspergillus wentii : Aspwe1_0104014	#N/A	#N/A	2.03793	1.96555	1.65229	2.07082	1	0.775066	0.908585		1.35073	1.31071	1
#N/A	An01g03620	#N/A	#N/A	#N/A	0.162165	0	0	0	1	1	1		0.0759693	0.0440696	1
170355	An01g03630	Ortholog of A. nidulans FGSC A4 : AN0430, A. fumigatus Af293 : Afu1g04480, A. oryzae RIB40 : AO090003000868, A. niger ATCC 1015 : 170355-mRNA and Aspergillus wentii : Aspwe1_0103827	#N/A	#N/A	3.40224	2.59376	0.591024	0.655501	1	0.10831	0.0367653		1.50009	0.628855	0.0174055
36230	An01g03640	Ortholog(s) have protein transporter activity, unfolded protein binding activity and role in protein import into mitochondrial inner membrane	#N/A	#N/A	2.73265	1.85316	0.681012	1.05299	1	0.919086	1		3.69825	3.7131	1
170573	An01g03650	Has domain(s) with predicted ATP binding, aminoacyl-tRNA ligase activity, lysine-tRNA ligase activity, nucleic acid binding activity, role in lysyl-tRNA aminoacylation, tRNA aminoacylation for protein translation and cytoplasm localization	#N/A	#N/A	1.069	0.524058	0.207991	0.317628	0.744923	0.482174	0.67015		0.935218	0.498766	0.221276
206184	An01g03660	#N/A	#N/A	#N/A	0.491409	0.302148	0.370335	0.393863	1	1	1		0.543296	0.793253	0.811414
#N/A	An01g03670	Ortholog of A. nidulans FGSC A4 : AN10089, A. fumigatus Af293 : Afu1g04770, Aspergillus zonatus : Aspzo1_0131370, Aspergillus sydowii : Aspsy1_0144277 and Aspergillus terreus NIH2624 : ATET_02620	#N/A	#N/A	0.0271303	0	0.0162269	0	1	1	1		0.0466022	0.025805	1
196686	An01g03680	Has domain(s) with predicted ATP binding, ATPase activity, nucleoside-triphosphatase activity, nucleotide binding activity, role in transport and membrane localization	#N/A	#N/A	0.390294	2.78124	1.60906	0.802101	5.6193e-07	1.85913e-05	0.114326		0.587703	1.23869	0.0619861
#N/A	An01g03690	#N/A	#N/A	#N/A	0	0.0468649	0.0465001	0	1	1	NA		0.0485615	0.0422556	1
170726	An01g03700	Has domain(s) with predicted phosphatase activity	#N/A	#N/A	0.429472	0.74941	0.635419	0.464535	0.794655	0.157262	0.976605		0.208254	0.420779	0.226092
#N/A	An01g03710	#N/A	#N/A	#N/A	0	0	0	0	NA	NA	NA		0	0	NA
#N/A	An01g03720	Ortholog of A. nidulans FGSC A4 : AN10088, A. fumigatus Af293 : Afu1g04800, A. oryzae RIB40 : AO090003000860, Aspergillus versicolor : Aspve1_0119931 and Aspergillus terreus NIH2624 : ATET_02623	#N/A	#N/A	0.124091	0.0374014	0.0742204	0.0318778	1	1	1		0.0193777	0.0252921	1
171234	An01g03730	Ortholog of A. nidulans FGSC A4 : AN0424, A. fumigatus Af293 : Afu1g04810, A. niger ATCC 1015 : 171234-mRNA, Aspergillus wentii : Aspwe1_0169505 and Aspergillus versicolor : Aspve1_0146001	#N/A	#N/A	0.0995617	0.180049	0.119098	0	1	1	1		0.10883	0.987569	0.00193866
51997	An01g03740	D-xylose reductase (xylitol dehydrogenase); expression induced by growth on xylose or l-arabinose; XlnR regulated; key enzyme for d-galactose reduction	#N/A	#N/A	0.250543	64.9893	0.266925	0.506851	4.36274e-35	0.858457	0.578051		0.462151	162.694	1.87318e-18
55447	An01g03750	Putative transcription factor similar to A. nidulans abaA; predicted role in conidiophore development; expressed in germinating conidia	#N/A	#N/A	0.126769	0.0982498	0.0487425	0.474527	1	1	0.0952907		0.0890808	0.882175	1.46847e-07
46719	An01g03760	Has domain(s) with predicted nucleic acid binding, nucleotide binding activity	#N/A	#N/A	1.49443	0.890434	0.511501	0.892078	0.871302	0.944937	1		0.534176	1.22541	0.0553241
196672	An01g03770	Dynein light chain; induced by caspofungin	#N/A	#N/A	16.2887	9.11249	3.74979	6.44218	0.652043	0.328988	0.612662		25.8201	12.9931	0.664831
55445	An01g03780	#N/A	#N/A	#N/A	2.79206	2.89487	1.00198	1.37712	1	1	1		1.49983	1.80586	1
51992	An01g03790	Ortholog(s) have urea transmembrane transporter activity and role in urea transport	#N/A	#N/A	1.01323	0.482193	0.00956878	0.0164392	1	0.159328	0.21313		0.629557	0.308685	0.17463
#N/A	An01g03800	#N/A	#N/A	#N/A	0	0	0	0	NA	NA	NA		0	0	NA
#N/A	An01g03810	Has domain(s) with predicted catalytic activity	#N/A	#N/A	0.233943	0.084613	0.0419771	0.288468	1	1	1		2.61932	1.12529	0.0381263
128153	An01g03820	ARF guanine nucleotide exchange factor	#N/A	#N/A	0.0544676	0.295499	0	0	1	1	1		0.306197	0.044406	0.427722
#N/A	An01g03840	#N/A	#N/A	#N/A	0.251833	0.113854	0	0	1	1	1		0.137639	0.153984	1
#N/A	An01g03850	#N/A	#N/A	#N/A	0	0	0	0	NA	NA	NA		0.0323482	0.0562954	1
#N/A	An01g03860	#N/A	#N/A	#N/A	0	0	0	0	NA	NA	NA		0	0.0296795	1
46716	An01g03870	Ortholog of A. nidulans FGSC A4 : AN0416, A. fumigatus Af293 : Afu1g04880, A. niger CBS 513.88 : An02g07740, A. oryzae RIB40 : AO090138000094, AO090003000852 and A. niger ATCC 1015 : 46716-mRNA	#N/A	#N/A	1.3591	0.825669	1.12407	1.30927	1	0.854968	1		0.805817	0.770431	1
#N/A	An01g03880	#N/A	#N/A	#N/A	0.856231	0	0.12803	0.659871	0.867629	1	1		0.802236	0.814406	1
171903	An01g03900	Has domain(s) with predicted ATP binding, ATPase activity, ATPase activity, coupled to transmembrane movement of substances, nucleoside-triphosphatase activity, nucleotide binding activity and role in transport	#N/A	#N/A	0.134534	0.0360432	0.0804659	0.161281	0.596667	1	0.998078		0.0466851	0.140149	0.118857
#N/A	An01g03910	#N/A	#N/A	#N/A	0	0	0.0534945	0	NA	1	NA		0.055866	0.0486116	1
#N/A	An01g03920	#N/A	#N/A	#N/A	0	0	0	0	NA	NA	NA		0	0	NA
#N/A	An01g03930	Has domain(s) with predicted DNA binding, DNA polymerase processivity factor activity, role in regulation of DNA replication and PCNA complex localization	#N/A	#N/A	0.0642816	0	0.0384475	0.0330266	1	1	1		0.020076	0.017469	1
#N/A	An01g03940	Has domain(s) with predicted nucleotide binding activity	#N/A	#N/A	0.349007	0.0210383	0	0	0.915415	0.822419	0.899361		0.0980995	0.0663918	1
206156	An01g03950	Has domain(s) with predicted DNA binding, DNA polymerase processivity factor activity, myosin binding activity, role in regulation of DNA replication and PCNA complex localization	#N/A	#N/A	0.897712	0.454841	0.18052	0.143139	0.702424	0.419916	0.109008		0.25378	0.233445	1
#N/A	An01g03960	#N/A	#N/A	#N/A	0.0509661	0	0	0	1	1	1		0	0.0207757	1
119363	An01g03970	Ortholog of A. nidulans FGSC A4 : AN0414, A. fumigatus Af293 : Afu1g04920/sha1, A. oryzae RIB40 : AO090003000844, A. niger ATCC 1015 : 119363-mRNA and Aspergillus wentii : Aspwe1_0037503	#N/A	#N/A	0.467886	0.621376	0.288593	0.169024	0.993295	1	0.880996		0.284262	0.187747	0.643155
#N/A	An01g03980	#N/A	#N/A	#N/A	0	0	0	0	NA	NA	NA		0	0.0492982	1
#N/A	An01g03990	#N/A	#N/A	#N/A	3.74701	1.00921	1.10864	0.921608	0.120449	0.881767	0.44114		2.39027	0.601218	0.00297024
36209	An01g04000	#N/A	#N/A	#N/A	0.177574	0.145967	0.0868983	0.199056	1	1	1		0.831881	0.177674	0.00194495
#N/A	An01g04010	#N/A	#N/A	#N/A	0.6259	0.226377	0	0	1	1	1		0.527787	0.204112	0.845508
#N/A	An01g04020	#N/A	#N/A	#N/A	0.0554554	0.0167143	0	0	1	1	1		0.060618	0.128099	0.872634
51989	An01g04030	Ortholog of A. nidulans FGSC A4 : AN0412, A. fumigatus Af293 : Afu1g04930, A. oryzae RIB40 : AO090003000843, A. niger ATCC 1015 : 51989-mRNA and Aspergillus wentii : Aspwe1_0106315	#N/A	#N/A	3.22715	2.07919	0.991659	0.912685	0.929257	0.762855	0.244643		1.3685	1.35976	1
206151	An01g04040	Small GTPase of the ARF family, likely a component of COPII coat of transport vesicles; complements S. cerevisiae sar1 mutants	#N/A	#N/A	0.950639	1.92663	0.911701	0.757892	0.557927	0.813265	1		1.05961	1.0022	1
#N/A	An01g04050	Has domain(s) with predicted hydrolase activity	#N/A	#N/A	0	0	0	0	NA	NA	NA		0	0	NA
46707	An01g04060	Ortholog of A. nidulans FGSC A4 : AN0407, A. fumigatus Af293 : Afu1g04980, A. oryzae RIB40 : AO090003000835, A. niger ATCC 1015 : 46707-mRNA and Aspergillus wentii : Aspwe1_0151028	#N/A	#N/A	0.98946	0.466239	0.287568	0.311463	0.535374	0.777523	0.509648		0.427624	0.230074	0.257876
#N/A	An01g04070	#N/A	#N/A	#N/A	0	0	0	0	NA	NA	NA		0	0	NA
206141	An01g04080	Ortholog of A. nidulans FGSC A4 : AN0406, A. fumigatus Af293 : Afu1g04990, A. oryzae RIB40 : AO090003000834, A. niger ATCC 1015 : 206141-mRNA and Aspergillus wentii : Aspwe1_0104266	#N/A	#N/A	0.696123	0.702872	0.666174	0.804721	1	0.652613	0.889569		0.516344	0.548613	1
172299	An01g04090	#N/A	#N/A	#N/A	1.95487	0.70704	0.350768	0.301311	0.651387	0.656368	0.468558		7.25767	3.70547	0.0986397
130983	An01g04100	Ortholog(s) have role in cellular response to drug	#N/A	#N/A	0.132626	0	0	0	0.490178	0.723154	0.880996		0.335508	0.00540631	1.11956e-05
#N/A	An01g04110	#N/A	#N/A	#N/A	0.0613346	0.369727	0.0733698	0.063025	0.408906	1	1		0.114934	0.0666726	0.951846
#N/A	An01g04120	Has domain(s) with predicted hydrolase activity	#N/A	#N/A	0	0	0	0	NA	NA	NA		0	0	NA
#N/A	An01g04130	#N/A	#N/A	#N/A	0	0	0	0	NA	NA	NA		0	0.0200593	1
#N/A	An01g04140	#N/A	#N/A	#N/A	9.87959	6.45174	5.53977	10.9979	1	1	0.900116		11.8921	19.2974	0.398383
196651	An01g04150	Ortholog of A. nidulans FGSC A4 : AN0409, A. fumigatus Af293 : Afu1g04960, A. oryzae RIB40 : AO090003000840, A. niger ATCC 1015 : 196651-mRNA and Aspergillus wentii : Aspwe1_0103901	#N/A	#N/A	4.72875	4.73292	3.25523	7.30007	1	0.913867	0.181492		5.70189	6.4769	1
36202	An01g04160	#N/A	#N/A	#N/A	0.192845	0	0	0	0.673872	0.86027	0.987254		0.191977	0.343922	0.792967
#N/A	An01g04170	#N/A	#N/A	#N/A	0.141917	0.106935	0.0636614	0.36457	1	1	0.741582		0.210532	0.414595	0.617052
206143	An01g04180	Has domain(s) with predicted role in lipid metabolic process, metabolic process	#N/A	#N/A	1.94988	0.955334	0.516334	0.569311	0.499269	0.593086	0.344203		0.543248	0.455197	0.930892
#N/A	An01g04190	#N/A	#N/A	#N/A	0	0	0	0	NA	NA	NA		0	0	NA
#N/A	An01g04200	#N/A	#N/A	#N/A	0	0	0	0	NA	NA	NA		0	0	NA
#N/A	An01g04210	Has domain(s) with predicted secondary active sulfate transmembrane transporter activity, sulfate transmembrane transporter activity, role in sulfate transport, transmembrane transport and integral to membrane, membrane localization	#N/A	#N/A	0.0300221	0.0814385	0.0404022	0.0231371	1	1	1		0.00703222	0.0428334	0.762392
#N/A	An01g04220	#N/A	#N/A	#N/A	0	0	0	0	NA	NA	NA		0.027972	0.0121699	1
55437	An01g04230	Ortholog of A. nidulans FGSC A4 : AN2735, A. fumigatus Af293 : Afu1g05070, A. oryzae RIB40 : AO090003000804, A. niger ATCC 1015 : 55437-mRNA and Aspergillus wentii : Aspwe1_0129290	#N/A	#N/A	0.820578	0.29423	0.139623	0.305294	0.487704	0.491906	0.949712		0.218719	0.346032	0.751425
196638	An01g04240	Putative cytoplasmic acidic ribosomal protein P0	#N/A	#N/A	7.72612	12.9093	4.77088	3.97942	0.361343	1	0.989697		8.3491	8.58441	1
172591	An01g04250	Uroporphyrinogen III decarboxylase (Uro D, uroporphyrinogen decarboxylase); expression repressed by tunicamycin and DTT	#N/A	#N/A	6.21395	4.23617	0.650703	0.876203	0.998665	0.00868777	0.00924157		10.1841	3.65971	0.0167802
206127	An01g04260	Cytosine deaminase	#N/A	#N/A	0.522092	0.50355	0.0312269	0.643777	1	0.68748	1		0.179362	0.0709413	0.756294
#N/A	An01g04270	#N/A	#N/A	#N/A	0.0352649	0.0318867	0.0316384	0	1	1	1		0.033041	0.0287505	1
206125	An01g04280	Has domain(s) with predicted heat shock protein binding, unfolded protein binding activity and role in protein folding	#N/A	#N/A	4.46135	2.54916	2.04692	2.41908	0.728313	1	1		4.26852	4.18222	1
46699	An01g04300	Ortholog of A. nidulans FGSC A4 : AN2736, A. fumigatus Af293 : Afu1g05100, A. oryzae RIB40 : AO090003000806, A. niger ATCC 1015 : 46699-mRNA and Aspergillus wentii : Aspwe1_0169536	#N/A	#N/A	1.21661	0.899378	0.287626	0.532154	1	0.523802	0.906626		1.11293	0.703692	0.348538
46698	An01g04310	Ortholog(s) have nuclear envelope localization	#N/A	#N/A	1.96973	1.44483	0.649167	0.913906	1	0.906325	0.927882		0.998087	1.15115	1
196625	An01g04320	Protein with a predicted role in COPII vesicle fusion; expression enhanced by maltose; expression induced by tunicamycin and DTT	#N/A	#N/A	2.87595	6.13354	1.23022	0.9726	0.448342	1	0.489039		1.39846	0.890386	0.393006
55432	An01g04330	Has domain(s) with predicted phospholipid binding activity	#N/A	#N/A	0.407555	0.412515	0.267412	0.590678	1	1	0.637881		0.142483	0.247962	0.496152
#N/A	An01g04340	#N/A	#N/A	#N/A	0	0	0	0	NA	NA	NA		0	0.201171	0.473787
#N/A	An01g04350	#N/A	#N/A	#N/A	0.0622261	0	0.018609	0	1	1	1		0.038868	0.0760969	1
170430	An01g04360	Ortholog of A. nidulans FGSC A4 : AN2750, A. fumigatus Af293 : Afu1g05140, A. oryzae RIB40 : AO090003000810, A. niger ATCC 1015 : 170430-mRNA and Aspergillus wentii : Aspwe1_0181081	#N/A	#N/A	0	0	0.0560307	1.05887	NA	0.919086	0.00050123		0	0.273675	0.000407517
36184	An01g04370	Has domain(s) with predicted nucleic acid binding, zinc ion binding activity and intracellular localization	#N/A	#N/A	0.174639	0.15791	0.212638	0.173043	1	0.762855	1		0.0993445	0.269503	0.238362
36183	An01g04380	DNA-directed RNA polymerase	#N/A	#N/A	3.63411	1.24226	0.795219	1.02465	0.318729	0.595193	0.591805		0.934281	0.831027	1
#N/A	An01g04390	#N/A	#N/A	#N/A	0.242996	0.159795	0	0.0680982	1	0.66233	1		1.53162	0.414227	0.00331567
206115	An01g04400	Has domain(s) with predicted role in transmembrane transport and integral to membrane localization	#N/A	#N/A	0.754691	0.124072	0.061553	0.0845989	0.0760611	0.15701	0.228781		0.398547	0.246112	0.619818
196617	An01g04410	Has domain(s) with predicted N-acetyltransferase activity	#N/A	#N/A	1.2891	0.736173	0.213046	0.261439	1	0.627402	0.618807		0.746931	0.802053	1
55430	An01g04420	Ortholog of A. nidulans FGSC A4 : AN2744, A. fumigatus Af293 : Afu1g05190, A. oryzae RIB40 : AO090003000815, A. niger ATCC 1015 : 55430-mRNA and Aspergillus wentii : Aspwe1_0049622	#N/A	#N/A	0.0465343	0.168306	0.0730607	0.0896564	0.746865	0.948756	1		0.0381498	0.0806186	0.81467
206105	An01g04430	Ortholog of A. nidulans FGSC A4 : AN2743, A. fumigatus Af293 : Afu1g05200/tif32, A. oryzae RIB40 : AO090003000816, A. niger ATCC 1015 : 206105-mRNA and Aspergillus wentii : Aspwe1_0169545	#N/A	#N/A	0.172987	0.454111	0.265339	0.24943	0.39125	0.439356	0.74477		0.300629	0.370778	0.942962
46690	An01g04435	#N/A	#N/A	#N/A	1.6466	1.48886	1.19589	0.483422	1	1	1		2.608	2.23738	1
127851	An01g04440	Has domain(s) with predicted selenium binding activity and role in cell redox homeostasis	#N/A	#N/A	0.458695	0.967761	0.411526	0.392781	0.923192	1	1		0.358141	0.706373	0.665014
36176	An01g04450	3',5'-cyclic-nucleotide phosphodiesterase	#N/A	#N/A	0.571965	0.704649	0.545219	0.562015	1	0.599407	1		0.572739	0.641173	1
#N/A	An01g04455	#N/A	#N/A	#N/A	0.199433	0.360656	0.0596414	0.204929	1	1	1		0.186856	0.162592	1
#N/A	An01g04460	#N/A	#N/A	#N/A	0	0	0	0	NA	NA	NA		0.0207618	0	1
206102	An01g04470	Has domain(s) with predicted DNA binding, chromatin binding, zinc ion binding activity and role in intracellular signal transduction	#N/A	#N/A	0.507313	0.547909	0.358215	0.499574	1	0.960293	0.964183		0.253064	0.176162	0.66468
#N/A	An01g04480	#N/A	#N/A	#N/A	0	0	0	0	NA	NA	NA		0.00977383	0.00850466	1
#N/A	An01g04490	#N/A	#N/A	#N/A	0	0	0	0	NA	NA	NA		0.051824	0.0676417	1
#N/A	An01g04500	#N/A	#N/A	#N/A	0.0469425	0.0424456	0	0.0723543	1	1	1		0.0439822	0.038271	1
#N/A	An01g04510	#N/A	#N/A	#N/A	0	0	0	0	NA	NA	NA		0	0	NA
36173	An01g04520	Has domain(s) with predicted ATP binding, ATP-dependent helicase activity, helicase activity, nucleic acid binding activity	#N/A	#N/A	0.52004	0.71225	0.157808	0.153239	0.966117	0.94826	0.671843		0.476498	0.427093	1
206101	An01g04530	Has domain(s) with predicted phosphoric diester hydrolase activity and role in lipid metabolic process	#N/A	#N/A	0.144077	0.279162	0.276988	2.60142	1	0.571635	2.73542e-06		0.221772	1.72838	4.23244e-06
#N/A	An01g04540	#N/A	#N/A	#N/A	0.18634	0.315918	0.0417944	0.143606	1	1	1		0.0982062	0.0854538	1
206096	An01g04550	Ortholog of A. nidulans FGSC A4 : AN0244/vps8, A. fumigatus Af293 : Afu1g05280, A. oryzae RIB40 : AO090003000824, A. niger ATCC 1015 : 206096-mRNA and Aspergillus wentii : Aspwe1_0037564	#N/A	#N/A	1.23388	1.10733	0.460212	0.591206	1	1	0.949217		1.46349	0.610353	0.00965568
125000	An01g04560	Beta-glucanase	GH16	CAK36992.1	0.138698	0.438941	0.248871	19.9173	0.739852	0.946802	2.32587e-21		0.833858	107.159	2.69835e-42
119367	An01g04570	Ortholog of A. nidulans FGSC A4 : AN0246, A. fumigatus Af293 : Afu1g05300, A. oryzae RIB40 : AO090003000826, A. niger ATCC 1015 : 119367-mRNA and Aspergillus wentii : Aspwe1_0049630	GT90	CAK36993.1	0.182581	0.204712	0.111388	0.213878	1	1	1		0.400297	0.449537	1
206090	An01g04590	Ortholog of A. nidulans FGSC A4 : AN0247, A. fumigatus Af293 : Afu1g05310, A. oryzae RIB40 : AO090003000828, A. niger ATCC 1015 : 206090-mRNA and Aspergillus wentii : Aspwe1_0037569	#N/A	#N/A	0.126819	0.108635	0.0479065	0.113168	1	1	1		0.0218883	0.114276	0.0916782
46686	An01g04600	Protein disulfide isomerase; contains a single N-terminal thioredoxin domain; C-terminal ER retention signal (HDEL); expression enhanced by maltose; expression induced by tunicamycin and DTT	#N/A	#N/A	0.306234	0.456883	0.247269	0.141603	1	1	1		0.27975	0.149799	0.586455
46685	An01g04610	Ortholog of A. nidulans FGSC A4 : AN0249, A. fumigatus Af293 : Afu1g05330, A. oryzae RIB40 : AO090003000830, A. niger ATCC 1015 : 46685-mRNA and Aspergillus wentii : Aspwe1_0037571	#N/A	#N/A	1.17614	1.03845	0.136555	0.277257	1	0.14781	0.397817		0.998257	0.733259	0.716747
36165	An01g04620	Has domain(s) with predicted heat shock protein binding, unfolded protein binding activity and role in protein folding	#N/A	#N/A	0.0322862	0	0.0144831	0.024882	1	1	1		0.0151251	0.0263221	1
36164	An01g04630	F1F0-ATPase complex subunit	#N/A	#N/A	6.37515	7.64897	2.39782	1.96525	1	1	0.476202		3.22778	2.00903	0.657835
206081	An01g04640	Putative topoisomerase I	#N/A	#N/A	1.41384	1.06334	1.02543	0.845206	1	0.89154	1		0.377596	0.371654	1
36162	An01g04650	Putative nucleoside diphosphate-sugar epimerase; induced by caspofungin	#N/A	#N/A	0.532766	0.92905	0.409697	0.49857	0.811326	1	1		0.543738	0.457619	1
36161	An01g04660	Ortholog of Aspergillus wentii : Aspwe1_0169569, Aspergillus versicolor : Aspve1_0226645, Aspergillus zonatus : Aspzo1_0165960 and Aspergillus sydowii : Aspsy1_0027803	#N/A	#N/A	0	0	0	0	NA	NA	NA		0	0.0276351	0.917235
46681	An01g04670	Ortholog of A. nidulans FGSC A4 : AN0255, A. fumigatus Af293 : Afu1g03460, A. oryzae RIB40 : AO090005000754, A. niger ATCC 1015 : 46681-mRNA and Aspergillus wentii : Aspwe1_0105945	#N/A	#N/A	0.389518	0.384223	0.23827	0.16374	1	1	1		0.107827	0.202086	0.796361
171058	An01g04680	Ortholog(s) have role in cellular response to pH, penicillin biosynthetic process, positive regulation of penicillin biosynthetic process and ESCRT III complex localization	#N/A	#N/A	0	0	0	0	NA	NA	NA		0	0	NA
36158	An01g04690	Ortholog(s) have adenine nucleotide transmembrane transporter activity, role in ATP transport, fatty acid beta-oxidation, peroxisome organization and integral to peroxisomal membrane localization	#N/A	#N/A	1.25292	7.48863	1.27649	0.785561	2.91851e-05	0.781673	1		0.656592	1.12535	0.47615
170508	An01g04700	Has domain(s) with predicted hydrolase activity, acting on ester bonds, nucleic acid binding activity	#N/A	#N/A	0.336081	0.654524	0.0927755	0.119542	0.90772	1	1		0.799329	0.98007	1
46678	An01g04710	Adenylate kinase	#N/A	#N/A	0.182177	0.0274542	0.217924	0.0935988	1	1	1		0	0.049508	0.845508
196588	An01g04720	Putative DNA primase, large subunit	#N/A	#N/A	1.38478	0.830847	0.301885	0.638328	0.945888	0.512208	1		0.642662	0.490627	0.822255
55422	An01g04730	COPII complexn subunit; expression enhanced by maltose	#N/A	#N/A	1.92939	3.19051	1.1072	1.09845	0.439612	1	1		2.52022	1.35333	0.0981398
196583	An01g04740	Has domain(s) with predicted structural constituent of ribosome activity, role in translation and ribosome localization	#N/A	#N/A	9.49979	7.85511	4.1493	3.75693	1	1	0.929436		2.56188	4.62403	0.235763
#N/A	An01g04750	#N/A	#N/A	#N/A	0	0	0	0.137473	NA	NA	1		0	0.0727149	1
172247	An01g04760	Ortholog of A. nidulans FGSC A4 : AN0265, A. fumigatus Af293 : Afu1g03380, A. oryzae RIB40 : AO090005000763, A. niger ATCC 1015 : 172247-mRNA and Aspergillus wentii : Aspwe1_0049645	GT41	CAK37011.1	4.3639	2.28868	3.03713	4.88184	0.470497	0.898675	0.652285		3.76361	1.79339	0.0228656
36151	An01g04770	Ortholog of Aspergillus tubingensis : Asptu1_0508741, A. niger ATCC 1015 : 36151-mRNA, Aspergillus acidus : Aspfo1_0066946, Aspergillus versicolor : Aspve1_0081113 and Aspergillus zonatus : Aspzo1_0135909	#N/A	#N/A	0.0384996	0.197265	0.172703	0.395606	0.872543	0.23696	0.0509237		0.00601196	0.376653	1.45288e-05
#N/A	An01g04790	#N/A	#N/A	#N/A	0	0	0	0.115767	NA	NA	1		0	0	NA
#N/A	An01g04800	#N/A	#N/A	#N/A	0	0	0	0.0703488	NA	NA	1		0	0	NA
#N/A	An01g04810	#N/A	#N/A	#N/A	0	0.0448037	0	0.076374	1	NA	1		0.0232128	0.28278	0.299994
#N/A	An01g04820	#N/A	#N/A	#N/A	0	0	0	0	NA	NA	NA		0	0	NA
51962	An01g04830	Myb-like DNA-binding protein; predicted role in conidiation; expressed in germinating conidia	#N/A	#N/A	0.155994	0.313445	1.08852	0.320585	0.958232	0.000831086	0.787135		0.0324792	0.367401	0.00504296
#N/A	An01g04840	#N/A	#N/A	#N/A	0	0	0	0	NA	NA	NA		0	0	NA
#N/A	An01g04850	Ortholog of Aspergillus acidus : Aspfo1_0056140	#N/A	#N/A	0	0	0	0	NA	NA	NA		0	0.0501482	1
#N/A	An01g04860	#N/A	#N/A	#N/A	0	0	0.0695816	0	NA	1	NA		0	0.0474227	1
36148	An01g04870	#N/A	#N/A	#N/A	0	0	0	0	NA	NA	NA		0	0.0128699	1
55419	An01g04880	Putative alpha-glucosidase	GH31	CAK37022.1	0.546487	10.4421	1.3136	1.44625	5.69609e-14	0.406271	0.555323		0.748715	39.1609	3.14721e-32
#N/A	An01g04890	#N/A	#N/A	#N/A	0.0922663	0.375424	0.124167	0.426641	0.933008	1	0.975331		0.367403	1.39161	0.043897
172685	An01g04900	Has domain(s) with predicted nucleotide binding activity	#N/A	#N/A	1.64047	0.993683	0.47154	0.932854	0.960611	0.838606	1		1.01473	1.14266	1
171196	An01g04910	Ortholog of A. fumigatus Af293 : Afu1g03120, A. oryzae RIB40 : AO090005000771, Aspergillus wentii : Aspwe1_0169581, Aspergillus zonatus : Aspzo1_0063761 and Aspergillus terreus NIH2624 : ATET_02526	#N/A	#N/A	0.117212	0.172223	0.0525792	0.112914	1	1	1		0.295142	0.370293	1
#N/A	An01g04920	Ortholog(s) have structural constituent of ribosome activity, role in cytoplasmic translation and cytosolic large ribosomal subunit localization	#N/A	#N/A	58.7258	32.8329	13.9761	20.9017	0.630919	0.343143	0.4194		23.6261	43.6746	0.144868
206061	An01g04930	F1F0-ATPase complex subunit	#N/A	#N/A	3.90511	4.96958	1.78421	1.61624	0.979149	1	1		2.59168	1.22338	0.52927
36143	An01g04940	Ortholog of A. nidulans FGSC A4 : AN10047, A. niger ATCC 1015 : 36143-mRNA, Aspergillus carbonarius ITEM 5010 : Acar5010_143714 and Aspergillus tubingensis : Asptu1_0027972	#N/A	#N/A	0.0858291	0	0	0	0.966361	1	1		0.0402083	0.0419845	1
36142	An01g04950	Ortholog of A. nidulans FGSC A4 : AN0276, A. oryzae RIB40 : AO090005000773, A. niger ATCC 1015 : 36142-mRNA, Aspergillus wentii : Aspwe1_0169585 and Aspergillus sydowii : Aspsy1_0085871	#N/A	#N/A	0.403175	0.678238	0.252359	0.346844	0.723309	1	1		0.421675	0.435716	1
#N/A	An01g04960	#N/A	#N/A	#N/A	0.10341	0	0	0	1	1	1		0.145333	0.273998	0.949083
206058	An01g04970	Ortholog of A. nidulans FGSC A4 : AN0275, A. fumigatus Af293 : Afu1g02850, Afu6g14530, A. oryzae RIB40 : AO090005000775, A. niger ATCC 1015 : 206058-mRNA and Aspergillus wentii : Aspwe1_0106139	#N/A	#N/A	4.01815	2.44417	2.22851	4.76699	0.902922	1	0.648068		7.94022	18.0968	0.0223641
36140	An01g04980	Has domain(s) with predicted nucleic acid binding, zinc ion binding activity and intracellular localization	#N/A	#N/A	0	0.0226377	0.0224614	0	1	1	NA		0.0469144	0.051028	1
51958	An01g04990	Ortholog of A. nidulans FGSC A4 : AN0273, A. fumigatus Af293 : Afu1g02870, A. oryzae RIB40 : AO090005000778, A. niger ATCC 1015 : 51958-mRNA and Aspergillus wentii : Aspwe1_0391576	#N/A	#N/A	0.22248	0.244275	0.15683	0.171459	1	1	1		0.163782	0.155471	1
#N/A	An01g05000	#N/A	#N/A	#N/A	0.836163	0.504042	0.600142	1.03105	1	1	1		2.19361	2.20417	1
#N/A	An01g05010	#N/A	#N/A	#N/A	0.0820145	0	0	0	1	1	1		0.0384213	0.200593	0.919163
#N/A	An01g05020	#N/A	#N/A	#N/A	0.742397	0.11188	0	0	1	0.989599	1		1.10134	0.353066	0.456867
55417	An01g05030	Has domain(s) with predicted transferase activity, transferring phosphorus-containing groups activity	#N/A	#N/A	0.392112	8.75094	2.43055	1.20876	4.56416e-05	0.00272515	0.101586		0.667973	5.1076	5.82558e-09
172313	An01g05040	dUTP pyrophosphatase	#N/A	#N/A	0.90549	0.949748	0.357445	1.00488	1	1	1		1.62891	3.83875	0.0579905
46666	An01g05050	Has domain(s) with predicted pyridoxal kinase activity and role in pyridoxal 5'-phosphate salvage	#N/A	#N/A	0.411254	0.204522	0.0922408	0.158471	1	0.996766	1		0.472017	0.201171	0.284052
#N/A	An01g05060	Ortholog of A. nidulans FGSC A4 : AN10031, A. fumigatus Af293 : Afu1g02910, A. oryzae RIB40 : AO090005000782, Aspergillus wentii : Aspwe1_0169592 and Aspergillus sydowii : Aspsy1_0076110	#N/A	#N/A	0.659236	0.245447	0.278327	0.0298855	0.745694	1	0.238452		1.69857	0.869417	0.163976
130152	An01g05070	Ortholog(s) have role in establishment of cell polarity, hyphal growth	#N/A	#N/A	0.118921	0.355673	0.0902777	0.155098	0.409536	1	1		0.218558	0.171532	0.949083
36134	An01g05080	Has domain(s) with predicted calcium ion binding activity	#N/A	#N/A	0.77981	0.987151	0.349809	0.24039	1	1	1		0.511444	0.699334	0.971729
36133	An01g05090	Has domain(s) with predicted Rab GTPase activator activity, role in regulation of Rab GTPase activity and intracellular localization	#N/A	#N/A	0.0467375	0.126781	0.0419313	0.0480256	1	1	1		0.0364918	0.088909	0.780302
134276	An01g05100	Has domain(s) with predicted nucleic acid binding, nucleotide binding activity	#N/A	#N/A	0.184004	0.221836	0.788725	0.819325	1	0.0164375	0.112291		0.0383112	0.325029	0.0340631
#N/A	An01g05110	#N/A	#N/A	#N/A	0	0	0	0	NA	NA	NA		0	0	NA
#N/A	An01g05120	#N/A	#N/A	#N/A	1.24867	0.612915	0.320076	0.714861	0.958232	0.948855	1		0.969368	0.770777	0.950014
#N/A	An01g05130	#N/A	#N/A	#N/A	0.16802	0.0607699	0.0301484	0.10359	1	1	1		0.0314849	0.205474	0.476858
51955	An01g05140	Ortholog of Aspergillus acidus : Aspfo1_0056120	#N/A	#N/A	0.254831	0	0.0571564	0	1	1	1		0.149225	0.155818	1
206051	An01g05150	6-phosphogluconolactonase	#N/A	#N/A	5.96849	2.08971	0.905874	0.968365	0.103911	0.0772812	0.0242217		2.69094	1.85674	0.524298
196559	An01g05160	Putative chitinase	#N/A	#N/A	0.955874	0.576204	0.376814	0.535755	1	1	1		0.556354	0.643512	1
172463	An01g05170	#N/A	#N/A	#N/A	0.0890847	0.0115073	0.034253	0.0196157	0.973554	1	1		0.101353	0.233448	0.419238
170766	An01g05180	Ortholog of Aspergillus brasiliensis : Aspbr1_0052936, Aspergillus acidus : Aspfo1_0056117, Aspergillus zonatus : Aspzo1_0141461 and Aspergillus sydowii : Aspsy1_0055110	#N/A	#N/A	1.25954	1.41638	1.20459	3.47871	1	0.469443	0.00540742		1.4976	1.88694	0.908313
46660	An01g05190	Has domain(s) with predicted DNA binding, RNA binding activity and role in RNA metabolic process	#N/A	#N/A	0.17008	0.263635	0.239784	0.187251	0.998202	0.465058	1		0.220061	0.211294	1
#N/A	An01g05200	Has domain(s) with predicted role in macromolecule biosynthetic process and integral to endoplasmic reticulum membrane localization	#N/A	#N/A	0.264269	0.318604	0.316124	0.135776	1	1	1		0.619009	0.0359086	0.105473
#N/A	An01g05210	#N/A	#N/A	#N/A	0.239902	0.16762	0.0684828	0.15127	1	1	1		0.286075	0.72011	0.0793229
51952	An01g05220	#N/A	#N/A	#N/A	2.86708	2.89742	2.03684	4.05921	1	0.875061	0.286778		3.25756	4.68019	0.54749
51951	An01g05230	Ortholog of A. nidulans FGSC A4 : AN9450, A. fumigatus Af293 : Afu1g03040, A. oryzae RIB40 : AO090005000803, A. niger ATCC 1015 : 51951-mRNA and Aspergillus wentii : Aspwe1_0025578	#N/A	#N/A	7.78191	14.1726	8.70236	9.10636	0.240469	0.22455	0.581698		98.7407	72.4033	0.765735
#N/A	An01g05240	#N/A	#N/A	#N/A	0.050072	0.0452754	0.0224614	0	1	1	1		0.152472	0.0408224	0.556294
#N/A	An01g05250	#N/A	#N/A	#N/A	0	0	0	0	NA	NA	NA		0	0.0257398	1
171821	An01g05260	Has domain(s) with predicted ATP binding, DNA binding, helicase activity, hydrolase activity, nucleic acid binding, nucleoside-triphosphatase activity, nucleotide binding activity	#N/A	#N/A	0.698014	0.405738	0.372759	0.33301	0.945337	1	1		0.432105	0.338734	0.86061
36122	An01g05270	Ortholog of A. oryzae RIB40 : AO090701000540, Aspergillus tubingensis : Asptu1_0054028, Aspergillus brasiliensis : Aspbr1_0052930 and Aspergillus flavus NRRL 3357 : AFL2T_06161	#N/A	#N/A	0	0	0	0.0883362	NA	NA	1		0	0.0700866	0.64237
36121	An01g05280	Ortholog of A. niger CBS 513.88 : An11g07100, Aspergillus wentii : Aspwe1_0051859, Aspwe1_0181017 and A. niger ATCC 1015 : 36121-mRNA, 39241-mRNA	#N/A	#N/A	0.653318	0.277992	0.861963	1.83627	1	0.607153	0.223052		0.666129	2.00521	0.0460508
55412	An01g05290	Has domain(s) with predicted actin binding activity, role in actin cytoskeleton organization and F-actin capping protein complex, WASH complex, cytoplasm localization	#N/A	#N/A	7.64327	6.3891	2.50674	1.99314	1	0.846185	0.173951		13.3706	9.95888	0.57968
170595	An01g05300	Has domain(s) with predicted role in regulation of transcription, DNA-dependent and nucleus localization	#N/A	#N/A	1.81044	1.54071	0.697478	0.886394	1	1	1		1.43185	1.18948	0.933897
170134	An01g05310	Has domain(s) with predicted carboxylesterase activity	#N/A	#N/A	0.0900916	0.228092	0.0484963	0.0833171	0.972112	1	1		0.472698	0.587595	1
206042	An01g05320	Ortholog of A. nidulans FGSC A4 : AN0294, A. fumigatus Af293 : Afu1g03090, A. oryzae RIB40 : AO090005000810, A. niger ATCC 1015 : 206042-mRNA and Aspergillus wentii : Aspwe1_0025587	#N/A	#N/A	0.125547	0.215689	0.0788456	0.0967553	1	1	1		0.0529335	0.0870019	0.992708
46653	An01g05330	Ortholog of A. nidulans FGSC A4 : AN0295, A. fumigatus Af293 : Afu1g02830, A. oryzae RIB40 : AO090005000811, A. niger ATCC 1015 : 46653-mRNA and Aspergillus wentii : Aspwe1_0129463	#N/A	#N/A	0.363716	0.415929	0.460678	0.395725	1	0.425435	1		0.300688	0.405546	0.874131
206038	An01g05340	Ortholog(s) have extracellular region, intracellular localization	#N/A	#N/A	1.12874	9.65938	2.62209	2.92034	0.00272298	0.0100321	0.0539389		0.585436	1.07634	0.357771
170141	An01g05350	Has domain(s) with predicted nucleic acid binding, zinc ion binding activity	#N/A	#N/A	1.17197	1.99474	1.02053	1.22198	0.796125	0.895996	1		1.48562	1.98122	0.850324
170148	An01g05360	Putative chitinase	GH18	CAK43705.1	0.272527	2.84504	2.75621	6.07173	0.000103204	1.59539e-06	5.40019e-08		1.28831	3.92862	0.00379345
206033	An01g05370	Ortholog of A. nidulans FGSC A4 : AN0301, A. fumigatus Af293 : Afu1g02770, A. oryzae RIB40 : AO090005000817, A. niger ATCC 1015 : 206033-mRNA and Aspergillus wentii : Aspwe1_0169626	#N/A	#N/A	0.291339	16.2911	11.9684	5.76678	1.30684e-20	1.14659e-17	1.89758e-10		0.380717	8.12573	1.41911e-18
#N/A	An01g05380	#N/A	#N/A	#N/A	0	0.0705108	0.279848	0.300488	1	0.261139	0.515555		0.0365317	0.810592	0.000892787
170260	An01g05390	Ortholog of A. nidulans FGSC A4 : AN0302, A. fumigatus Af293 : Afu1g02760, A. oryzae RIB40 : AO090005000820, A. niger ATCC 1015 : 170260-mRNA and Aspergillus wentii : Aspwe1_0025599	#N/A	#N/A	0.0953912	0.53477	0.37656	0.308763	0.0320022	0.0243803	0.297659		0.236845	0.466619	0.302692
206029	An01g05400	Ortholog of A. fumigatus Af293 : Afu1g02720, A. oryzae RIB40 : AO090005000821, Aspergillus wentii : Aspwe1_0169628, Aspergillus zonatus : Aspzo1_0094944 and Aspergillus terreus NIH2624 : ATET_01940	#N/A	#N/A	0.0803973	0.0908696	0.0180324	0	1	1	1		0.169486	0.114705	1
55408	An01g05410	Has domain(s) with predicted nucleotide binding activity	#N/A	#N/A	0.346713	0.122674	0.135243	0.185879	0.850037	1	1		0.141239	0.331826	0.320553
#N/A	An01g05420	#N/A	#N/A	#N/A	0	0	0	0	NA	NA	NA		0	0.0309425	1
#N/A	An01g05440	#N/A	#N/A	#N/A	0	0	0	0.0845989	NA	NA	1		0.0899944	0.257299	0.589481
36108	An01g05450	Has domain(s) with predicted ATP binding, protein kinase activity, protein serine/threonine kinase activity, transferase activity, transferring phosphorus-containing groups activity and role in protein phosphorylation	#N/A	#N/A	0.201703	0.068393	0.0452404	0.0777234	1	1	1		0.0708689	0.0822217	1
36107	An01g05460	Ortholog of A. niger CBS 513.88 : An11g00170, Aspergillus wentii : Aspwe1_0030655, Aspergillus versicolor : Aspve1_0067140, Aspergillus sydowii : Aspsy1_0085789 and A. niger ATCC 1015 : 36107-mRNA	#N/A	#N/A	0	0	0	0	NA	NA	NA		0	0	NA
46645	An01g05470	Has domain(s) with predicted zinc ion binding activity and intracellular localization	#N/A	#N/A	0.20484	0.447609	0.306292	0.447281	0.813023	0.603933	0.626585		0.471809	1.10638	0.107267
36105	An01g05480	Ortholog of A. niger ATCC 1015 : 36105-mRNA	#N/A	#N/A	0	0	0	0	NA	NA	NA		0	0	NA
#N/A	An01g05490	#N/A	#N/A	#N/A	0	0.247351	0	0	1	NA	NA		0.0320382	0.0557558	1
36104	An01g05500	Ortholog of A. nidulans FGSC A4 : AN0305, A. fumigatus Af293 : Afu1g02680, A. oryzae RIB40 : AO090005000824, A. niger ATCC 1015 : 36104-mRNA and Aspergillus wentii : Aspwe1_0151247	#N/A	#N/A	0.740941	0.783856	0.265899	0.376874	1	1	1		0.215207	0.286933	0.900852
206025	An01g05510	Has domain(s) with predicted role in regulation of actin filament polymerization and cytoskeleton localization	#N/A	#N/A	4.46039	3.5727	0.877086	0.784814	1	0.253116	0.0494057		7.81436	5.64561	0.553578
#N/A	An01g05520	#N/A	#N/A	#N/A	0	0	0	0	NA	NA	NA		0	0.0114964	1
170972	An01g05530	Ortholog of A. nidulans FGSC A4 : AN0307, A. fumigatus Af293 : Afu1g02660, A. niger ATCC 1015 : 170972-mRNA, Aspergillus wentii : Aspwe1_0169633 and Aspergillus sydowii : Aspsy1_0629340	#N/A	#N/A	0.488202	0.356543	0.151615	0.83931	1	1	0.601537		0.721309	0.244934	0.0547014
128944	An01g05540	Has domain(s) with predicted catalytic activity	#N/A	#N/A	0.454011	0.385178	0.176004	0.302376	1	1	1		0.871767	0.779129	0.989029
#N/A	An01g05560	Ortholog of A. nidulans FGSC A4 : AN10052, A. fumigatus Af293 : Afu1g02610, A. oryzae RIB40 : AO090005000831, Aspergillus zonatus : Aspzo1_0094965 and Aspergillus terreus NIH2624 : ATET_04828	#N/A	#N/A	0	0	0	0	NA	NA	NA		0	0	NA
143893	An01g05570	Ortholog of A. nidulans FGSC A4 : AN0309, Aspergillus versicolor : Aspve1_0048560, Aspergillus sydowii : Aspsy1_0143343 and Aspergillus terreus NIH2624 : ATET_04829	#N/A	#N/A	2.60494	2.66262	0.508056	0.872846	1	0.917937	1		5.83637	3.13944	0.588323
206020	An01g05580	#N/A	#N/A	#N/A	0.356103	0.155033	0.0828292	0.223616	0.930673	0.94826	1		0.531364	0.854836	0.549488
#N/A	An01g05590	#N/A	#N/A	#N/A	0.0868976	0.104764	0.259872	1.11616	1	0.579484	0.0149307		0.244253	1.16895	0.00673531
206019	An01g05600	Ortholog of A. nidulans FGSC A4 : AN0311, A. fumigatus Af293 : Afu1g02600, A. oryzae RIB40 : AO090005000834, A. niger ATCC 1015 : 206019-mRNA and Aspergillus wentii : Aspwe1_0169640	#N/A	#N/A	0.550805	1.01561	0.988326	1.7146	0.816793	0.0640933	0.0194674		0.920831	1.03459	1
172112	An01g05610	Ortholog of A. nidulans FGSC A4 : AN0312, A. fumigatus Af293 : Afu1g02590, A. oryzae RIB40 : AO090005000835, A. niger ATCC 1015 : 172112-mRNA and Aspergillus wentii : Aspwe1_0049693	#N/A	#N/A	0.670621	0.459674	0.407575	0.416796	1	1	1		0.273628	0.881838	0.01059
46638	An01g05620	Has domain(s) with predicted hydrolase activity and role in metabolic process	#N/A	#N/A	0.399911	0.152253	0.0188835	0.129768	0.958232	0.506553	1		0.354972	0.248818	0.881696
55404	An01g05630	Has domain(s) with predicted ATP binding, aminoacyl-tRNA ligase activity, aspartate-tRNA ligase activity, role in aspartyl-tRNA aminoacylation, tRNA aminoacylation for protein translation and cytoplasm localization	#N/A	#N/A	1.04071	0.86655	0.315709	0.323127	1	1	0.998078		0.719038	0.616512	0.937599
196526	An01g05640	Ortholog of A. nidulans FGSC A4 : AN0315, A. fumigatus Af293 : Afu1g02560, A. niger ATCC 1015 : 196526-mRNA, Aspergillus wentii : Aspwe1_0025616 and Aspergillus sydowii : Aspsy1_0145521	#N/A	#N/A	0.0808528	0.0548306	0	0	1	1	1		0.265139	0.214231	1
206009	An01g05650	Ortholog(s) have structural constituent of cytoskeleton activity, role in microtubule polymerization, nuclear division and cytoplasmic microtubule, tubulin complex localization	#N/A	#N/A	3.57906	5.17048	1.71008	1.56408	0.801827	1	0.836889		3.91867	2.06266	0.82952
206006	An01g05660	Has domain(s) with predicted calcium ion binding activity	#N/A	#N/A	0.149227	0.549722	0.302473	0.204453	0.378574	0.657596	0.828087		0.217492	0.184744	1
171582	An01g05670	Plasma membrane ATPase	#N/A	#N/A	0.0236006	0.0497929	0.0282316	0.0727532	1	1	0.888697		0.00737078	0.00641366	1
122243	An01g05680	Ortholog of A. nidulans FGSC A4 : AN0319, A. fumigatus Af293 : Afu1g02490, A. oryzae RIB40 : AO090005000843, A. niger ATCC 1015 : 122243-mRNA and Aspergillus wentii : Aspwe1_0049702	#N/A	#N/A	0.456013	0.582112	0.409119	0.702871	1	0.99351	0.836348		0.339292	1.44336	0.00485906
#N/A	An01g05690	Has domain(s) with predicted role in DNA replication and nucleus, origin recognition complex localization	#N/A	#N/A	0.0131163	0.0830187	0.0117675	0	0.958232	1	1		0.0122892	0.0320801	0.99837
55402	An01g05700	#N/A	#N/A	#N/A	0.482624	1.31345	1.07824	0.831403	0.551856	0.184811	0.216524		0.341358	0.632639	0.238159
#N/A	An01g05710	#N/A	#N/A	#N/A	0	0	0	0	NA	NA	NA		0	0	NA
#N/A	An01g05717	#N/A	#N/A	#N/A	0	0	0	0	NA	NA	NA		0.0367324	0	1
#N/A	An01g05720	#N/A	#N/A	#N/A	0	0	0	0	NA	NA	NA		0	0.0234564	1
122511	An01g05730	Has domain(s) with predicted substrate-specific transmembrane transporter activity, transmembrane transporter activity, transporter activity, role in transmembrane transport and integral to membrane, membrane localization	#N/A	#N/A	0.486495	0.493211	0.42324	0.568071	1	0.904223	0.973495		0.248627	0.763206	0.0323896
171679	An01g05740	DNA-directed RNA polymerase	#N/A	#N/A	0.599552	0.488443	0.271612	0.356836	1	1	1		0.155731	0.212942	0.867949
#N/A	An01g05750	Ortholog of A. nidulans FGSC A4 : AN2370, AN10160, AN0323, A. fumigatus Af293 : Afu1g02440, Afu4g02760, A. niger CBS 513.88 : An12g09350, An13g03290 and A. oryzae RIB40 : AO090020000719, AO090005000852	#N/A	#N/A	0.265162	0.130778	0	0	1	0.658591	0.821528		0.993761	0.619059	0.551089
55401	An01g05760	Has domain(s) with predicted role in ubiquitin-dependent protein catabolic process	#N/A	#N/A	1.9632	1.07442	0.757057	0.822849	0.816791	1	0.934078		0.346904	0.428216	1
205997	An01g05770	Ortholog of A. nidulans FGSC A4 : AN0328, A. fumigatus Af293 : Afu1g02420, A. oryzae RIB40 : AO090005000854, A. niger ATCC 1015 : 205997-mRNA and Aspergillus wentii : Aspwe1_0106383	#N/A	#N/A	0.471627	0.426448	0.409478	0.656589	1	0.918021	0.781734		0.270833	0.570556	0.297003
51934	An01g05780	Has domain(s) with predicted ATP binding, DNA helicase activity, nucleoside-triphosphatase activity, nucleotide binding activity	#N/A	#N/A	5.16591	3.85525	1.63193	2.0635	1	0.786389	0.651647		4.4652	3.30405	0.582255
#N/A	An01g05790	Ortholog of A. nidulans FGSC A4 : AN0326, A. fumigatus Af293 : Afu1g02400, A. oryzae RIB40 : AO090005000857, Aspergillus wentii : Aspwe1_0025630 and Aspergillus terreus NIH2624 : ATET_04850	#N/A	#N/A	0.470123	0.27425	0.176875	0.292185	0.983492	1	1		0.12788	0.16073	1
55399	An01g05800	Lactone-specific esterase	#N/A	#N/A	20.3842	21.933	2.40856	0.695758	1	0.00542013	3.19458e-09		12.7102	1.57858	1.74565e-11
46629	An01g05810	Ortholog of A. nidulans FGSC A4 : AN0331, A. fumigatus Af293 : Afu1g02380, A. niger ATCC 1015 : 46629-mRNA, Aspergillus wentii : Aspwe1_0049711 and Aspergillus sydowii : Aspsy1_0040882	#N/A	#N/A	15.3498	8.94569	0.37656	0.277257	0.872543	3.96683e-06	7.28081e-07		14.8313	7.21038	0.0473765
172404	An01g05820	Has domain(s) with predicted catalytic activity and role in metabolic process	#N/A	#N/A	0.458006	0.261557	0.0216267	0.0743098	1	0.510778	0.865989		0.135513	0.137569	1
196499	An01g05830	Has domain(s) with predicted role in transmembrane transport and integral to membrane localization	#N/A	#N/A	0.0268917	0.668679	0.0482526	0.0207246	0.00095597	1	1		0.0125979	0.0274051	1
130523	An01g05835	#N/A	#N/A	#N/A	0.551313	2.31994	0.694369	0.522929	0.00250143	0.331831	1		0.481779	1.21011	0.0333807
36079	An01g05840	#N/A	#N/A	#N/A	1.7229	2.0142	0.733832	0.724249	1	1	0.941996		2.23387	1.17763	0.381813
205986	An01g05850	Ortholog of A. nidulans FGSC A4 : AN0335, A. fumigatus Af293 : Afu1g02330, A. oryzae RIB40 : AO090005000867, A. niger ATCC 1015 : 205986-mRNA and Aspergillus wentii : Aspwe1_0103633	#N/A	#N/A	0.320593	1.71699	0.376126	0.0760221	0.0245158	0.82916	1		0.300376	0.160844	0.734474
#N/A	An01g05860	Ortholog of A. fumigatus Af293 : Afu1g02320, A. oryzae RIB40 : AO090005000868, Aspergillus wentii : Aspwe1_0169669, Aspergillus sydowii : Aspsy1_0027907 and Aspergillus terreus NIH2624 : ATET_04861	#N/A	#N/A	0.246043	0.0667421	0.154519	0.379236	0.99706	1	0.998078		0.0345791	0.200593	0.523846
#N/A	An01g05870	#N/A	#N/A	#N/A	0.0884536	0	0	0	1	1	1		0.0138126	0.0600949	0.99837
36078	An01g05880	Ortholog of A. nidulans FGSC A4 : AN0336, A. fumigatus Af293 : Afu1g02310, A. niger ATCC 1015 : 36078-mRNA, Aspergillus wentii : Aspwe1_0736723 and Aspergillus sydowii : Aspsy1_1167337	#N/A	#N/A	0	0	0	0	NA	NA	NA		0.0136994	0.0357614	1
36077	An01g05890	Has domain(s) with predicted DNA binding activity	#N/A	#N/A	0.0387786	0.210383	0	0.717252	0.998665	1	0.136471		0.0544997	0.0632303	1
170312	An01g05900	Has domain(s) with predicted electron carrier activity, heme binding, iron ion binding, oxidoreductase activity, acting on paired donors, with incorporation or reduction of molecular oxygen activity and role in oxidation-reduction process	#N/A	#N/A	0.160179	0.632007	0.365801	1.70579	0.192951	0.223611	0.0233371		0.0886825	1.05066	4.99563e-07
#N/A	An01g05910	#N/A	#N/A	#N/A	0	0.0661717	0	0	1	NA	NA		0.0342836	0.0596635	1
36075	An01g05920	Ortholog(s) have role in negative regulation of sexual sporulation resulting in formation of a cellular spore, negative regulation of sterigmatocystin biosynthetic process	#N/A	#N/A	6.28363	1.2071	1.63135	3.6896	0.0453312	0.542451	1		4.1837	2.2049	0.10603
#N/A	An01g05930	#N/A	#N/A	#N/A	0	0	0	0	NA	NA	NA		0.0318348	0.0554018	1
#N/A	An01g05940	#N/A	#N/A	#N/A	0.43813	0	0.112307	0	1	1	1		0.263893	0.025514	0.602347
#N/A	An01g05955	#N/A	#N/A	#N/A	0.58573	0	0	0.246221	0.446896	0.66233	1		0.798245	0.738002	1
51930	An01g05960	Ortholog of A. nidulans FGSC A4 : AN3481, A. fumigatus Af293 : Afu1g02290, Afu2g01405, A. oryzae RIB40 : AO090026000175, AO090005000871, AO090026000055 and A. niger ATCC 1015 : 51930-mRNA	#N/A	#N/A	22.8662	47.3505	73.1494	95.1861	0.735022	4.25181e-05	0.461171		89.7238	232.449	0.127392
46625	An01g05970	Ortholog of A. nidulans FGSC A4 : AN0339, A. fumigatus Af293 : Afu1g02280, A. oryzae RIB40 : AO090005000872, A. niger ATCC 1015 : 46625-mRNA and Aspergillus wentii : Aspwe1_0049720	#N/A	#N/A	0.282185	0.182253	0.153709	0.201938	1	1	1		0.136916	0.0821637	0.866445
#N/A	An01g05980	#N/A	#N/A	#N/A	0	0	0	0	NA	NA	NA		0	0	NA
205979	An01g05990	Ortholog of A. nidulans FGSC A4 : AN0340, A. fumigatus Af293 : Afu1g02270/abp2, A. niger ATCC 1015 : 205979-mRNA, Aspergillus wentii : Aspwe1_0181210 and Aspergillus sydowii : Aspsy1_0145577	#N/A	#N/A	0.482358	0.288024	0.334773	0.238474	1	1	1		0.417831	0.189207	0.152507
36071	An01g06000	Ortholog of A. nidulans FGSC A4 : AN2152, AN0341, A. fumigatus Af293 : Afu1g02260, Afu2g15990, A. niger ATCC 1015 : 40767-mRNA and Aspergillus wentii : Aspwe1_0025648, Aspwe1_0026895	#N/A	#N/A	0	0	0	0	NA	NA	NA		0	0.0146161	1
36070	An01g06010	Ortholog of A. nidulans FGSC A4 : AN1707, A. fumigatus Af293 : Afu4g08295, Afu1g02255, A. niger CBS 513.88 : An04g02900, A. oryzae RIB40 : AO090005000874 and A. niger ATCC 1015 : 44126-mRNA	#N/A	#N/A	0	0	0	0	NA	NA	NA		0.0178751	0.0622159	1
36069	An01g06020	Ortholog of A. nidulans FGSC A4 : AN0343, A. fumigatus Af293 : Afu1g02250, A. niger ATCC 1015 : 36069-mRNA, Aspergillus wentii : Aspwe1_0066622 and Aspergillus sydowii : Aspsy1_0129159	#N/A	#N/A	0	0	0	0	NA	NA	NA		0	0.029479	0.950014
142717	An01g06030	Has domain(s) with predicted phosphotransferase activity, alcohol group as acceptor activity	#N/A	#N/A	0.678257	0.515158	0.389446	0.209085	1	1	1		1.95729	1.01746	0.195448
130307	An01g06040	Putative 60S ribosome biogenesis protein	#N/A	#N/A	0.636884	0.448986	0.145269	0.18302	1	0.715087	0.719775		0.460183	0.928462	0.496156
#N/A	An01g06050	Ortholog of A. nidulans FGSC A4 : AN10073, A. fumigatus Af293 : Afu1g02200, A. oryzae RIB40 : AO090005000879 and Aspergillus terreus NIH2624 : ATET_04873	#N/A	#N/A	0	0.0971647	0.11569	0.0993782	0.915963	0.469443	0.880996		0.0704776	0.280346	0.261361
205975	An01g06060	Rab GTPase	#N/A	#N/A	3.51725	3.42878	1.84896	2.8377	1	1	1		1.63485	1.83701	1
51926	An01g06070	Has domain(s) with predicted nucleus localization	#N/A	#N/A	0.619062	0.553539	0.506032	0.445286	1	0.803214	1		0.364125	0.367313	1
131120	An01g06080	Has domain(s) with predicted ATP binding, nucleoside-triphosphatase activity, nucleotide binding, unfolded protein binding activity and role in protein folding	#N/A	#N/A	0.201829	0.36499	0.489966	0.475781	1	0.080927	0.383961		0.0611799	0.0822731	1
#N/A	An01g06090	#N/A	#N/A	#N/A	0	0	0	0.164147	NA	NA	1		0	0.0868237	1
127223	An01g06100	Ortholog of A. nidulans FGSC A4 : AN0350, A. niger ATCC 1015 : 127223-mRNA, Aspergillus wentii : Aspwe1_0025662, Aspergillus versicolor : Aspve1_0067306 and Aspergillus zonatus : Aspzo1_0146254	#N/A	#N/A	1.75177	0.888563	0.80498	0.592699	0.949578	1	0.924318		1.42113	1.41076	1
172049	An01g06110	Ortholog(s) have glycerol-3-phosphate dehydrogenase [NAD+] activity	#N/A	#N/A	0.598883	1.02114	0.445189	0.342859	0.780624	1	1		0.280558	0.244127	1
46621	An01g06120	Glycogen debranching enzyme; 1,3-alpha-glucan synthase	GH13	CAK37087.1	11.2774	5.96995	5.08795	4.62053	0.450009	1	0.569765		6.41181	3.62441	0.104422
55395	An01g06130	Has domain(s) with predicted membrane localization	#N/A	#N/A	1.93159	1.98992	0.248579	0.366053	1	0.0380295	0.0583575		1.22383	1.12945	1
#N/A	An01g06140	#N/A	#N/A	#N/A	0.248492	0.224687	0	0	1	0.920209	1		0.382492	0.0723531	0.327165
196476	An01g06150	3-deoxy-7-phosphoheptulonate synthase	#N/A	#N/A	0.0532041	0.721611	2.11616	3.25289	0.00890183	8.64526e-10	4.34094e-06		0.216012	0.686785	0.0526204
36057	An01g06160	Ortholog of A. fumigatus Af293 : Afu1g02100, Aspergillus wentii : Aspwe1_0169700, Aspergillus versicolor : Aspve1_0067312 and Aspergillus carbonarius ITEM 5010 : Acar5010_146279	#N/A	#N/A	0.225799	0.155168	0.105341	0.264505	1	1	1		0.17771	0.147271	1
172596	An01g06170	Ortholog of A. nidulans FGSC A4 : AN0356, A. fumigatus Af293 : Afu1g02080, A. oryzae RIB40 : AO090005000887, A. niger ATCC 1015 : 172596-mRNA and Aspergillus wentii : Aspwe1_0098094	#N/A	#N/A	0.244315	0.220911	0.354078	0.173803	1	0.602032	1		0.114454	0.321758	0.297144
205959	An01g06180	Ubiquinol-cytochrome c reductase	#N/A	#N/A	0.121624	1.08402	0.140293	0.133902	0.410078	0.996766	1		0.504653	0.3258	1
123052	An01g06190	Has domain(s) with predicted ATP binding, nucleoside-triphosphatase activity, nucleotide binding activity	#N/A	#N/A	0	0	0.0701536	0.150656	NA	0.739425	0.534356		0.0366318	0.00796875	0.917235
#N/A	An01g06200	#N/A	#N/A	#N/A	0	0	0	0	NA	NA	NA		0	0	NA
205956	An01g06210	Has domain(s) with predicted role in exocytosis, vesicle docking and cytoplasm localization	#N/A	#N/A	1.74322	1.27337	0.498553	0.950384	1	0.689582	1		0.509956	0.372366	0.714924
143415	An01g06220	Has domain(s) with predicted extracellular region localization	#N/A	#N/A	0.222398	0	0	0	1	1	1		0.494886	0.226644	0.688777
55391	An01g06230	Ortholog(s) have role in spore germination	#N/A	#N/A	0.885349	1.32533	0.538362	0.4852	0.783937	1	1		0.815693	1.45964	0.230169
205951	An01g06240	Ortholog of A. nidulans FGSC A4 : AN0360, A. fumigatus Af293 : Afu1g02020, A. oryzae RIB40 : AO090005000893, A. niger ATCC 1015 : 205951-mRNA and Aspergillus wentii : Aspwe1_0037749	#N/A	#N/A	1.47626	1.01782	0.596003	0.369756	1	1	0.479115		0.881768	0.910189	1
46615	An01g06250	Has domain(s) with predicted zinc ion binding activity and intracellular localization	#N/A	#N/A	0.220503	0.194268	0.0608702	0.174293	1	0.971349	1		0.0900555	0.191294	0.288043
#N/A	An01g06260	Has domain(s) with predicted ATP binding, mismatched DNA binding activity and role in mismatch repair	#N/A	#N/A	0	0	0.0072008	0	NA	1	NA		0.00376001	0.0392611	0.368493
#N/A	An01g06270	Ortholog of A. nidulans FGSC A4 : AN10058, A. fumigatus Af293 : Afu1g01990/rsa4, A. oryzae RIB40 : AO090005000896, Aspergillus wentii : Aspwe1_0025678 and Aspergillus versicolor : Aspve1_0035789	#N/A	#N/A	0	0	0	0	NA	NA	NA		0	0	NA
36048	An01g06280	Ortholog of A. nidulans FGSC A4 : AN0362, A. fumigatus Af293 : Afu6g00430, Afu6g03560, A. niger CBS 513.88 : An10g01040, A. oryzae RIB40 : AO090005000897 and A. niger ATCC 1015 : 36048-mRNA	#N/A	#N/A	0.146364	0.893318	0.0328283	0.507593	0.295898	1	0.664597		0.222843	0.641382	0.327158
171156	An01g06290	Protein similar to velB	#N/A	#N/A	0.125547	0.0567602	0.187728	0.161259	1	0.862723	1		0.127432	0.119414	1
#N/A	An01g06300	#N/A	#N/A	#N/A	0	0.101602	0.0504056	0.173195	1	1	1		0.0526402	0.0916093	1
172741	An01g06310	Ortholog of Aspergillus wentii : Aspwe1_0049741, Aspergillus zonatus : Aspzo1_0146239, A. niger ATCC 1015 : 172741-mRNA and Aspergillus carbonarius ITEM 5010 : Acar5010_130192	#N/A	#N/A	0	0.028051	0	0	1	NA	NA		0.0242221	0.0632303	0.784915
#N/A	An01g06320	#N/A	#N/A	#N/A	0	0.0701276	0	0	1	NA	NA		0	0.0210768	1
196458	An01g06330	#N/A	#N/A	#N/A	0.381073	1.72284	0.55409	0.243047	0.00538326	0.316588	1		0.954163	2.39437	0.0185609
#N/A	An01g06332	#N/A	#N/A	#N/A	0.103912	0.751659	0.372904	0	0.840803	1	1		0.77887	1.22839	0.944741
#N/A	An01g06340	Ortholog of A. nidulans FGSC A4 : AN0365, A. fumigatus Af293 : Afu1g01950, A. oryzae RIB40 : AO090005000900, A. niger ATCC 1015 : 51917-mRNA and Aspergillus wentii : Aspwe1_0049744	#N/A	#N/A	0	0	0	0	NA	NA	NA		0	0	NA
36042	An01g06350	Has domain(s) with predicted transferase activity, transferring hexosyl groups activity, role in carbohydrate metabolic process and membrane localization	#N/A	#N/A	0.920679	0.0148658	0.0295001	0.0506814	0.00046256	0.0308287	0.0808582		1.71754	0.54955	0.00552944
172075	An01g06360	Has domain(s) with predicted catalytic activity and role in metabolic process	#N/A	#N/A	0.160601	0.124471	0.164669	0.141452	1	1	1		0.33319	0.645315	0.464366
205944	An01g06370	Ortholog of A. nidulans FGSC A4 : AN10067, A. fumigatus Af293 : Afu1g01870, A. oryzae RIB40 : AO090005000904, A. niger ATCC 1015 : 205944-mRNA and Aspergillus wentii : Aspwe1_0037768	#N/A	#N/A	2.8608	1.7245	1.01313	1.39246	0.943498	1	1		6.43058	3.42689	0.0954673
172005	An01g06380	Has domain(s) with predicted integral to membrane localization	#N/A	#N/A	0.82769	0.619367	0.230454	0.439914	1	1	1		0.334265	0.407203	1
171346	An01g06390	Has domain(s) with predicted sequence-specific DNA binding RNA polymerase II transcription factor activity, zinc ion binding activity, role in regulation of transcription, DNA-dependent and nucleus localization	#N/A	#N/A	1.21506	1.92851	0.83498	2.43069	0.654896	1	0.111125		1.52599	1.09072	0.593392
124113	An01g06400	Ortholog of A. nidulans FGSC A4 : AN10069, A. fumigatus Af293 : Afu1g01820, A. oryzae RIB40 : AO090005000907, A. niger ATCC 1015 : 124113-mRNA and Aspergillus wentii : Aspwe1_0037774	#N/A	#N/A	0.0410072	0	0	0.126412	1	1	1		0.105658	0.0668642	1
124797	An01g06410	Has domain(s) with predicted role in transmembrane transport and integral to membrane localization	#N/A	#N/A	0.0403122	6.43351	3.96026	1.3359	2.63158e-16	5.66725e-14	7.76678e-05		0.0849826	2.44848	7.82905e-13
170638	An01g06420	Ortholog of A. nidulans FGSC A4 : AN10070, A. fumigatus Af293 : Afu1g01790, A. oryzae RIB40 : AO090005000908, A. niger ATCC 1015 : 170638-mRNA and Aspergillus wentii : Aspwe1_0049751	#N/A	#N/A	1.87424	1.45684	0.973502	0.810902	1	1	1		3.86638	5.10679	0.800263
36036	An01g06430	Ortholog of A. oryzae RIB40 : AO090011000078, Aspergillus versicolor : Aspve1_0082366, Aspergillus zonatus : Aspzo1_0026572 and Aspergillus sydowii : Aspsy1_0088018	#N/A	#N/A	0	0	0	0	NA	NA	NA		0	0	NA
36035	An01g06440	Ortholog of A. nidulans FGSC A4 : AN0378, A. oryzae RIB40 : AO090005001321, A. niger ATCC 1015 : 36035-mRNA and Aspergillus versicolor : Aspve1_0085305, Aspve1_0120457	#N/A	#N/A	0.953085	0.722036	0.415983	0.833773	1	1	1		2.49794	3.79062	0.527574
36034	An01g06450	Ortholog of Aspergillus acidus : Aspfo1_0056018 and A. niger ATCC 1015 : 36034-mRNA	#N/A	#N/A	0	0	0	0	NA	NA	NA		0	0.121917	0.630026
126217	An01g06460	Ortholog of A. nidulans FGSC A4 : AN0379, A. fumigatus Af293 : Afu1g01760, A. oryzae RIB40 : AO090005000918, A. niger ATCC 1015 : 126217-mRNA and Aspergillus wentii : Aspwe1_0025697	#N/A	#N/A	0.497809	0.825222	0.818798	0.767292	0.958232	0.343375	0.828555		0.233208	0.586228	0.324982
51914	An01g06470	Has domain(s) with predicted peptidyl-prolyl cis-trans isomerase activity and role in protein folding	#N/A	#N/A	0.181213	0.256021	0.081289	0.174569	1	1	1		0.143256	0.10157	0.943224
36031	An01g06480	Ortholog(s) have unfolded protein binding activity, role in protein folding and chaperonin-containing T-complex localization	#N/A	#N/A	3.6481	2.71652	1.50411	2.39803	1	1	1		3.9584	4.17154	1
#N/A	An01g06490	#N/A	#N/A	#N/A	0.0651622	0	0.0292306	0.0502185	1	1	1		0.0152632	0.132813	0.622304
46606	An01g06500	Predicted mannan endo-1,6-alpha-mannosidase; predicted role in carbohydrate catabolism	GH76	CAK43770.1	0.308219	0.153281	0.387132	0.973892	1	0.610519	0.184001		0.231025	0.923463	0.00499184
#N/A	An01g06510	#N/A	#N/A	#N/A	0	0	0	0	NA	NA	NA		0	0	NA
46605	An01g06520	Ortholog of A. nidulans FGSC A4 : AN5649, AN1674, AN0384, AN1268, AN7262, A. fumigatus Af293 : Afu1g01700, Afu2g17000, Afu4g08730, Afu4g13630, Afu1g10012 and A. niger CBS 513.88 : An01g09380, An04g09080, An04g03600	#N/A	#N/A	0.0923658	0.243593	0.055245	0.118639	0.52894	1	1		0.0432705	0.100405	0.741787
36028	An01g06530	Has domain(s) with predicted branched-chain-amino-acid transaminase activity, catalytic activity and role in branched-chain amino acid metabolic process, metabolic process	#N/A	#N/A	0	0.0743288	0.0885002	0.202725	0.91656	0.469443	0.303161		0.0385098	0.529445	0.000155063
#N/A	An01g06540	#N/A	#N/A	#N/A	0	0.0698744	0	0	1	NA	NA		0.072404	0.031501	1
51913	An01g06550	Ortholog(s) have endoribonuclease activity and role in HAC1-type intron splice site recognition and cleavage, endoplasmic reticulum unfolded protein response, fungal-type cell wall organization, pathogenesis	#N/A	#N/A	2.3516	1.60034	1.13817	1.24954	0.989558	1	1		2.74544	2.21487	0.763205
51912	An01g06560	Argininosuccinate lyase	#N/A	#N/A	5.70821	2.15058	0.853535	0.946052	0.120449	0.0500571	0.0148782		3.78115	1.11965	0.000261281
#N/A	An01g06570	Ortholog of A. nidulans FGSC A4 : AN7245, A. niger CBS 513.88 : An06g00030, A. oryzae RIB40 : AO090023000010, AO090026000177 and Aspergillus wentii : Aspwe1_0032389, Aspwe1_0041672	#N/A	#N/A	0.0687184	0.139805	0.138717	0.238316	1	0.899202	0.664004		0.716282	1.02945	0.748701
#N/A	An01g06580	#N/A	#N/A	#N/A	0.0795754	0	0	0	1	1	1		0.0745572	0.0324379	1
#N/A	An01g06600	#N/A	#N/A	#N/A	0	0	0	0	NA	NA	NA		0.192845	0.0559345	1
205927	An01g06610	Ortholog of Aspergillus tubingensis : Asptu1_0039844, Aspergillus brasiliensis : Aspbr1_0118922, Aspergillus acidus : Aspfo1_0039768 and Aspergillus zonatus : Aspzo1_0158330	#N/A	#N/A	2.14973	2.02651	1.46086	1.64968	1	0.958698	1		1.92845	1.36107	0.519759
170172	An01g06620	Ortholog(s) have rhamnogalacturonan acetylesterase activity and role in pectin catabolic process	GH78	CAK43781.1	0.358392	1.72832	0.643074	0.719799	0.00243406	0.117396	0.325998		0.747899	4.83438	6.64485e-06
172587	An01g06630	Beta-mannosidase	GH2	CAK43782.1	0	0	0.00722518	0	NA	1	NA		0.0113182	0.0689396	0.302696
55386	An01g06640	Has domain(s) with predicted catalytic activity, sulfuric ester hydrolase activity and role in metabolic process	#N/A	#N/A	0.290524	0.924679	0.583851	1.57624	0.122619	0.287299	0.356909		0.745836	1.27429	0.35741
36022	An01g06650	Ortholog(s) have extracellular region localization	#N/A	#N/A	0.0177494	0.0320982	0	0.0820736	1	1	1		0.0332602	1.22277	1.22322e-06
36021	An01g06660	Has domain(s) with predicted heme binding activity	#N/A	#N/A	0.0225087	0.101762	0.020194	0	1	1	1		0.0105446	0	1
205921	An01g06670	Putative peptidyl-prolyl isomerase; expression enhanced by maltose	#N/A	#N/A	5.95442	3.95283	0.84527	1.39409	1	0.106427	0.213501		6.79711	3.07246	0.0330677
46597	An01g06690	Ortholog(s) have zinc ion transmembrane transporter activity and role in response to zinc ion, zinc ion transmembrane transport	#N/A	#N/A	0.646822	0.548306	0.417096	0.155777	1	1	0.787135		1.58137	0.140074	5.19346e-06
#N/A	An01g06700	#N/A	#N/A	#N/A	0	0	0	0	NA	NA	NA		0.0378413	0.0329275	1
172242	An01g06710	Has domain(s) with predicted catalytic activity and role in nucleoside metabolic process	#N/A	#N/A	0.123912	0.224084	0.453942	0.286485	0.9663	0.0177376	0.545099		0.285407	0.530366	0.439051
#N/A	An01g06720	#N/A	#N/A	#N/A	0	0	0	0	NA	NA	NA		0	0	NA
36017	An01g06730	Ortholog of A. niger CBS 513.88 : An03g00260, Aspergillus wentii : Aspwe1_0172188, Aspwe1_0173158, Aspwe1_0185713 and Aspergillus versicolor : Aspve1_0065322	#N/A	#N/A	0	0	0	0	NA	NA	NA		0.00994836	0.0259696	1
#N/A	An01g06740	#N/A	#N/A	#N/A	0	0	0	0	NA	NA	NA		0	0.0191355	1
171724	An01g06750	Has domain(s) with predicted N-acetyltransferase activity	#N/A	#N/A	0	0.0278492	0.0276324	0.0474728	1	1	1		0.0288574	0.0251102	1
36015	An01g06760	#N/A	#N/A	#N/A	0.466042	0.15984	0.0720891	0.297239	0.74942	0.705436	1		0.820605	0.353748	0.136937
36014	An01g06770	Ortholog of A. oryzae RIB40 : AO090012000668, Aspergillus tubingensis : Asptu1_0495159, Aspergillus brasiliensis : Aspbr1_0049222 and Aspergillus flavus NRRL 3357 : AFL2T_03545	#N/A	#N/A	0.48492	0.313191	0.0932259	0.90759	1	1	0.713605		0.194717	5.0265	6.01236e-06
170627	An01g06780	Has domain(s) with predicted nucleotide binding activity	#N/A	#N/A	1.09127	1.70781	1.35561	1.64968	0.931073	0.347921	0.550337		0.737349	4.52543	3.26676e-07
36011	An01g06790	Ortholog of Aspergillus tubingensis : Asptu1_0110511	#N/A	#N/A	0	0	0	0.0263107	NA	NA	1		0.00799677	0.00695836	1
171846	An01g06800	Has domain(s) with predicted hydrolase activity, acting on carbon-nitrogen (but not peptide) bonds, in linear amides activity, role in ceramide metabolic process and integral to membrane localization	#N/A	#N/A	1.25621	0.0681522	0.247946	0.154899	0.00654347	0.664853	0.290608		0.918052	0.53256	0.729357
171442	An01g06810	Has domain(s) with predicted 5-methyltetrahydropteroyltriglutamate-homocysteine S-methyltransferase activity and role in methionine biosynthetic process	#N/A	#N/A	0.174456	3.18643	0.876491	2.39318	0.000597068	0.003501	0.0183251		0.187973	12.2246	1.04763e-28
36008	An01g06820	Has domain(s) with predicted FMN binding, NADPH-hemoprotein reductase activity, aromatase activity, electron carrier activity, heme binding, iron ion binding and oxidoreductase activity, more	#N/A	#N/A	14.8605	0.0744431	19.2045	3.34166	5.88034e-08	0.0831613	0.251251		5.73072	2.3912	0.0054663
51907	An01g06830	3-dehydrosphinganine reductase	#N/A	#N/A	5.28246	0.0712899	8.93029	1.30638	6.51569e-12	0.0215812	0.186553		4.36761	1.72748	0.00804362
196432	An01g06840	Putative acid-CoA ligase	#N/A	#N/A	13.0314	0.109214	20.4447	2.91667	2.1847e-08	0.0240809	0.266013		3.79742	1.87098	0.169223
205916	An01g06850	Has domain(s) with predicted metal ion binding, oxidoreductase activity and role in oxidation-reduction process	#N/A	#N/A	28.6382	0.123973	68.838	11.2004	4.29815e-05	0.000577524	0.951364		14.2832	6.42033	0.0185119
205913	An01g06860	Ortholog(s) have dioxygenase activity and role in austinol biosynthetic process, dehydroaustinol biosynthetic process	#N/A	#N/A	62.6688	0.102953	61.1685	7.7219	8.50691e-07	0.336781	0.11442		26.9261	7.53759	0.0019672
119851	An01g06870	Has domain(s) with predicted catalytic activity, pyridoxal phosphate binding activity and role in biosynthetic process	#N/A	#N/A	12.7088	0.0833917	26.5107	2.9852	8.49381e-13	0.00225907	0.0897402		4.63161	1.96246	0.420602
55382	An01g06880	Has domain(s) with predicted catalytic activity, coenzyme binding, nucleotide binding activity and role in cellular metabolic process	#N/A	#N/A	19.3691	0.110496	12.5898	1.97773	7.70344e-11	0.981974	0.00202135		8.62537	3.27943	0.00274315
51901	An01g06890	Ortholog of Aspergillus terreus NIH2624 : ATET_08789 and A. niger ATCC 1015 : 51901-mRNA	#N/A	#N/A	15.184	0.10046	21.6965	3.08244	4.10268e-11	0.0458001	0.0310902		13.0005	2.98408	6.41206e-07
#N/A	An01g06900	Has domain(s) with predicted DNA binding, sequence-specific DNA binding RNA polymerase II transcription factor activity, zinc ion binding activity and role in regulation of transcription, DNA-dependent, transcription, DNA-dependent	#N/A	#N/A	0	0	0	0	NA	NA	NA		0.00767837	0.0066813	1
172198	An01g06910	Ortholog(s) have role in steroid metabolic process	#N/A	#N/A	1.75758	1.16226	1.02377	0.444766	1	1	0.328648		4.04313	2.18679	0.0974497
205909	An01g06920	Has domain(s) with predicted ATP binding, ATPase activity, ATPase activity, coupled to transmembrane movement of substances, nucleoside-triphosphatase activity, nucleotide binding activity and role in transmembrane transport	#N/A	#N/A	9.74161	1.7883	3.5405	3.82822	5.08703e-05	0.940506	0.496376		8.16845	4.19603	0.0413491
#N/A	An01g06930	Putative polyketide synthase, encoded in a predicted secondary metabolite gene cluster	#N/A	#N/A	0	0	0	0	NA	NA	NA		0	0	NA
35994	An01g06940	Has domain(s) with predicted role in transmembrane transport and integral to membrane localization	#N/A	#N/A	0.0138549	0	0.111871	0	1	0.380146	1		0	0.0338865	0.582318
#N/A	An01g06950	Putative polyketide synthase, encoded in a predicted secondary metabolite gene cluster	#N/A	#N/A	0	0	0	0	NA	NA	NA		0	0	NA
205904	An01g06960	Ortholog(s) have intracellular localization	#N/A	#N/A	1.92826	0.417338	0.0644139	0.189709	0.142462	0.0116807	0.0550527		0.836063	0.309395	0.0205968
196413	An01g06970	Glycerol dehydrogenase; D-arabinose 1-dehydrogenase [NAD(P)+]; protein levels influenced by presence of starch	#N/A	#N/A	26.7075	9.16223	1.72078	6.8051	0.0326277	1.30429e-05	0.111374		8.01049	4.69112	0.164865
#N/A	An01g06980	#N/A	#N/A	#N/A	0.257901	0	0.11569	0	1	1	1		0.0604093	0.262825	0.99837
51896	An01g06990	Ortholog of A. nidulans FGSC A4 : AN10694, A. fumigatus Af293 : Afu4g11740, A. niger ATCC 1015 : 51896-mRNA, Aspergillus wentii : Aspwe1_0166620 and Aspergillus versicolor : Aspve1_0042220	#N/A	#N/A	0.548866	0.655474	0.232275	0.558672	1	1	1		0.538511	1.00893	0.239051
51895	An01g07000	C14 sterol reductase; predicted role in ergosterol synthesis; expression repressed by tunicamycin and DTT; induced by fenpropimorph	#N/A	#N/A	9.71681	13.1464	0.322874	0.177504	0.783578	1.61819e-07	1.00167e-10		11.4037	2.39416	0.00145736
205894	An01g07010	Has domain(s) with predicted zinc ion binding activity	#N/A	#N/A	3.89196	1.73546	0.35874	0.986109	0.45305	0.0237127	0.324356		2.14795	1.51044	0.619737
#N/A	An01g07020	#N/A	#N/A	#N/A	0.0617593	0	0.0110817	0	0.9663	1	1		0.0405053	0.0503507	1
171484	An01g07025	Ortholog of Aspergillus glaucus : Aspgl1_0577599 and Aspergillus carbonarius ITEM 5010 : Acar5010_047975	#N/A	#N/A	0.210989	0.182106	0.180688	0.133039	1	0.982519	1		0.188698	0.265839	0.892055
46582	An01g07030	Ortholog(s) have extracellular region localization	#N/A	#N/A	1.28015	1.19547	0.150624	0.29112	1	0.244287	0.527784		3.34265	1.67672	0.229635
35984	An01g07040	Ortholog of A. nidulans FGSC A4 : AN5535, A. fumigatus Af293 : Afu4g11830, A. oryzae RIB40 : AO090003001033, A. niger ATCC 1015 : 35984-mRNA and Aspergillus wentii : Aspwe1_0022714	#N/A	#N/A	0.817166	0.6668	0.250338	0.414724	1	0.920209	1		0.564889	0.42654	0.791229
35983	An01g07050	Has domain(s) with predicted nucleotide binding activity	#N/A	#N/A	0.87626	0.420414	0.28879	0.496144	0.860062	1	1		1.03882	1.73495	0.398655
127472	An01g07060	#N/A	#N/A	#N/A	0.333813	0.188647	0.187179	0.12863	1	1	1		0.175929	1.02056	0.0245833
143052	An01g07070	Guanylate kinase	#N/A	#N/A	0.109773	0	0	0.930588	1	1	0.283589		1.69704	2.08076	1
#N/A	An01g07080	#N/A	#N/A	#N/A	0.624986	0.918313	0.245313	0.301036	1	1	1		1.11625	1.09868	1
35981	An01g07090	Ortholog of A. nidulans FGSC A4 : AN5561, A. fumigatus Af293 : Afu4g11760, A. oryzae RIB40 : AO090003001041, A. niger ATCC 1015 : 35981-mRNA and Aspergillus wentii : Aspwe1_0219762	#N/A	#N/A	0.693706	0.515243	0.422322	0.610992	1	1	1		0.394618	0.323177	1
140888	An01g07100	Ortholog of A. nidulans FGSC A4 : AN10695	#N/A	#N/A	0.950126	0.64012	0.551566	0.373295	1	1	1		1.04731	1.15432	1
#N/A	An01g07110	#N/A	#N/A	#N/A	0.345254	0.364211	0.0860418	0.0295641	1	1	0.741518		0.359425	0.312752	1
171629	An01g07120	Has domain(s) with predicted catalytic activity, hydrolase activity	#N/A	#N/A	0.011219	0.0101442	0	0	1	1	1		0.0735803	10.0269	6.43649e-07
172298	An01g07130	Salicylate hydroxylase with a predicted role in salicylic acid degradation	#N/A	#N/A	1.50127	1.87604	1.13502	1.16998	1	0.917937	1		0.474135	1.2377	0.0554631
51892	An01g07140	Has domain(s) with predicted DNA binding, sequence-specific DNA binding RNA polymerase II transcription factor activity, zinc ion binding activity and role in regulation of transcription, DNA-dependent, transcription, DNA-dependent	#N/A	#N/A	17.5164	4.19996	0.744751	0.0862577	0.00209528	6.58406e-07	2.35483e-13		14.3756	3.95797	1.01487e-05
35976	An01g07150	Has domain(s) with predicted role in transmembrane transport and integral to membrane localization	#N/A	#N/A	1.3014	1.56898	0.254987	0.553351	1	0.461809	0.948889		1.59774	10.0856	0.0188305
51891	An01g07160	Ortholog of A. nidulans FGSC A4 : AN5531, A. fumigatus Af293 : Afu4g11870, A. oryzae RIB40 : AO090003001027, A. niger ATCC 1015 : 51891-mRNA and Aspergillus wentii : Aspwe1_0033959	#N/A	#N/A	0.922372	0.701792	0.393577	0.416104	1	1	1		1.50182	1.81577	0.950014
46576	An01g07170	Has domain(s) with predicted nucleic acid binding, zinc ion binding activity	#N/A	#N/A	1.97041	1.37673	0.562476	0.59821	1	0.90797	0.706487		2.50349	2.93293	1
51890	An01g07180	Ortholog(s) have role in cellular calcium ion homeostasis, establishment or maintenance of cell polarity and cytoplasm, hyphal tip localization	#N/A	#N/A	1.14266	1.41696	1.19113	1.17415	1	0.425205	0.968874		0.632164	0.989247	0.586109
205884	An01g07190	Ortholog of A. nidulans FGSC A4 : AN10453, A. fumigatus Af293 : Afu4g11900, A. oryzae RIB40 : AO090003001024, A. niger ATCC 1015 : 205884-mRNA and Aspergillus wentii : Aspwe1_0101751	#N/A	#N/A	0.519483	0.373013	0.12337	0.1413	1	0.900373	0.863385		0.0715771	0.180619	0.528505
51888	An01g07200	Ortholog of A. nidulans FGSC A4 : AN3628, A. fumigatus Af293 : Afu4g11910, A. oryzae RIB40 : AO090003001023, A. niger ATCC 1015 : 51888-mRNA and Aspergillus wentii : Aspwe1_0219476	#N/A	#N/A	1.25765	1.10623	0.644757	0.698905	1	1	1		0.380757	0.411528	1
35970	An01g07210	Ortholog(s) have mitochondrial intermembrane space localization	#N/A	#N/A	1.05447	0.444947	0.283811	0.48759	0.883678	0.993608	1		0.26346	0.143281	0.845508
172862	An01g07220	Has domain(s) with predicted DNA-(apurinic or apyrimidinic site) lyase activity, damaged DNA binding, hydrolase activity, hydrolyzing N-glycosyl compounds, nucleic acid binding, zinc ion binding activity	#N/A	#N/A	1.0627	0.652037	0.187278	0.350995	1	0.531367	0.852317		0.693422	0.286218	0.135079
51887	An01g07230	Ortholog of A. fumigatus Af293 : Afu4g11940, A. oryzae RIB40 : AO090102000214, AO090003001021, Aspergillus wentii : Aspwe1_0166602 and Aspergillus sydowii : Aspsy1_0046673	#N/A	#N/A	0.989046	0.702665	0.570432	1.0526	1	1	1		0.71707	1.15192	0.591101
170479	An01g07240	Ortholog of A. nidulans FGSC A4 : AN3632, A. fumigatus Af293 : Afu4g11960, A. oryzae RIB40 : AO090003001020, A. niger ATCC 1015 : 170479-mRNA and Aspergillus wentii : Aspwe1_0099823	#N/A	#N/A	0.441479	0.722854	0.267622	0.183911	0.829841	1	1		0.38569	0.768491	0.226902
#N/A	An01g07250	Putative DNA-directed RNA polymerase II ABC10 alpha	#N/A	#N/A	0	0	0	0	NA	NA	NA		0	0	NA
51886	An01g07260	Anthranilate phosphoribosyl transferase	#N/A	#N/A	4.09301	2.23846	1.70279	2.5184	0.680509	1	1		2.56691	3.75404	0.571718
35965	An01g07270	Ortholog of A. nidulans FGSC A4 : AN3635, A. fumigatus Af293 : Afu4g11990, A. oryzae RIB40 : AO090003001010, A. niger ATCC 1015 : 35965-mRNA and Aspergillus wentii : Aspwe1_0022700	#N/A	#N/A	0.101449	0.110077	0.0182034	0.0625471	1	1	1		0.0760413	0.0661671	1
35964	An01g07280	Has domain(s) with predicted phosphoric diester hydrolase activity and role in lipid metabolic process	#N/A	#N/A	0.252182	1.30108	0.545659	0.434427	0.00971088	0.142581	0.719775		0.138988	0.114892	1
170758	An01g07290	Ortholog of A. fumigatus Af293 : Afu1g00520, Afu4g12020, Aspergillus wentii : Aspwe1_0123520, Aspergillus terreus NIH2624 : ATET_03861 and A. niger ATCC 1015 : 170758-mRNA	#N/A	#N/A	0.797786	0.59168	0.836378	0.842801	1	0.458353	0.943918		0.562707	0.785613	0.710812
127436	An01g07300	Gluconokinase	#N/A	#N/A	0.436853	3.23904	0.888373	0.673338	0.000869166	0.215018	0.889705		0.750391	3.31224	0.000261281
35961	An01g07310	#N/A	#N/A	#N/A	0.0524651	0.0948785	0.0470699	0	1	1	1		0.196626	0.0641602	0.853998
170835	An01g07320	Has domain(s) with predicted role in vacuolar transport and retromer complex localization	#N/A	#N/A	0.828741	1.40732	0.344557	0.74773	0.719982	1	1		0.757541	0.346065	0.203081
196384	An01g07330	Ortholog of A. nidulans FGSC A4 : AN3643, A. fumigatus Af293 : Afu4g12070, A. oryzae RIB40 : AO090003001000, A. niger ATCC 1015 : 196384-mRNA and Aspergillus wentii : Aspwe1_0123511	#N/A	#N/A	0.708214	0.816473	0.361376	0.429817	1	1	1		0.570241	0.337411	0.262689
#N/A	An01g07340	#N/A	#N/A	#N/A	0.927022	0.152403	0.378042	0.259792	0.852199	1	1		0.671162	0.343535	0.808683
205870	An01g07350	Has domain(s) with predicted acid-amino acid ligase activity	#N/A	#N/A	1.48194	1.07198	0.974999	1.11671	1	1	1		0.555394	1.51694	0.176845
135849	An01g07360	#N/A	#N/A	#N/A	1.47822	1.00246	0.484577	0.963956	1	1	1		0.572645	0.76481	0.950014
35956	An01g07370	Ortholog of A. nidulans FGSC A4 : AN3646, A. fumigatus Af293 : Afu4g12100, A. oryzae RIB40 : AO090003000998, A. niger ATCC 1015 : 35956-mRNA and Aspergillus wentii : Aspwe1_0033944	#N/A	#N/A	0.242902	0.247088	0.0817214	0.187198	1	1	1		0.0284481	0.099016	0.795901
#N/A	An01g07380	Ortholog of A. nidulans FGSC A4 : AN10433, A. fumigatus Af293 : Afu4g12110, A. oryzae RIB40 : AO090003000997, Aspergillus wentii : Aspwe1_0033941 and Aspergillus versicolor : Aspve1_0153863	#N/A	#N/A	0.135587	0.0459744	0.0456165	0	1	1	0.979754		0.0952774	0.138176	1
#N/A	An01g07390	Ortholog(s) have NAD-dependent histone deacetylase activity (H4-K16 specific) activity	#N/A	#N/A	0.071928	0.0650377	0.0258125	0.0665193	1	1	1		0.00673921	0.0117282	1
128934	An01g07400	Has domain(s) with predicted methyltransferase activity, nucleic acid binding activity and role in methylation	#N/A	#N/A	0.309285	0.279657	0.107098	0.217448	1	1	1		0.360955	0.590566	0.407944
35952	An01g07410	Has domain(s) with predicted catalytic activity	#N/A	#N/A	0.0597093	0.701863	0.107138	0.138048	0.615981	1	1		0.391607	0.705851	0.628322
51883	An01g07420	Ortholog(s) have cyclin-dependent protein serine/threonine kinase regulator activity and role in G2/M transition of mitotic cell cycle, regulation of cyclin-dependent protein serine/threonine kinase activity	#N/A	#N/A	0.5637	0.804791	0.519041	0.114323	0.969232	0.873867	0.651647		1.50801	1.02799	0.904497
196377	An01g07430	Has domain(s) with predicted RNA binding, structural constituent of ribosome, transferase activity, role in translation and large ribosomal subunit, ribosome localization	#N/A	#N/A	1.06052	0.984164	0.237866	0.623738	1	0.627492	1		2.45796	1.2571	0.089989
#N/A	An01g07440	#N/A	#N/A	#N/A	0	0	0	0	NA	NA	NA		0	0.0319626	1
#N/A	An01g07445	#N/A	#N/A	#N/A	0.372274	0.112204	0.612318	0.382534	1	0.819811	1		0.058133	0.0252921	1
139028	An01g07450	#N/A	#N/A	#N/A	0.884437	0.56196	0.310961	0.534234	1	1	1		0.30235	0.282577	1
51881	An01g07460	Ortholog of A. nidulans FGSC A4 : AN3651, A. fumigatus Af293 : Afu4g12190, A. niger ATCC 1015 : 51881-mRNA, Aspergillus wentii : Aspwe1_0055907 and Aspergillus sydowii : Aspsy1_0154768	#N/A	#N/A	0.1474	0.177707	0.117549	0.100975	1	1	1		0.046035	0.106819	0.855441
46557	An01g07470	Ortholog of A. nidulans FGSC A4 : AN3652, A. fumigatus Af293 : Afu4g12200, A. niger ATCC 1015 : 46557-mRNA, Aspergillus wentii : Aspwe1_0166581 and Aspergillus sydowii : Aspsy1_1056636	#N/A	#N/A	0.116336	0.0876595	0.121768	0.268969	1	1	0.867584		0.0363331	0.0948455	0.861653
#N/A	An01g07480	Has domain(s) with predicted 5'-flap endonuclease activity, single-stranded DNA-dependent ATPase activity and role in DNA replication, Okazaki fragment processing	#N/A	#N/A	0.663796	0.517011	0.259441	0.445722	1	1	1		0.597305	0.294699	0.119577
171258	An01g07490	Ortholog of Aspergillus tubingensis : Asptu1_0039757, Aspergillus brasiliensis : Aspbr1_0120519, A. niger ATCC 1015 : 171258-mRNA and Aspergillus acidus : Aspfo1_0123110	#N/A	#N/A	0.211024	0.226586	0.141993	0.121973	1	1	1		0.123573	0.0698923	0.8721
55366	An01g07500	Ortholog of A. nidulans FGSC A4 : AN3655, A. fumigatus Af293 : Afu4g12220, A. oryzae RIB40 : AO090009000424, A. niger ATCC 1015 : 55366-mRNA and Aspergillus wentii : Aspwe1_0166578	#N/A	#N/A	1.27029	1.61293	0.6547	0.249951	1	1	0.538171		0.557108	0.440696	0.971929
35944	An01g07510	Putative benzonitrilase	#N/A	#N/A	2.30923	2.06456	1.14063	2.39953	1	1	0.960944		2.43102	1.89323	0.782637
172838	An01g07520	Has domain(s) with predicted RNA binding, ribonuclease activity	#N/A	#N/A	0.552051	0.436771	0.253832	0.499903	1	1	1		0.355601	0.556965	0.555313
#N/A	An01g07530	Has domain(s) with predicted role in transmembrane transport and integral to membrane localization	#N/A	#N/A	0	0	0	0	NA	NA	NA		0	0	NA
#N/A	An01g07540	#N/A	#N/A	#N/A	0.0402364	0	0.0721975	0	1	1	1		0.0565486	0	0.917235
172690	An01g07550	Has domain(s) with predicted zinc ion binding activity	#N/A	#N/A	0.399107	0.765759	0.567665	0.465121	0.522554	0.25024	0.924318		0.259933	0.57537	0.156764
#N/A	An01g07560	#N/A	#N/A	#N/A	0	0	0	0	NA	NA	NA		0	0.119123	0.917235
134002	An01g07570	Has domain(s) with predicted role in transmembrane transport and integral to membrane localization	#N/A	#N/A	0.216725	0.271335	0.299136	0.385439	1	0.656083	0.989597		0.0546695	0.244648	0.128225
171146	An01g07580	Has domain(s) with predicted tRNA (guanine-N7-)-methyltransferase activity and role in tRNA modification	#N/A	#N/A	0.144634	0.130778	0.0648802	0.0371549	1	1	1		0.12422	0.088437	1
46553	An01g07590	Ortholog of A. nidulans FGSC A4 : AN11722, A. fumigatus Af293 : Afu4g12290, A. oryzae RIB40 : AO090009000431, A. niger ATCC 1015 : 46553-mRNA and Aspergillus wentii : Aspwe1_0102665	#N/A	#N/A	0.147119	0.0665128	0.0989924	0.17007	1	1	1		0.413524	0.464775	1
170122	An01g07600	Ortholog of A. nidulans FGSC A4 : AN10434, A. fumigatus Af293 : Afu4g12310, A. oryzae RIB40 : AO090009000432, A. niger ATCC 1015 : 170122-mRNA and Aspergillus wentii : Aspwe1_0033917	#N/A	#N/A	0.919877	0.666904	0.356879	0.459841	1	1	1		0.489168	0.364841	0.765451
#N/A	An01g07615	#N/A	#N/A	#N/A	0	0	0	0	NA	NA	NA		0	0	NA
172413	An01g07630	#N/A	#N/A	#N/A	0.191551	3.70939	0.171853	0.0738111	0.000666134	1	1		0.0373898	0.195208	0.155113
125759	An01g07640	Has domain(s) with predicted hydrolase activity, acting on carbon-nitrogen (but not peptide) bonds, in linear amides activity, role in ceramide metabolic process and integral to membrane localization	#N/A	#N/A	1.40403	0.728422	0.433651	0.603108	0.882219	0.961725	1		1.97324	1.15406	0.300182
170858	An01g07650	Ortholog of A. nidulans FGSC A4 : AN3663, A. fumigatus Af293 : Afu4g12340, A. oryzae RIB40 : AO090009000436, A. niger ATCC 1015 : 170858-mRNA and Aspergillus wentii : Aspwe1_0218403	#N/A	#N/A	1.42231	0.878808	0.276477	0.219226	1	0.584393	0.296137		0.577468	0.676417	1
55365	An01g07660	Ortholog(s) have cell surface localization	#N/A	#N/A	1.15891	1.44856	1.51883	1.401	1	0.417905	0.723979		0.484365	0.893883	0.301218
#N/A	An01g07670	#N/A	#N/A	#N/A	0.0451599	0.0408338	0.0405159	0.0696067	1	1	1		0.126936	0.0552265	0.958413
172495	An01g07680	#N/A	#N/A	#N/A	0	0	0	0	NA	NA	NA		0.0144703	0.037774	1
#N/A	An01g07690	#N/A	#N/A	#N/A	0	0	0	0	NA	NA	NA		0.026529	0.0230841	1
170738	An01g07700	Protein with similarity to integral membrane protein pth11 of Magnaporthe grisea	#N/A	#N/A	0	0	0.0181861	0	NA	1	NA		0.0284885	0.0413153	1
#N/A	An01g07710	#N/A	#N/A	#N/A	0	0	0	0	NA	NA	NA		0	0	NA
123984	An01g07720	Has domain(s) with predicted O-methyltransferase activity, methyltransferase activity	#N/A	#N/A	0	0	0	0.0357073	NA	NA	1		0.0108528	0.528835	0.000102115
35934	An01g07730	Ortholog of A. fumigatus Af293 : Afu2g15330, A. niger CBS 513.88 : An09g02340, An01g14410, A. oryzae RIB40 : AO090012000320, Aspergillus wentii : Aspwe1_0175772 and Aspergillus versicolor : Aspve1_0030811	#N/A	#N/A	0	0	0.587295	0.201796	NA	0.00709815	0.943918		0.0919995	0.0133422	0.874388
#N/A	An01g07740	#N/A	#N/A	#N/A	0	0.0620359	0	0	1	NA	NA		0	0.0559345	1
55364	An01g07750	Has domain(s) with predicted unfolded protein binding activity, role in protein folding and prefoldin complex localization	#N/A	#N/A	2.37842	2.15058	0.640151	1.40528	1	0.857595	1		1.85703	2.81164	0.637746
51877	An01g07760	Has domain(s) with predicted iron ion binding, oxidoreductase activity, oxidoreductase activity, acting on paired donors, with incorporation or reduction of molecular oxygen and 2-oxoglutarate as one donor, more	#N/A	#N/A	0.898386	0.546758	0.666501	1.2782	1	0.982986	0.614004		0.679861	0.619749	1
35931	An01g07765	Ortholog of A. niger ATCC 1015 : 35931-mRNA	#N/A	#N/A	0	0	0.057845	0	NA	1	NA		0.332251	0.21026	1
136883	An01g07770	Ortholog of A. nidulans FGSC A4 : AN3671, A. oryzae RIB40 : AO090009000445, A. niger ATCC 1015 : 136883-mRNA, Aspergillus wentii : Aspwe1_0178345 and Aspergillus sydowii : Aspsy1_0154302	#N/A	#N/A	5.49902	1.62932	0.418096	0.478862	0.0688867	0.00632063	0.0047061		5.37056	2.84949	0.114741
#N/A	An01g07780	#N/A	#N/A	#N/A	0.0914777	0.330858	0	0.140998	1	1	1		0.085709	0.0372897	1
171996	An01g07790	Ortholog of A. nidulans FGSC A4 : AN3670, A. fumigatus Af293 : Afu4g12380, A. oryzae RIB40 : AO090009000446, A. niger ATCC 1015 : 171996-mRNA and Aspergillus wentii : Aspwe1_0166560	#N/A	#N/A	2.90748	1.60023	0.964007	0.389688	0.786949	0.936948	0.0434219		5.88254	3.2464	0.121556
35928	An01g07800	#N/A	#N/A	#N/A	0.191551	0.0433003	0.0859263	0.0738111	1	1	1		0.179471	0.195208	1
171693	An01g07810	Ortholog of A. nidulans FGSC A4 : AN3669, A. fumigatus Af293 : Afu4g12390, A. oryzae RIB40 : AO090009000447, A. niger ATCC 1015 : 171693-mRNA and Aspergillus wentii : Aspwe1_0100974	#N/A	#N/A	0.748198	0.643524	0.540281	0.506295	1	1	1		0.33341	0.58767	0.553633
171357	An01g07820	Has domain(s) with predicted zinc ion binding activity	#N/A	#N/A	0.302555	0.19758	0.113101	0.0647695	1	1	0.706861		0.098429	0.0787958	1
35925	An01g07830	Ortholog of A. nidulans FGSC A4 : AN3667, A. fumigatus Af293 : Afu4g12410, A. oryzae RIB40 : AO090009000453, A. niger ATCC 1015 : 35925-mRNA and Aspergillus wentii : Aspwe1_0166557	#N/A	#N/A	0	0	0	0.0238565	NA	NA	1		0.0290035	0.0126186	1
35924	An01g07840	Ortholog of A. fumigatus Af293 : Afu2g17160, Afu3g13630, Afu7g00570, A. niger CBS 513.88 : An15g01210, An09g06230, An09g04210 and A. niger ATCC 1015 : 40396-mRNA, 42948-mRNA, 43130-mRNA	#N/A	#N/A	0.0286557	0	0	0	1	1	1		0.0134243	0.0584055	0.928944
170651	An01g07850	Ortholog of A. nidulans FGSC A4 : AN3666, A. oryzae RIB40 : AO090009000454, A. niger ATCC 1015 : 170651-mRNA, Aspergillus wentii : Aspwe1_0022659 and Aspergillus sydowii : Aspsy1_0154727	#N/A	#N/A	0.637077	0.547246	0.257204	0.0490976	1	1	0.647097		0.193993	0.246711	1
205848	An01g07860	Has domain(s) with predicted sulfate transmembrane transporter activity, role in sulfate transport and integral to membrane localization	#N/A	#N/A	4.46126	0.491028	0.104842	0.593333	8.12033e-07	9.33178e-09	0.00135637		4.30551	0.456745	3.98804e-13
51875	An01g07870	Has domain(s) with predicted phospholipid binding activity	#N/A	#N/A	1.75902	4.86512	1.72899	3.78778	0.0501377	0.53711	0.0495629		2.88417	2.44111	0.888916
#N/A	An01g07872	#N/A	#N/A	#N/A	10.0298	16.9206	5.49564	14.5255	0.461605	1	0.388399		29.9892	25.7658	0.918271
#N/A	An01g07890	Conserved uORF present in the 5' region of the cpcA/An01g07900 gene; uORFs are capable of mediating translational repression of their downstream ORF	#N/A	#N/A	0	0	0	0	NA	NA	NA		0	0	NA
51873	An01g07900	bZIP transcription factor; expression enhanced by maltose; the conserved upstream ORF (uORF), An01g07890, was identified in the 5' region of this gene	#N/A	#N/A	3.13868	3.48129	3.35094	3.78958	1	0.286079	0.582969		2.33789	3.34787	0.568596
#N/A	An01g07910	Asparagine synthase	#N/A	#N/A	0	0	0	0	NA	NA	NA		0	0	NA
172651	An01g07920	Ortholog of A. nidulans FGSC A4 : AN3678, A. fumigatus Af293 : Afu4g12490, A. oryzae RIB40 : AO090009000462, A. niger ATCC 1015 : 172651-mRNA and Aspergillus wentii : Aspwe1_0033898	#N/A	#N/A	0.149625	0.27904	0.268478	0.518903	0.869375	0.297896	0.217703		0.289141	0.217287	0.867356
35916	An01g07930	#N/A	#N/A	#N/A	1.00625	0.386001	0.396675	0.446494	0.512983	1	1		4.18545	1.43565	0.00439989
35915	An01g07940	Ortholog of Aspergillus flavus NRRL 3357 : AFL2T_10818, Aspergillus terreus NIH2624 : ATET_08826 and Aspergillus carbonarius ITEM 5010 : Acar5010_211921	#N/A	#N/A	0	0	0.166996	0.956335	NA	0.918147	0.113953		0	0.0252921	1
35914	An01g07950	Ortholog of A. nidulans FGSC A4 : AN0021, A. fumigatus Af293 : Afu3g00630, A. niger CBS 513.88 : An14g07300, An01g11330, An06g02140 and A. oryzae RIB40 : AO090010000178, AO090026000311, AO090003000892	#N/A	#N/A	0	0	0	0	NA	NA	NA		0	0	NA
35912	An01g07960	Ortholog of Aspergillus carbonarius ITEM 5010 : Acar5010_512947	#N/A	#N/A	0	0	0.0249086	0.0427932	NA	1	1		0	0.0339525	0.950014
35910	An01g07970	Ortholog of Aspergillus tubingensis : Asptu1_0039704, Aspergillus acidus : Aspfo1_0039638 and A. niger ATCC 1015 : 35910-mRNA	#N/A	#N/A	0	0.0531007	0	0.497845	1	NA	0.0793136		0.0412673	0.0837867	1
#N/A	An01g07980	Ortholog of A. nidulans FGSC A4 : AN3680, A. fumigatus Af293 : Afu4g12500, Aspergillus wentii : Aspwe1_0033896, Aspergillus zonatus : Aspzo1_0129782 and Aspergillus carbonarius ITEM 5010 : Acar5010_005056	#N/A	#N/A	24.7245	22.5811	2.97745	1.66247	1	0.0846316	0.00796359		18.3846	5.98629	0.21699
35909	An01g07990	#N/A	#N/A	#N/A	0	0	0	0	NA	NA	NA		0	0.0274396	1
205842	An01g08000	Ortholog of A. niger CBS 513.88 : An08g12200, A. niger ATCC 1015 : 205842-mRNA, N. fischeri NRRL 181 : NFIA_005170, Aspergillus flavus NRRL 3357 : AFL2T_08825 and Aspergillus wentii : Aspwe1_0161656	#N/A	#N/A	0.750101	1.39573	1.18464	1.02239	0.323151	0.0570749	0.515555		0.885759	1.89779	0.0492189
35907	An01g08010	Ortholog(s) have role in cellular iron ion homeostasis and fungal-type vacuole membrane localization	#N/A	#N/A	0.0234712	4.03234	1.05288	0.687366	2.67599e-06	1.83985e-05	0.188731		0.0109956	1.50214	9.42385e-09
#N/A	An01g08020	Ortholog of A. nidulans FGSC A4 : AN10460, A. fumigatus Af293 : Afu4g12540, Aspergillus wentii : Aspwe1_0100481, Aspergillus zonatus : Aspzo1_0129781 and Aspergillus sydowii : Aspsy1_0069624	#N/A	#N/A	0	0	0	0	NA	NA	NA		0.0514254	0.0149159	1
#N/A	An01g08030	Ortholog(s) have extracellular region localization	#N/A	#N/A	0	0	0	0	NA	NA	NA		0	0	NA
129773	An01g08040	Has domain(s) with predicted RNA polymerase II transcription cofactor activity, role in regulation of transcription from RNA polymerase II promoter and mediator complex localization	#N/A	#N/A	1.14867	1.17304	0.800189	0.833171	1	1	1		0.785016	0.980549	0.922688
51871	An01g08050	Positive transcriptional regulator of purine utilization	#N/A	#N/A	0.52665	0.775745	0.563943	0.693912	0.882219	0.493173	0.699191		0.783931	1.09419	0.695794
35902	An01g08060	Has domain(s) with predicted DNA binding, sequence-specific DNA binding RNA polymerase II transcription factor activity, zinc ion binding activity and role in regulation of transcription, DNA-dependent, transcription, DNA-dependent	#N/A	#N/A	0.846168	0.527306	0.666824	0.757865	1	0.89358	1		0.364263	0.801728	0.129017
#N/A	An01g08070	#N/A	#N/A	#N/A	0	0	0.0498819	0	NA	1	NA		0.299536	0.283305	1
205836	An01g08080	Ortholog(s) have intracellular localization	#N/A	#N/A	1.70601	1.07495	1.75956	1.37689	0.9663	0.97852	1		1.90994	1.35254	0.496152
55358	An01g08090	Phosphoribosylaminoimidazole carboxylase	#N/A	#N/A	0.0372274	0.0561021	0.0111331	0.0573801	1	1	1		0.0290665	0.0505842	1
35899	An01g08100	Ortholog of A. nidulans FGSC A4 : AN3625, A. fumigatus Af293 : Afu4g12610, A. oryzae RIB40 : AO090009000332, A. niger ATCC 1015 : 35899-mRNA and Aspergillus wentii : Aspwe1_0216634	#N/A	#N/A	0.508364	0.590999	0.1466	0.251859	1	1	1		0.391252	0.199827	0.484946
51868	An01g08110	Ortholog(s) have role in pigment metabolic process involved in developmental pigmentation	#N/A	#N/A	3.16791	0.90087	0.915266	1.97704	0.0133788	0.632925	1		1.95361	1.49321	0.653626
35897	An01g08120	Ortholog(s) have role in cleistothecium development and signalosome localization	#N/A	#N/A	0.693395	0.687646	0.260877	0.448189	1	1	1		2.21097	2.54388	1
35896	An01g08130	Has domain(s) with predicted role in termination of G-protein coupled receptor signaling pathway	#N/A	#N/A	1.41906	1.04818	0.663462	0.646933	1	1	1		0.458795	0.513281	1
#N/A	An01g08140	#N/A	#N/A	#N/A	0	0	0	0	NA	NA	NA		0.0225855	0	1
35895	An01g08150	Has domain(s) with predicted nucleotide binding, oxidoreductase activity and role in metabolic process	#N/A	#N/A	1.00027	0.0258414	0.358963	0.0881003	0.0133788	1	0.351395		0.415042	0.0232998	0.00826468
#N/A	An01g08160	Ortholog(s) have H3 histone acetyltransferase activity and role in histone acetylation, nucleosome positioning	#N/A	#N/A	0.147626	0.0296632	0.0588645	0.0252824	0.958232	1	1		0.030737	0.0334321	1
122786	An01g08170	Protein similar to DNA repair endonuclease RAD1 of S. pombe; expression induced by tunicamycin and DTT	#N/A	#N/A	0.397536	0.48388	0.192045	0.212102	1	1	1		0.422606	0.29917	0.809822
#N/A	An01g08180	Ortholog(s) have role in DNA damage checkpoint, response to UV	#N/A	#N/A	0.573172	0.333882	0.326339	0.356779	0.910747	1	1		0.144584	0.238139	0.573153
#N/A	An01g08190	#N/A	#N/A	#N/A	0	0.0491873	0	0	1	NA	NA		0.012742	0	1
#N/A	An01g08200	#N/A	#N/A	#N/A	0.0609851	0	0	0.0939988	1	1	1		0.114279	0	0.799661
171067	An01g08210	Ortholog(s) have role in cellular response to blue light, cellular response to glucose stimulus, conidium formation and negative regulation of conidium formation, more	#N/A	#N/A	2.97033	0.481691	0.260695	0.298584	0.00178857	0.0109727	0.00746938		0.869694	0.263221	0.0141732
46527	An01g08220	Has domain(s) with predicted phosphatase activity and role in metabolic process	#N/A	#N/A	5.88101	1.76415	0.875207	1.20289	0.0575058	0.0886829	0.0992853		13.8407	7.78276	0.120254
124202	An01g08230	Has domain(s) with predicted tRNA (adenine-N1-)-methyltransferase activity, role in tRNA methylation and tRNA (m1A) methyltransferase complex localization	#N/A	#N/A	0.304772	0.226946	0.0482526	0.0828984	1	0.917937	1		0.109182	0.175393	0.950581
55356	An01g08240	Ortholog(s) have role in deadenylation-dependent decapping of nuclear-transcribed mRNA	#N/A	#N/A	1.06199	1.69546	1.05699	1.29161	0.575604	0.468258	0.755939		1.25155	0.757587	0.277292
#N/A	An01g08250	#N/A	#N/A	#N/A	0	0	0	0	NA	NA	NA		0	0	NA
#N/A	An01g08260	#N/A	#N/A	#N/A	0	0	0	0	NA	NA	NA		0.0155713	0.0406481	1
#N/A	An01g08265	#N/A	#N/A	#N/A	0	0.0460838	0	0	1	NA	NA		0	0.0831027	0.845508
#N/A	An01g08270	#N/A	#N/A	#N/A	0	0	0	0	NA	NA	NA		0.0175008	0.0304565	1
51865	An01g08280	Has domain(s) with predicted methyltransferase activity and role in metabolic process	#N/A	#N/A	0.236039	0.34682	0.185295	0.181908	1	1	1		0.138221	0.246559	0.796204
#N/A	An01g08290	Ortholog of A. nidulans FGSC A4 : AN11716, A. fumigatus Af293 : Afu4g12770, Aspergillus wentii : Aspwe1_0215732, Aspergillus zonatus : Aspzo1_0014037 and Aspergillus glaucus : Aspgl1_0049482	#N/A	#N/A	0.615109	0.444947	0	0.189618	1	1	1		0.288159	1.30385	0.225023
170688	An01g08300	Ortholog of A. nidulans FGSC A4 : AN3599, A. fumigatus Af293 : Afu4g12780, A. niger ATCC 1015 : 170688-mRNA, Aspergillus wentii : Aspwe1_0033856 and Aspergillus sydowii : Aspsy1_0133560	#N/A	#N/A	1.04303	1.47897	0.446617	0.219226	0.969143	1	0.630915		0.477521	0.15461	0.162111
205821	An01g08310	Ortholog(s) have role in carbon utilization	#N/A	#N/A	1.0794	0.874597	0.716869	0.896682	1	1	1		0.397309	0.51429	0.880266
#N/A	An01g08360	Ortholog of Aspergillus tubingensis : Asptu1_0027712, Aspergillus brasiliensis : Aspbr1_0052726, Aspergillus flavus NRRL 3357 : AFL2T_10416 and Aspergillus acidus : Aspfo1_0076836	#N/A	#N/A	0	0	0	0	NA	NA	NA		0	0	NA
#N/A	An01g08370	Ortholog of Aspergillus brasiliensis : Aspbr1_0458557 and Aspergillus acidus : Aspfo1_0202071	#N/A	#N/A	0	0	0	0	NA	NA	NA		0	0	NA
51862	An01g08380	Has domain(s) with predicted FMN binding, oxidoreductase activity, riboflavin reductase (NADPH) activity and role in oxidation-reduction process	#N/A	#N/A	0.365911	0.297773	0.0328283	0.281996	1	0.94826	1		0.342836	0.372897	1
46523	An01g08390	Ortholog of A. nidulans FGSC A4 : AN3595, A. fumigatus Af293 : Afu4g12810, A. oryzae RIB40 : AO090009000310, A. niger ATCC 1015 : 46523-mRNA and Aspergillus wentii : Aspwe1_0033850	#N/A	#N/A	0.470927	0.619367	0.0768181	0.395923	1	1	1		0.44123	0.506095	1
55354	An01g08400	Has domain(s) with predicted phosphatidylinositol binding activity and role in cell communication	#N/A	#N/A	1.85436	1.89543	1.24172	1.11843	1	1	1		1.32825	0.70113	0.163764
51860	An01g08410	Has domain(s) with predicted metal ion binding activity, role in L-methionine salvage from methylthioadenosine and cytoplasm localization	#N/A	#N/A	3.2639	1.72156	1.22011	1.84462	0.753926	1	1		2.75227	5.90958	0.0624249
205810	An01g08420	Putative calnexin, integral membrane ER chaperone; expression enhanced by maltose; expression induced by tunicamycin and DTT	#N/A	#N/A	1.98006	5.12779	1.62984	0.977807	0.0259223	0.704169	1		3.50325	1.49283	0.0109955
170709	An01g08430	Has domain(s) with predicted methylmalonate-semialdehyde dehydrogenase (acylating) activity, oxidoreductase activity, oxidoreductase activity, acting on the aldehyde or oxo group of donors, NAD or NADP as acceptor activity	#N/A	#N/A	1.36859	3.54425	2.93254	2.49858	0.185493	0.00737567	0.183492		1.45035	1.587	1
51857	An01g08440	Ortholog of A. nidulans FGSC A4 : AN3590, AN7906, A. fumigatus Af293 : Afu4g12880, A. oryzae RIB40 : AO090009000315, A. niger ATCC 1015 : 51857-mRNA and Aspergillus wentii : Aspwe1_0033843	#N/A	#N/A	3.20898	10.0702	7.75633	2.15302	0.0127297	0.00589473	1		2.70595	5.5094	0.120857
205803	An01g08450	Ortholog(s) have role in nuclear migration	#N/A	#N/A	0.156871	0.206318	0.051178	0.0879242	1	1	1		0.120255	0.0523198	0.643155
171116	An01g08460	Has domain(s) with predicted transferase activity, transferring glycosyl groups activity, role in GPI anchor biosynthetic process and intrinsic to endoplasmic reticulum membrane localization	GT22	CAK43935.1	0	0.0337199	0.0111525	0.01916	1	1	1		0.081528	0.126681	0.930892
#N/A	An01g08465	Ortholog(s) have role in ER to Golgi vesicle-mediated transport and ER to Golgi transport vesicle, endoplasmic reticulum membrane, integral to Golgi membrane localization	#N/A	#N/A	5.35144	3.31076	1.34769	1.88121	1	0.824138	0.879463		5.71769	5.43448	1
55348	An01g08470	Putative ubiquitin carboxyl-terminal hydrolase; predicted role in carbon catabolite repression of transcription	#N/A	#N/A	1.23785	2.44784	2.69965	2.35779	0.225415	0.00515591	0.118977		0.292305	0.894321	0.00968234
51854	An01g08490	Ortholog(s) have intracellular localization	#N/A	#N/A	0.407729	0.602162	0.268254	0.377069	0.998202	1	1		0.509356	1.03047	0.203686
55346	An01g08500	Has domain(s) with predicted flavin adenine dinucleotide binding, oxidoreductase activity, oxidoreductase activity, acting on paired donors and with incorporation or reduction of molecular oxygen, more	#N/A	#N/A	0.0277817	0.0628008	0.0498495	0.0214105	1	1	1		0.0976114	0.113248	1
#N/A	An01g08510	Ortholog of A. nidulans FGSC A4 : AN3585, A. fumigatus Af293 : Afu4g12940, A. oryzae RIB40 : AO090009000293, Aspergillus versicolor : Aspve1_0862034 and Aspergillus sydowii : Aspsy1_0090837	#N/A	#N/A	18.8111	3.35917	2.85687	2.18139	0.000719889	0.064758	0.00320405		19.4481	21.2736	1
51852	An01g08520	Sorting nexin; predicted role in autophagy	#N/A	#N/A	0.670947	1.05001	0.428311	0.636404	0.824834	1	1		0.477521	0.578563	1
55344	An01g08530	Putative kexin; furin-type endoprotease; endoproteolytic proprotein processing enzyme; processes dibasic cleavage sites in target proteins destined for secretory pathway; required for maturation of glucoamylase	#N/A	#N/A	1.37384	0.86748	0.385606	0.603325	0.945888	0.710958	0.903926		0.438655	0.228391	0.239028
171384	An01g08540	Has domain(s) with predicted oxidoreductase activity and role in metabolic process	#N/A	#N/A	0	0	0	0.0725133	NA	NA	0.920498		0.0220394	0.0383551	1
171318	An01g08550	Has domain(s) with predicted role in transmembrane transport and integral to membrane localization	#N/A	#N/A	0.0971728	0.012552	0.0124543	0.106983	0.972112	1	1		0.136567	0.294255	0.518038
129139	An01g08560	Ortholog of A. nidulans FGSC A4 : AN3582, A. fumigatus Af293 : Afu4g12980, A. niger ATCC 1015 : 129139-mRNA, Aspergillus wentii : Aspwe1_0047266 and Aspergillus sydowii : Aspsy1_0032701	#N/A	#N/A	1.11853	1.22811	0.6396	0.312601	1	1	0.332232		1.16604	0.440924	0.00626206
205782	An01g08570	Thioredoxin reductase; induced by growth on starch and lactate	#N/A	#N/A	0.173795	0.0523822	0.0129936	0.0669694	0.97194	0.85319	1		0.0949873	0.135787	1
51848	An01g08580	Has domain(s) with predicted DNA binding, oxidoreductase activity and role in oxidation-reduction process	#N/A	#N/A	0.592526	0.699314	0.45885	0.605651	1	0.875061	0.964912		0.397378	0.437306	1
205776	An01g08590	Ortholog of A. nidulans FGSC A4 : AN3579, A. fumigatus Af293 : Afu4g13010, A. oryzae RIB40 : AO090009000287, A. niger ATCC 1015 : 205776-mRNA and Aspergillus wentii : Aspwe1_0022611	#N/A	#N/A	1.82808	1.44075	0.93086	0.704421	1	1	0.759821		0.59022	0.342385	0.482429
205772	An01g08600	Has domain(s) with predicted nucleic acid binding, zinc ion binding activity	#N/A	#N/A	1.02465	1.24571	1.52184	1.63243	1	0.0828691	0.300152		1.08912	1.36889	0.863493
51845	An01g08610	Mitochondrial citrate lyase	#N/A	#N/A	0.522092	0.623144	0.281042	0.0965666	1	1	0.762093		0.90007	0.425648	0.207103
170909	An01g08620	Has domain(s) with predicted integral to membrane localization	#N/A	#N/A	1.10911	1.23686	0.696538	0.683805	1	1	1		0.363708	0.391831	1
133134	An01g08630	Has domain(s) with predicted UDP-N-acetylmuramate dehydrogenase activity, flavin adenine dinucleotide binding, oxidoreductase activity, oxidoreductase activity, acting on CH-OH group of donors activity	#N/A	#N/A	0.0255744	0.300619	0	0.0788377	0.534567	1	1		0	0.437853	0.00057577
35859	An01g08640	Has domain(s) with predicted hydroxymethylbilane synthase activity and role in tetrapyrrole biosynthetic process	#N/A	#N/A	1.23376	0.799495	0.332067	0.5388	1	0.862784	1		0.452751	0.444252	1
171717	An01g08650	Ortholog of Aspergillus tubingensis : Asptu1_0073696, Aspergillus glaucus : Aspgl1_0047246, A. niger ATCC 1015 : 171717-mRNA, Aspergillus acidus : Aspfo1_0696281 and Aspergillus wentii : Aspwe1_0053738	#N/A	#N/A	0	0	0	0	NA	NA	NA		0.0187089	0.010853	1
#N/A	An01g08660	#N/A	#N/A	#N/A	0	0	0	0	NA	NA	NA		0.0415666	0.0271268	1
35857	An01g08670	#N/A	#N/A	#N/A	7.89031	0.238953	0.745149	1.16379	0.00874015	0.185216	0.304033		2.16653	0.877195	0.0227263
35856	An01g08680	Ortholog of A. nidulans FGSC A4 : AN6396, AN3269, AN1641 and A. fumigatus Af293 : Afu1g11520, Afu1g17240, Afu2g17895, Afu3g01880, Afu4g01510	#N/A	#N/A	0.0262326	0.498112	0.18828	0.323466	0.10941	0.641064	0.375688		0.0614458	0.983789	2.55374e-05
172555	An01g08690	3-hydroxybenzoate 4-hydroxylase; benzoate 4-monooxygenase	#N/A	#N/A	0	0.0491561	0.0121934	0	1	1	NA		0.0127339	0.0277009	1
172647	An01g08700	Has domain(s) with predicted role in transmembrane transport and integral to membrane localization	#N/A	#N/A	0.0137217	6.26563	0.517045	0.697941	4.3808e-21	0.00104483	0.0396269		0.0257127	1.86262	0.0140005
#N/A	An01g08710	Has domain(s) with predicted nucleic acid binding, zinc ion binding activity	#N/A	#N/A	0	0	0.0181689	0	NA	1	NA		0.00948718	0.00825523	1
118881	An01g08720	Has domain(s) with predicted ATP binding, ATPase activity, ATPase activity, coupled to transmembrane movement of substances, nucleoside-triphosphatase activity, nucleotide binding activity and role in transport	#N/A	#N/A	0.00995155	0.00449912	0.0223205	0.00766936	1	0.950955	1		0.020979	0.0141982	1
46505	An01g08730	Ortholog of Aspergillus brasiliensis : Aspbr1_0079623, Aspergillus flavus NRRL 3357 : AFL2T_11279 and Aspergillus acidus : Aspfo1_0083056	#N/A	#N/A	0.0490396	0	0	0	1	1	1		0.0229735	0.0299855	1
46504	An01g08740	Has domain(s) with predicted catalytic activity, oxidoreductase activity, acting on the CH-OH group of donors, NAD or NADP as acceptor activity and role in metabolic process, oxidation-reduction process	#N/A	#N/A	0.112926	0	0.0787994	0.0386795	0.567102	1	1		0.00587805	0.0306886	0.908304
35848	An01g08750	Ortholog of Aspergillus tubingensis : Asptu1_0923803, Aspergillus acidus : Aspfo1_0150639, Aspergillus sydowii : Aspsy1_0093766 and A. niger ATCC 1015 : 35848-mRNA	#N/A	#N/A	0	0.0295951	0.0293647	0	1	1	NA		0	0.0266844	1
132941	An01g08760	Has domain(s) with predicted role in transmembrane transport and integral to membrane localization	#N/A	#N/A	0	0	0	0	NA	NA	NA		0	0.00674848	1
35846	An01g08770	#N/A	#N/A	#N/A	0	0.143239	0.124359	0	0.945888	0.360402	NA		0.0185531	0.0484317	1
205766	An01g08780	Has domain(s) with predicted substrate-specific transmembrane transporter activity, transmembrane transporter activity, role in transmembrane transport and integral to membrane, membrane localization	#N/A	#N/A	2.15463	29.2022	12.0711	6.13666	2.43886e-12	0.000133667	0.781898		3.72482	8.33914	0.0691699
170127	An01g08790	Has domain(s) with predicted role in transmembrane transport and integral to membrane localization	#N/A	#N/A	1.02874	0.369693	0.141993	0.243945	0.386785	0.24266	0.422365		1.16159	0.720428	0.384048
196278	An01g08800	Glutamine synthetase; induced by growth on starch and lactate	#N/A	#N/A	21.6605	35.1986	8.85396	7.65467	0.439521	1	0.826257		7.50456	7.99388	1
#N/A	An01g08810	#N/A	#N/A	#N/A	0	0	0	0	NA	NA	NA		0	0	NA
35842	An01g08820	Has domain(s) with predicted RNA polymerase II transcription cofactor activity, role in regulation of transcription from RNA polymerase II promoter and mediator complex localization	#N/A	#N/A	0.378455	0.417318	0.107658	0.256095	1	0.978628	1		0.583775	0.594512	1
171764	An01g08830	Ortholog of A. nidulans FGSC A4 : AN10510, A. fumigatus Af293 : Afu4g13140, A. oryzae RIB40 : AO090009000267, A. niger ATCC 1015 : 171764-mRNA and Aspergillus wentii : Aspwe1_0100948	#N/A	#N/A	0.768412	0.198515	0.164141	0.112799	0.700623	0.959467	0.74477		1.47419	0.909868	0.542474
46500	An01g08840	Ortholog(s) have cytoplasm, nucleus, ribosome localization	#N/A	#N/A	0.091011	0.0658341	0.195965	0.0841673	1	0.918147	1		0.162016	0.252276	0.89568
196275	An01g08850	Ortholog(s) have G-protein alpha-subunit binding activity, role in cellular response to amino acid starvation, cleistothecium development, positive regulation of cleistothecium development and intracellular localization	#N/A	#N/A	0	0	0	0	NA	NA	NA		0	0	NA
196273	An01g08860	Ortholog of A. nidulans FGSC A4 : AN4164, A. fumigatus Af293 : Afu4g13180, A. niger ATCC 1015 : 196273-mRNA, Aspergillus wentii : Aspwe1_0033804 and Aspergillus zonatus : Aspzo1_0061145	#N/A	#N/A	1.32581	1.50395	0.540668	0.408704	1	1	0.77374		1.61486	0.943328	0.344109
205755	An01g08870	Ortholog(s) have role in ER to Golgi vesicle-mediated transport and ER to Golgi transport vesicle localization	#N/A	#N/A	10.6888	9.12934	3.36522	4.65127	1	0.775312	0.772869		9.67122	2.79363	0.0124158
51839	An01g08880	Ortholog of A. nidulans FGSC A4 : AN1940, A. fumigatus Af293 : Afu4g13200, A. oryzae RIB40 : AO090009000261, A. niger ATCC 1015 : 51839-mRNA and Aspergillus wentii : Aspwe1_0166484	#N/A	#N/A	0.469425	1.07529	0.432383	0.636718	0.292225	0.708932	0.634139		0.785816	0.841962	1
55334	An01g08890	#N/A	#N/A	#N/A	8.06342	6.3818	4.92691	5.06676	1	1	1		5.66167	6.14037	1
171434	An01g08900	Transcription regulator similar to A. nidulans wetA; predicted role in conidiophore development; expressed in conidia	#N/A	#N/A	0.139245	0.22892	0.0567845	0.0975564	1	1	1		0.0652321	0.108363	0.980825
172797	An01g08910	Has domain(s) with predicted NADH dehydrogenase (ubiquinone) activity, electron carrier activity and membrane localization	#N/A	#N/A	0.108935	0.24625	0.293199	0	1	0.91547	1		0.0255164	0.088812	1
46492	An01g08920	Ortholog of A. nidulans FGSC A4 : AN1935, A. fumigatus Af293 : Afu4g13250, A. oryzae RIB40 : AO090009000259, A. niger ATCC 1015 : 46492-mRNA and Aspergillus wentii : Aspwe1_0047246	#N/A	#N/A	0.085967	0.0555227	0.0220362	0.0378584	1	1	1		0.0517794	0.080099	1
171431	An01g08930	Ortholog of A. nidulans FGSC A4 : AN1934, A. fumigatus Af293 : Afu4g13260, A. oryzae RIB40 : AO090009000258, A. niger ATCC 1015 : 171431-mRNA and Aspergillus wentii : Aspwe1_0033794	#N/A	#N/A	0.0371628	0.0672056	0.0889099	0.0572805	1	1	1		0.0638353	0.111092	0.863124
141555	An01g08950	Has domain(s) with predicted role in transmembrane transport and membrane localization	#N/A	#N/A	31.0124	0.0408769	0.324469	0.0348401	3.50249e-28	6.6205e-14	3.8394e-20		27.0977	0.331709	7.21854e-25
171927	An01g08960	Putative multicopper oxidase	AA1	CAK37140.1	2.52174	0.0420309	0.0208518	0.0179118	0.00113216	0.0014036	0.00125174		0.685951	0.0236856	1.8797e-09
35827	An01g08970	Ortholog of Aspergillus brasiliensis : Aspbr1_0107327 and A. niger ATCC 1015 : 35827-mRNA	#N/A	#N/A	0.0334989	0.0302899	0.015027	0	1	1	1		0.0313864	0.0204831	1
46489	An01g08980	Conserved ER protein; expression decreased by growth on maltose	#N/A	#N/A	0.753166	0.824389	0.569023	0.244397	1	1	1		0.501397	0.468607	1
51836	An01g08990	Has domain(s) with predicted nucleic acid binding, zinc ion binding activity	#N/A	#N/A	0.104588	0.0630463	0.0834073	0.161206	1	1	1		0.108881	0.0900054	1
171548	An01g09000	Ortholog(s) have cytoplasm, nucleus localization	#N/A	#N/A	1.51521	0.747306	0.173014	0.254777	0.854921	0.268051	0.392071		2.05205	0.426744	0.016782
35824	An01g09010	Ortholog of A. nidulans FGSC A4 : AN1946, A. fumigatus Af293 : Afu4g13300, A. oryzae RIB40 : AO090009000247, A. niger ATCC 1015 : 35824-mRNA and Aspergillus wentii : Aspwe1_0208317	#N/A	#N/A	0	0.0224019	0.0222275	0.076374	1	1	1		0.0464257	0.0504964	1
55331	An01g09020	Has domain(s) with predicted hydrolase activity	#N/A	#N/A	1.75098	2.15718	10.5448	3.17116	1	0.1232	0.253742		1.70209	4.4878	0.0097379
51834	An01g09030	Ortholog of A. nidulans FGSC A4 : AN1948, A. fumigatus Af293 : Afu4g13320, A. oryzae RIB40 : AO090009000244, A. niger ATCC 1015 : 51834-mRNA and Aspergillus wentii : Aspwe1_0166473	#N/A	#N/A	0.756637	0.974523	0.670935	0.684823	0.95717	0.918147	1		0.947977	1.30725	0.659992
51832	An01g09040	Has domain(s) with predicted ATP binding, ATP-dependent helicase activity, helicase activity, nucleic acid binding activity	#N/A	#N/A	0.728807	0.38264	0.232015	0.362368	0.886911	0.981846	1		0.181726	0.416883	0.259664
51831	An01g09050	Ortholog of A. nidulans FGSC A4 : AN1950, A. fumigatus Af293 : Afu4g13340, A. oryzae RIB40 : AO090009000239, A. niger ATCC 1015 : 51831-mRNA and Aspergillus wentii : Aspwe1_0022583	#N/A	#N/A	0.73747	1.48953	0.94519	1.55003	0.287538	0.881405	0.176476		0.614689	0.749597	0.965909
#N/A	An01g09060	Has domain(s) with predicted nucleic acid binding, zinc ion binding activity and nucleus localization	#N/A	#N/A	0	0	0	0	NA	NA	NA		0	0	NA
35817	An01g09070	Ortholog of A. fumigatus Af293 : Afu4g03550, Afu6g04370, A. niger CBS 513.88 : An07g06910, An12g07420, An01g10470, An09g04030 and A. oryzae RIB40 : AO090010000022, AO090005000964	#N/A	#N/A	0.036281	0.0328055	0.0542501	0.149123	1	1	0.82128		0.00566551	0.0443684	0.566489
#N/A	An01g09080	#N/A	#N/A	#N/A	0	0.0187732	0.0558813	0.224011	1	0.918147	0.301896		0.0291793	0.304683	0.0320852
172439	An01g09090	Ortholog of A. nidulans FGSC A4 : AN1952, A. fumigatus Af293 : Afu4g13380, A. niger ATCC 1015 : 172439-mRNA, Aspergillus wentii : Aspwe1_0022581 and Aspergillus sydowii : Aspsy1_0142528	#N/A	#N/A	0.0457388	0.992575	6.40151	5.92192	0.0835821	0.190235	1.65697e-05		0.0428545	2.88995	1.28768e-10
46481	An01g09100	Ortholog(s) have role in conidiophore development, nuclear migration along microtubule and cytoplasmic dynein complex, hyphal tip localization	#N/A	#N/A	0.485646	0.608017	0.167579	0.287902	1	1	1		0.0962543	0.197967	0.759949
172165	An01g09110	Has domain(s) with predicted carbohydrate binding, transferase activity, transferring hexosyl groups activity and role in lipid glycosylation	GT1	CAK43962.1	1.4809	1.055	0.966266	1.24504	1	1	1		1.99718	2.12199	1
142364	An01g09120	Ortholog of A. nidulans FGSC A4 : AN1954, A. fumigatus Af293 : Afu4g13410, A. niger ATCC 1015 : 142364-mRNA, Aspergillus wentii : Aspwe1_0033776 and Aspergillus sydowii : Aspsy1_0053894	#N/A	#N/A	0.443184	0.440802	0.0397609	0	1	0.947479	0.876238		0.415236	0.361316	1
35813	An01g09130	#N/A	#N/A	#N/A	0.0416455	0.025104	0	0.0213966	1	1	1		0.0130064	0.0169762	1
#N/A	An01g09140	#N/A	#N/A	#N/A	0	0	0	0	NA	NA	NA		0	0	NA
#N/A	An01g09150	#N/A	#N/A	#N/A	0	0	0	0	NA	NA	NA		0	0	NA
118945	An01g09160	Has domain(s) with predicted ATP binding, DNA binding, helicase activity, nucleic acid binding, zinc ion binding activity and nucleus localization	#N/A	#N/A	0.324107	0.288619	0.0748972	0.113536	1	0.701342	0.836889		0.121927	0.130116	1
35811	An01g09170	Has domain(s) with predicted RNA binding, RNA methyltransferase activity, methyltransferase activity and role in RNA processing	#N/A	#N/A	0.530485	0.492631	0.257261	0.265186	1	1	1		0.288816	0.391579	0.946862
35810	An01g09180	Has domain(s) with predicted ATP binding, DNA binding, chromatin binding, helicase activity, hydrolase activity, acting on acid anhydrides, in phosphorus-containing anhydrides, nucleic acid binding, nucleosome binding activity	#N/A	#N/A	1.28217	1.35643	0.609668	0.988127	1	1	1		0.5496	0.376314	0.734209
51830	An01g09190	Ortholog of A. nidulans FGSC A4 : AN5642, A. fumigatus Af293 : Afu4g13470, A. oryzae RIB40 : AO090009000225, A. niger ATCC 1015 : 51830-mRNA and Aspergillus wentii : Aspwe1_0206891	#N/A	#N/A	0.108521	0.417033	0.170382	0.0836339	0.702424	0.948756	1		0.0889679	0.30966	0.329095
51829	An01g09210	Has domain(s) with predicted role in intracellular protein transport, transport, vesicle-mediated transport and clathrin adaptor complex localization	#N/A	#N/A	0.217686	0.328055	0.0976502	0.205045	1	1	1		0.141638	0.300719	0.444168
55324	An01g09220	Putative monophenol monooxigenase; tyrosinase; expression repressed by tunicamycin and DTT	#N/A	#N/A	5.51157	0.731536	0.105852	0.753397	5.38226e-05	1.97294e-07	0.00782503		7.1538	1.16115	6.61001e-09
#N/A	An01g09230	#N/A	#N/A	#N/A	0.0861978	0.0519603	0.0257779	0.0442867	1	1	1		0.336508	0	0.00418779
196241	An01g09240	#N/A	#N/A	#N/A	0.562253	0.236039	0.108093	0.185705	0.898682	0.842969	0.998078		0.470354	0.0736698	0.0625284
35805	An01g09250	Acetolactate synthase	#N/A	#N/A	0.0280916	0	0	0	1	1	1		0.236881	0.0572558	0.389786
55323	An01g09260	Has domain(s) with predicted aldehyde dehydrogenase [NAD(P)+] activity, oxidoreductase activity, oxidoreductase activity, acting on the aldehyde or oxo group of donors, NAD or NADP as acceptor activity	#N/A	#N/A	0.612761	3.44749	1.3194	0.713601	0.000137332	0.026408	0.889705		2.35389	3.79116	0.356343
196237	An01g09270	Putative isocitrate lyase	#N/A	#N/A	11.7801	114.005	51.9395	10.9443	0.0833876	0.000383035	1		7.18995	6.72849	1
#N/A	An01g09280	#N/A	#N/A	#N/A	0	0.276503	0	0	1	NA	NA		0	0.311635	0.647609
51824	An01g09290	Trehalase; responsible for degradation of intracellular trehalose; mutant conidiophores produce fewer and less viable spores; highly expressed in dormant conidia	GH37	CAK43979.1	3.92928	6.27498	1.63107	2.59128	0.464813	1	1		3.25565	3.41063	1
130818	An01g09300	Has domain(s) with predicted cation transmembrane transporter activity, potassium ion transmembrane transporter activity and role in cation transport, potassium ion transmembrane transport, transmembrane transport	#N/A	#N/A	0.0578222	0.188219	0.176379	2.54894	0.707762	0.302285	0.0629677		0.0595934	3.24329	2.73317e-12
46473	An01g09310	Has domain(s) with predicted nucleotide binding, oxidoreductase activity and role in metabolic process	#N/A	#N/A	2.71303	13.8847	3.0182	1.21269	0.0176844	0.762544	0.956974		2.14794	2.42199	1
172707	An01g09320	Ortholog of A. nidulans FGSC A4 : AN5638, A. fumigatus Af293 : Afu4g13560, A. oryzae RIB40 : AO090009000218, A. niger ATCC 1015 : 172707-mRNA and Aspergillus wentii : Aspwe1_0166453	#N/A	#N/A	1.29926	1.19405	0.726142	1.34601	1	1	1		0.898025	1.31104	0.708866
171843	An01g09330	Has domain(s) with predicted S-adenosylmethionine-dependent methyltransferase activity	#N/A	#N/A	0.12518	0.226377	0	0.308712	1	1	0.863385		0.246301	0.265345	1
#N/A	An01g09340	#N/A	#N/A	#N/A	0	0.102409	0.101611	0.0872846	1	1	1		0.185703	0.415513	0.830859
171166	An01g09350	Has domain(s) with predicted role in transmembrane transport and integral to membrane localization	#N/A	#N/A	0.093885	0.0485093	0.0240658	0.0206727	1	1	1		0.27646	0.404579	0.918271
#N/A	An01g09360	#N/A	#N/A	#N/A	0.155792	0.0845206	0.0698855	0.0480256	1	1	1		0.233548	0.152415	0.839789
#N/A	An01g09370	#N/A	#N/A	#N/A	0	0	0	0	NA	NA	NA		0.0486794	0.0847163	1
35798	An01g09380	Ortholog of A. nidulans FGSC A4 : AN5649, AN1674, AN0384, AN1268, AN7262, A. fumigatus Af293 : Afu1g01700, Afu2g17000, Afu4g08730, Afu4g13630, Afu1g10012 and A. niger CBS 513.88 : An01g06520, An04g09080, An04g03600	#N/A	#N/A	0.51398	0.451075	0.244125	0.799985	1	1	0.346011		0.384782	0.472441	0.949825
35797	An01g09390	Has domain(s) with predicted gamma-glutamyltransferase activity and role in glutathione metabolic process	#N/A	#N/A	1.2165	4.53737	0.598174	0.99161	0.00177897	1	1		0.498658	0.948869	0.24255
170608	An01g09400	Ortholog of A. nidulans FGSC A4 : AN5657, A. fumigatus Af293 : Afu4g13590, A. oryzae RIB40 : AO090009000210, A. niger ATCC 1015 : 170608-mRNA and Aspergillus wentii : Aspwe1_0047218	#N/A	#N/A	0.794646	0.553862	0.16338	0.43379	1	0.711859	1		0.349001	0.215951	0.712571
35795	An01g09410	Has domain(s) with predicted nucleic acid binding, zinc ion binding activity and intracellular localization	#N/A	#N/A	0	0	0.0198189	0.0340491	NA	1	1		0.0103488	0.0360197	1
#N/A	An01g09420	#N/A	#N/A	#N/A	0	0	0	0	NA	NA	NA		0	0.0612336	1
#N/A	An01g09430	#N/A	#N/A	#N/A	0.0280916	0	0	0	1	1	1		0	0.0114512	1
#N/A	An01g09440	#N/A	#N/A	#N/A	0	0.0207897	0.0206279	0.0354389	1	1	1		0	0.11247	0.203686
35794	An01g09450	Has domain(s) with predicted FMN binding, oxidoreductase activity, riboflavin reductase (NADPH) activity and role in oxidation-reduction process	#N/A	#N/A	0	0.159022	0.112703	0.309799	0.786949	0.603933	0.207214		0.0117699	0.307246	0.015326
172668	An01g09460	Ortholog(s) have role in activation of MAPK activity involved in cell wall biogenesis, asexual sporulation resulting in formation of a cellular spore, cellular response to drug, fungal-type cell wall organization or biogenesis	#N/A	#N/A	7.61944	7.64992	6.76731	6.87366	1	0.541911	1		5.06173	8.44531	0.270607
#N/A	An01g09470	#N/A	#N/A	#N/A	0.0380209	0	0	0	1	1	1		0.124681	0.12399	1
51820	An01g09480	Has domain(s) with predicted phosphotransferase activity, for other substituted phosphate groups activity, role in phospholipid biosynthetic process and membrane localization	#N/A	#N/A	7.90615	5.17112	1.49583	2.04483	0.930673	0.151431	0.144968		3.12429	4.47982	0.726586
#N/A	An01g09490	Has domain(s) with predicted pseudouridine synthase activity, snoRNA binding activity, role in pseudouridine synthesis, ribosome biogenesis, snRNA pseudouridine synthesis and box H/ACA snoRNP complex localization	#N/A	#N/A	0.356763	0.225811	0.0640151	0.0549893	1	1	1		0.167132	0.276316	0.970531
51819	An01g09500	Has domain(s) with predicted ATP binding, aminoacyl-tRNA ligase activity, ligase activity, forming aminoacyl-tRNA and related compounds, nucleotide binding, threonine-tRNA ligase activity	#N/A	#N/A	7.24816	5.02256	2.09236	2.95331	0.995912	0.593787	0.623118		10.1594	6.13803	0.169939
171254	An01g09510	Ortholog of A. nidulans FGSC A4 : AN5663, A. fumigatus Af293 : Afu4g13710, A. oryzae RIB40 : AO090010000145, AO090009000200, A. niger ATCC 1015 : 171254-mRNA and Aspergillus wentii : Aspwe1_0106727	GT31	CAK44001.1	1.67654	0.744431	0.188016	0.461449	0.514191	0.0828016	0.489326		2.71386	0.951904	0.00315466
205706	An01g09520	Ortholog(s) have role in cellular heat acclimation, cellular response to alkalinity, cellular response to drug, fungal-type cell wall organization or biogenesis, hyphal growth, regulation of melanin biosynthetic process	#N/A	#N/A	2.04501	0.799111	0.52552	0.665257	0.227483	0.570278	0.462072		1.84383	1.03888	0.297629
51817	An01g09530	Has domain(s) with predicted sequence-specific DNA binding RNA polymerase II transcription factor activity, zinc ion binding activity, role in regulation of transcription, DNA-dependent and nucleus localization	#N/A	#N/A	0.0326308	0.0786797	0.0683088	0.0670601	1	0.864724	1		0.107006	0.146316	1
170414	An01g09540	Has domain(s) with predicted nucleotide binding, oxidoreductase activity and role in metabolic process	#N/A	#N/A	0.0532482	0	0	0	1	1	1		0	0.0542648	0.741527
171112	An01g09550	Has domain(s) with predicted flavin adenine dinucleotide binding, oxidoreductase activity and role in oxidation-reduction process	#N/A	#N/A	38.1736	0.12289	0.106692	0.104741	6.75201e-29	1.99658e-20	1.05361e-21		26.4547	0.0692522	2.44118e-49
46465	An01g09560	Has domain(s) with predicted oxidoreductase activity and role in oxidation-reduction process	#N/A	#N/A	0.657719	1.04525	2.6822	0.337923	0.883472	0.000251367	1		1.67132	5.06973	0.00194985
171658	An01g09570	Has domain(s) with predicted role in transmembrane transport and integral to membrane localization	#N/A	#N/A	0	0.0237196	0.37656	0	1	0.000263993	NA		0.0122892	0.0213867	1
170984	An01g09580	Has domain(s) with predicted DNA binding, sequence-specific DNA binding RNA polymerase II transcription factor activity, zinc ion binding activity and role in regulation of transcription, DNA-dependent, transcription, DNA-dependent	#N/A	#N/A	0.48617	0.659396	0.282231	0.462836	1	1	1		0.234454	0.268127	1
205702	An01g09590	Ortholog of A. nidulans FGSC A4 : AN0610, AN8597, A. fumigatus Af293 : Afu1g17140, A. oryzae RIB40 : AO090010000592, A. niger ATCC 1015 : 205702-mRNA and Aspergillus wentii : Aspwe1_0068178	#N/A	#N/A	0.883572	1.64308	0.628186	1.00214	0.51042	1	0.898753		0.780993	0.428134	0.339676
35780	An01g09600	Ortholog of A. oryzae RIB40 : AO090011000137, Aspergillus niger ATCC 1015 : 35780-mRNA, Aspergillus terreus NIH2624 : ATET_06221 and Aspergillus brasiliensis : Aspbr1_0193291	#N/A	#N/A	0.0322862	0	0.0144831	0.0497641	1	1	1		0.0302502	0.11845	0.546918
205699	An01g09610	Ortholog(s) have glutathione binding activity and extracellular region, intracellular localization	#N/A	#N/A	7.91963	9.01413	0.56751	0.974987	1	0.00392997	0.00910194		9.22192	9.00427	1
35778	An01g09620	Has domain(s) with predicted flavin adenine dinucleotide binding, long-chain-alcohol oxidase activity, oxidoreductase activity, acting on CH-OH group of donors activity and role in oxidation-reduction process	#N/A	#N/A	0.618389	3.699	2.37283	0.61588	1.8386e-05	0.000440527	1		0.922571	1.92743	0.0809874
172548	An01g09630	Ortholog of A. nidulans FGSC A4 : AN0624, A. fumigatus Af293 : Afu1g17100, A. oryzae RIB40 : AO090023000573, A. niger ATCC 1015 : 172548-mRNA and Aspergillus wentii : Aspwe1_0154138	#N/A	#N/A	0.829279	1.17162	0.697501	0.239663	0.966361	0.871891	0.867404		2.36333	2.02827	0.922688
35776	An01g09640	Ortholog of A. nidulans FGSC A4 : AN0625, A. fumigatus Af293 : Afu1g17090, A. oryzae RIB40 : AO090023000574, A. niger ATCC 1015 : 35776-mRNA and Aspergillus wentii : Aspwe1_0027420	#N/A	#N/A	0.0373574	0.0450383	0.0335158	0.0383869	1	1	1		0.0466688	0.0964455	0.845904
35774	An01g09650	Has domain(s) with predicted metal ion binding activity	#N/A	#N/A	0	0.110855	0.065995	0.151173	0.915963	0.959051	0.689858		0.0344603	0.169918	0.405123
#N/A	An01g09660	#N/A	#N/A	#N/A	0.0580102	0	0	0.357654	1	1	0.903926		0	0.118236	0.758711
#N/A	An01g09670	#N/A	#N/A	#N/A	0.0479592	0.014455	0	0	1	1	1		0.104848	0.143366	1
#N/A	An01g09680	#N/A	#N/A	#N/A	0.0441356	0.239446	0.118791	0.476196	1	1	0.485473		0.165409	0.359826	0.780094
#N/A	An01g09690	#N/A	#N/A	#N/A	0.67193	0.520768	0.387535	0.813743	1	1	1		0.831915	1.05648	1
#N/A	An01g09700	#N/A	#N/A	#N/A	0.186137	0	0	0	1	1	1		0	0.0379382	1
#N/A	An01g09710	#N/A	#N/A	#N/A	0	0.0962946	0	0.328294	1	NA	0.689858		0.0748354	0.0868237	1
#N/A	An01g09720	#N/A	#N/A	#N/A	0	0	0	0	NA	NA	NA		0	0	NA
51813	An01g09730	Has domain(s) with predicted amino acid transmembrane transporter activity, role in amino acid transmembrane transport and membrane localization	#N/A	#N/A	3.39469	1.28571	0.114928	0.197448	0.667861	0.0474431	0.0860034		2.34646	0.506524	9.40723e-06
170259	An01g09740	Has domain(s) with predicted 3-hydroxyacyl-CoA dehydrogenase activity, coenzyme binding, nucleotide binding, oxidoreductase activity, acting on the CH-OH group of donors, NAD or NADP as acceptor activity	#N/A	#N/A	0	0	0	0	NA	NA	NA		0.0114671	0	1
35769	An01g09750	Has domain(s) with predicted heme binding, oxidoreductase activity and role in oxidation-reduction process	#N/A	#N/A	0	0	0.0134486	0.0462095	NA	1	1		0.056179	0	0.367137
35768	An01g09760	Has domain(s) with predicted electron carrier activity, heme binding, iron ion binding, monooxygenase activity, oxidoreductase activity, acting on paired donors, with incorporation or reduction of molecular oxygen activity	#N/A	#N/A	0.0128873	0	0	0	1	1	1		0.0181119	0.0262667	1
172079	An01g09770	Has domain(s) with predicted ATP binding, DNA binding, protein kinase activity, protein serine/threonine kinase activity and sequence-specific DNA binding RNA polymerase II transcription factor activity, more	#N/A	#N/A	0.386851	0.0388659	0.0385633	0.132504	0.834041	1	1		0.0805458	0.0350433	1
51812	An01g09780	D-lactate dehydrogenase	#N/A	#N/A	4.01613	1.12445	0.10974	0.282802	0.0435334	3.40916e-05	0.00135637		11.3268	0.93906	3.64644e-15
#N/A	An01g09790	#N/A	#N/A	#N/A	0	0	0	0	NA	NA	NA		0.0742811	0.387813	0.92129
205686	An01g09800	Has domain(s) with predicted role in lipid metabolic process	#N/A	#N/A	0.945637	0.34202	0.046276	0.212007	0.514191	0.0625117	0.514366		1.92504	0.904117	0.0713694
170454	An01g09810	Galactosyltransferase	GT4	CAK37164.1	0.0684437	0	0	0.158243	1	1	0.973952		0.881754	0.397578	0.141346
172740	An01g09820	Has domain(s) with predicted NAD binding, nucleotide binding, oxidoreductase activity, acting on the CH-OH group of donors, NAD or NADP as acceptor activity and role in oxidation-reduction process	#N/A	#N/A	0.0459598	0	0.0206168	0.938626	1	1	5.15728e-05		0.0915057	0.360647	0.0512192
51810	An01g09830	Putative glutathione S-conjugate transporter	#N/A	#N/A	2.56761	6.01185	2.44906	0.916488	0.393965	1	0.762093		2.39303	3.76795	0.454161
196195	An01g09840	Has domain(s) with predicted NADH dehydrogenase (ubiquinone) activity and mitochondrion localization	#N/A	#N/A	19.4381	17.9534	5.50994	5.51425	1	0.632219	0.249122		17.4023	10.7432	0.246212
171415	An01g09850	Ortholog of A. nidulans FGSC A4 : AN0631, A. fumigatus Af293 : Afu1g17000, A. oryzae RIB40 : AO090005000975, A. niger ATCC 1015 : 171415-mRNA and Aspergillus wentii : Aspwe1_0068188	#N/A	#N/A	0.608695	0.152885	0.151695	0.260613	0.774528	1	1		0.9822	0.496253	0.378323
171099	An01g09860	Has domain(s) with predicted role in RNA splicing and spliceosomal complex localization	#N/A	#N/A	0.41165	0.407665	0.175866	0.271925	1	1	1		0.459155	0.727149	0.705718
#N/A	An01g09870	Has domain(s) with predicted ATP binding, protein kinase activity, transferase activity, transferring phosphorus-containing groups activity and role in protein phosphorylation	#N/A	#N/A	0.145124	0	0	0.0372809	0.867629	0.981974	1		0.033993	0.0887368	0.917235
121995	An01g09880	Ortholog of A. nidulans FGSC A4 : AN0633, A. fumigatus Af293 : Afu1g16980, A. oryzae RIB40 : AO090005000977, A. niger ATCC 1015 : 121995-mRNA and Aspergillus wentii : Aspwe1_0109484	#N/A	#N/A	0.290952	0.363302	0.236172	0.384391	1	1	0.920498		0.44785	0.282388	0.625204
170105	An01g09890	Has domain(s) with predicted GTP binding activity, role in intracellular protein transport, protein transport, small GTPase mediated signal transduction and intracellular localization	#N/A	#N/A	1.11757	0.44048	0.257089	0.441681	0.747467	0.857595	1		0.979974	1.47182	0.700501
170730	An01g09900	Ortholog(s) have intracellular localization	#N/A	#N/A	0.103912	0.0626382	0.155376	0.0533877	1	1	1		0.0162265	0.0705969	0.929271
35759	An01g09910	Ortholog(s) have acetylglucosaminyltransferase activity	GT4	CAK37174.1	0.35933	0.479626	0.122811	0.263738	1	1	1		0.168335	0.0976506	0.822469
35758	An01g09920	Ortholog(s) have role in maturation of 5.8S rRNA from tricistronic rRNA transcript (SSU-rRNA, 5.8S rRNA, LSU-rRNA), maturation of LSU-rRNA from tricistronic rRNA transcript (SSU-rRNA, 5.8S rRNA, LSU-rRNA)	#N/A	#N/A	0.4306	0.306988	0.260023	0.280796	1	1	1		0.0698271	0.165402	0.362456
205676	An01g09930	Has domain(s) with predicted 2 iron, 2 sulfur cluster binding, 2-methylcitrate dehydratase activity and role in propionate catabolic process, propionate catabolic process, 2-methylcitrate cycle	#N/A	#N/A	0.377596	0	0.210269	0.44152	0.0359992	1	0.998078		0.347684	1.83645	0.0525897
35756	An01g09940	Putative citrate synthase	#N/A	#N/A	0.467639	0	0.297745	0.767292	0.00860247	1	0.834457		0.29681	0.971581	0.0401111
#N/A	An01g09950	Has domain(s) with predicted 2-methylcitrate dehydratase activity and role in propionate catabolic process	#N/A	#N/A	0	0	0	0	NA	NA	NA		0	0	NA
205670	An01g09960	Secreted beta-D-xylosidase involved in degradation of xylan; abundantly expressed on xylose and arabinose; XlnR regulated	GH3	CAK37179.1	0.0526338	18.0556	0.119869	0.0686456	3.02472e-11	0.22398	1		0.0189672	12.7363	2.8146e-53
#N/A	An01g09970	Ortholog of Aspergillus tubingensis : Asptu1_0199082, Aspergillus brasiliensis : Aspbr1_0039685 and Aspergillus acidus : Aspfo1_0039401	#N/A	#N/A	0.574909	0.121295	6.96315	1.89041	0.393167	0.017888	0.899361		0.161596	0.101553	0.928057
205662	An01g09980	Hemolysin	#N/A	#N/A	2.52824	0.45721	25.102	10.2358	0.045314	2.14159e-10	0.728717		1.7845	0.604621	0.029729
118832	An01g10000	Has domain(s) with predicted ATP binding, ATPase activity, ATPase activity, coupled to transmembrane movement of substances, nucleoside-triphosphatase activity, nucleotide binding activity and role in transmembrane transport	#N/A	#N/A	0.462562	0.440498	0.185423	0.0758473	1	1	0.169796		0.597066	0.529565	0.981825
171480	An01g10010	Has domain(s) with predicted catalytic activity, pyridoxal phosphate binding activity	#N/A	#N/A	0.620457	0.636543	0.203393	0.183911	1	1	0.903376		1.28004	0.938727	0.65225
35745	An01g10020	Ortholog of A. nidulans FGSC A4 : AN0639, A. fumigatus Af293 : Afu1g16860, A. niger ATCC 1015 : 35745-mRNA, Aspergillus wentii : Aspwe1_0027440 and Aspergillus versicolor : Aspve1_0252372	#N/A	#N/A	0	0	0	0	NA	NA	NA		0.00679861	0.0118316	1
51801	An01g10030	Sphinganine hydroxylase; induced by fenpropimorph	#N/A	#N/A	1.10277	0.833217	0.121977	0.232841	1	0.2244	0.368205		0.898765	0.203212	0.00109195
#N/A	An01g10040	#N/A	#N/A	#N/A	0.0991008	0	0	0	1	1	1		0	0	NA
51800	An01g10050	IgE-dependent histamine-releasing factor	#N/A	#N/A	54.0576	19.0642	7.41829	13.0548	0.0349487	0.00882577	0.0386772		58.245	51.6248	0.949083
170225	An01g10060	Has domain(s) with predicted 7S RNA binding, DNA binding, sequence-specific DNA binding RNA polymerase II transcription factor activity, zinc ion binding activity	#N/A	#N/A	0.0312038	0.159883	0.139975	0.184366	0.187252	0.0460107	0.349529		0.036545	0.0741988	0.612753
#N/A	An01g10070	Ortholog(s) have 7S RNA binding activity, role in SRP-dependent cotranslational protein targeting to membrane, signal sequence recognition and signal recognition particle, endoplasmic reticulum targeting localization	#N/A	#N/A	0.106496	0.072221	0	0.0820736	1	1	1		0.0249451	0.010853	1
#N/A	An01g10080	#N/A	#N/A	#N/A	0	0	0	0	NA	NA	NA		0	0	NA
#N/A	An01g10090	#N/A	#N/A	#N/A	0	0	0	0	NA	NA	NA		0	0.0553432	1
55306	An01g10100	Has domain(s) with predicted catalytic activity, pyridoxal phosphate binding, transaminase activity	#N/A	#N/A	0.621809	0.997981	0.278933	2.77941	0.829086	1	0.00949547		1.40552	1.32439	1
35738	An01g10110	#N/A	#N/A	#N/A	0	0	0	0	NA	NA	NA		0	0.0128699	1
#N/A	An01g10120	#N/A	#N/A	#N/A	0	0	0	0	NA	NA	NA		0.0349406	0.0608069	1
#N/A	An01g10130	#N/A	#N/A	#N/A	0	0	0	0	NA	NA	NA		0	0.0213867	1
35736	An01g10140	Has domain(s) with predicted hydrolase activity	#N/A	#N/A	0.288215	0.464863	0.209656	0.276147	0.844474	1	1		0.120423	0.146065	1
172691	An01g10150	Has domain(s) with predicted role in DNA-dependent transcription, initiation and transcription factor TFIID complex localization	#N/A	#N/A	0.718481	0.548846	0.433436	0.70646	1	1	1		0.301767	0.378723	0.987212
#N/A	An01g10160	#N/A	#N/A	#N/A	0.035034	0.0316779	0.0628626	0	1	1	1		0.0492371	0.0999681	1
35734	An01g10170	Has domain(s) with predicted ATP binding, protein kinase activity, protein serine/threonine kinase activity, transferase activity, transferring phosphorus-containing groups activity and role in protein phosphorylation	#N/A	#N/A	1.51354	1.41743	1.3676	1.28308	1	0.588235	1		1.13954	1.57769	0.684157
#N/A	An01g10180	#N/A	#N/A	#N/A	0	0	0	0	NA	NA	NA		0	0.0202454	1
55305	An01g10190	Has domain(s) with predicted cation transmembrane transporter activity, role in cation transport, transmembrane transport and membrane localization	#N/A	#N/A	1.12878	0.53816	0.184128	0.3796	0.820613	0.485589	0.861889		1.3268	0.903533	0.597457
51797	An01g10200	Has domain(s) with predicted zinc ion binding activity	#N/A	#N/A	0.00914777	0.0579002	0.0656565	0.0140998	0.91656	0.646063	1		0.0728526	0.0969531	1
#N/A	An01g10210	#N/A	#N/A	#N/A	0.0561831	0.0508011	0.100811	0.0865973	1	1	1		0.10528	0.114512	1
#N/A	An01g10220	#N/A	#N/A	#N/A	0.0327305	0.0295951	0	0	1	1	1		0.137999	0.0933952	1
#N/A	An01g10230	#N/A	#N/A	#N/A	0	0	0	0	NA	NA	NA		0	0	NA
170609	An01g10240	Ortholog of Aspergillus wentii : Aspwe1_0039846, Aspergillus versicolor : Aspve1_0119655, Aspergillus sydowii : Aspsy1_0142513 and Aspergillus terreus NIH2624 : ATET_05125	#N/A	#N/A	0.217318	0.622249	0.45493	0.390787	0.82578	0.561384	1		0.254516	1.04828	0.0372536
35730	An01g10250	Ortholog of Aspergillus tubingensis : Asptu1_0923551, Aspergillus brasiliensis : Aspbr1_0027547, Aspergillus acidus : Aspfo1_0039376 and Aspergillus niger ATCC 1015 : 35730-mRNA	#N/A	#N/A	0.0322862	0	0	0	1	1	1		0	0.0658053	0.816902
46431	An01g10270	Has domain(s) with predicted RNA binding, pseudouridine synthase activity and role in pseudouridine synthesis	#N/A	#N/A	0.657449	0.480821	0.130112	0.342752	1	0.553479	1		0.190232	0.252236	0.949083
#N/A	An01g10280	Has domain(s) with predicted sequence-specific DNA binding RNA polymerase II transcription factor activity, zinc ion binding activity, role in regulation of transcription, DNA-dependent and nucleus localization	#N/A	#N/A	0.0654611	0.0473522	0.0352377	0.221975	1	1	0.986171		0.0490664	0.0587056	1
#N/A	An01g10290	Has domain(s) with predicted nucleotide binding, oxidoreductase activity and role in oxidation-reduction process	#N/A	#N/A	0.0169887	0	0.0152417	0.0261854	1	1	1		0.0159174	0.0346261	1
#N/A	An01g10300	#N/A	#N/A	#N/A	0	0	0	0	NA	NA	NA		0.0566551	0.0739473	1
35728	An01g10310	Ortholog of A. nidulans FGSC A4 : AN0982, A. fumigatus Af293 : Afu1g16720, A. oryzae RIB40 : AO090005001020, A. niger ATCC 1015 : 35728-mRNA and Aspergillus wentii : Aspwe1_0171606	#N/A	#N/A	1.40622	0.722092	0.17133	0.347864	0.807131	0.176334	0.46228		0.309053	0.403382	0.962982
35727	An01g10320	Ortholog of A. nidulans FGSC A4 : AN0983, A. oryzae RIB40 : AO090005001019, A. niger ATCC 1015 : 35727-mRNA, Aspergillus wentii : Aspwe1_0476338 and Aspergillus versicolor : Aspve1_0277552	#N/A	#N/A	0.0907024	0.0205034	0.0813751	0.104852	1	1	1		0.329308	0.37898	1
#N/A	An01g10330	#N/A	#N/A	#N/A	0	0	0	0	NA	NA	NA		0	0	NA
35726	An01g10340	Has domain(s) with predicted integral to membrane localization	#N/A	#N/A	0.234492	1.22674	0.15027	0.258166	0.0804852	1	1		0.41587	0.163864	0.205222
46429	An01g10350	Beta-galactosidase	GH35	CAK37216.1	0.259592	2.22036	2.65628	0.129768	1.54343e-06	1.5995e-09	1		0.31553	0.697834	0.090762
46428	An01g10360	Has domain(s) with predicted role in transmembrane transport and integral to membrane localization	#N/A	#N/A	0	0.315026	0.012503	0	0.0246989	1	NA		0.0522289	0.0284042	0.989162
#N/A	An01g10370	#N/A	#N/A	#N/A	0.210273	0.741506	0.11319	0	0.331344	1	0.852435		0.275818	0.085715	0.255153
35723	An01g10380	Ortholog of A. nidulans FGSC A4 : AN0979, A. fumigatus Af293 : Afu1g16680, A. oryzae RIB40 : AO090005001032, A. niger ATCC 1015 : 35723-mRNA and Aspergillus wentii : Aspwe1_0109980	#N/A	#N/A	2.12183	2.01673	1.76197	1.82537	1	0.694515	1		0.605653	0.840797	0.726204
#N/A	An01g10390	#N/A	#N/A	#N/A	0	0	0	0	NA	NA	NA		0	0	NA
#N/A	An01g10400	#N/A	#N/A	#N/A	0	0	0	0	NA	NA	NA		0.0136435	0.0356154	1
#N/A	An01g10410	#N/A	#N/A	#N/A	0	0	0	0	NA	NA	NA		0.126138	0	1
#N/A	An01g10420	#N/A	#N/A	#N/A	0	0.0647332	0	0	1	NA	NA		0.0670766	0.262649	0.760066
#N/A	An01g10430	#N/A	#N/A	#N/A	0	0.217474	0	0	1	NA	NA		0	0	NA
#N/A	An01g10440	#N/A	#N/A	#N/A	0	0.124072	0	0	1	NA	NA		0.0642817	0.0559345	1
35722	An01g10450	Ortholog of Aspergillus tubingensis : Asptu1_0923546, Aspergillus brasiliensis : Aspbr1_0193230, Aspergillus acidus : Aspfo1_0213802 and A. niger ATCC 1015 : 35722-mRNA	#N/A	#N/A	0	0	0	0.0181783	NA	NA	1		0	0.0192304	0.918271
196160	An01g10460	Ortholog of A. nidulans FGSC A4 : AN0977, A. fumigatus Af293 : Afu1g16650, A. oryzae RIB40 : AO090005001035, A. niger ATCC 1015 : 196160-mRNA and Aspergillus wentii : Aspwe1_0068230	#N/A	#N/A	1.65675	3.08888	1.19699	0.858737	0.34471	0.944956	1		1.90943	1.65551	0.949083
35720	An01g10470	Ortholog of A. fumigatus Af293 : Afu4g03550, Afu6g04370, A. niger CBS 513.88 : An01g09070, An07g06910, An12g07420, An09g04030 and A. oryzae RIB40 : AO090010000022, AO090005000964	#N/A	#N/A	0	0	0.0428195	0.0735643	NA	1	1		0.0223589	0.0583664	1
#N/A	An01g10480	#N/A	#N/A	#N/A	0	0	0	0	NA	NA	NA		0	0	NA
119500	An01g10490	#N/A	#N/A	#N/A	0.403482	0.736061	0.463602	0.403691	0.513742	0.419916	1		0.368089	0.453025	0.967564
#N/A	An01g10500	#N/A	#N/A	#N/A	0	0	0	0	NA	NA	NA		0	0	NA
#N/A	An01g10510	#N/A	#N/A	#N/A	0	0	0	0	NA	NA	NA		0	0.00965241	1
#N/A	An01g10520	#N/A	#N/A	#N/A	0.0602132	0.0272225	0	0.0464045	1	1	1		0.042312	0.110453	0.932502
35717	An01g10530	#N/A	#N/A	#N/A	0	0	0.0326608	0	NA	1	NA		0	0.0148398	1
35716	An01g10540	Putative transcription factor similar to A. nidulans brlA; role in conidiophore development; mutant forms stalks 20-30 times longer than wild-type	#N/A	#N/A	0.0669977	0	0.135243	1.13593	1	0.899202	0.0358235		0.0078466	0.573526	9.1013e-07
35715	An01g10550	Has domain(s) with predicted DNA binding, transposase activity and role in DNA integration, transposition, DNA-mediated	#N/A	#N/A	0.224733	0.254005	0.252028	0.0865973	1	1	1		0.210561	0.366437	0.968556
#N/A	An01g10560	#N/A	#N/A	#N/A	0	0	0	0.0436423	NA	NA	1		0.026529	0.0346261	1
35714	An01g10570	#N/A	#N/A	#N/A	0.0806244	0	0.144667	0.12427	1	1	1		0.0755401	0.213626	0.722493
51794	An01g10580	Putative RNase T2	#N/A	#N/A	2.35541	0.327658	0.278663	0.319164	0.00925267	0.133149	0.118977		0.242514	0.116062	0.713258
#N/A	An01g10590	#N/A	#N/A	#N/A	0	0	0	0	NA	NA	NA		0	0.0440696	1
46421	An01g10600	Ortholog of A. nidulans FGSC A4 : AN0966, A. fumigatus Af293 : Afu1g16610, A. oryzae RIB40 : AO090005001045, A. niger ATCC 1015 : 46421-mRNA and Aspergillus wentii : Aspwe1_0171620	#N/A	#N/A	0.121279	0.511753	0.108808	0.342709	0.383798	1	0.653319		0.435586	0.716849	0.823429
170910	An01g10610	Has domain(s) with predicted nucleotide binding, oxidoreductase activity and role in metabolic process	#N/A	#N/A	0.64866	1.21349	0.461551	0.241332	0.717888	1	1		0.660147	0.38295	0.530244
136898	An01g10620	Ortholog of A. nidulans FGSC A4 : AN0964, A. fumigatus Af293 : Afu1g16640, A. oryzae RIB40 : AO090005001050, A. niger ATCC 1015 : 136898-mRNA and Aspergillus wentii : Aspwe1_0039876	#N/A	#N/A	4.43203	0.540013	0.733213	0.290692	0.0687685	0.501876	0.0462546		13.1792	6.17596	0.0249647
#N/A	An01g10630	Ortholog of Aspergillus acidus : Aspfo1_0079042	#N/A	#N/A	0.275315	0.186706	0.247004	0.141452	1	1	1		0.0537403	0.23381	0.273719
135398	An01g10640	Has domain(s) with predicted catalytic activity, ferric iron binding, iron ion binding, oxidoreductase activity, acting on single donors with incorporation of molecular oxygen, incorporation of two atoms of oxygen activity	#N/A	#N/A	0	0.0562652	0.0744362	0.0319705	1	0.919086	1		0.058302	1.51348	0.0178179
205639	An01g10650	Dihydroorotase	#N/A	#N/A	0.922181	1.08652	0.451281	0.624552	1	1	1		0.778933	1.65744	0.125403
51792	An01g10660	Has domain(s) with predicted role in mitosis and chromosome, centromeric region, nucleus localization	#N/A	#N/A	0.454062	0.0977536	0.0581956	0.0999805	0.61796	0.762855	0.929881		0.121551	0.193906	0.934623
171065	An01g10680	Ortholog of Aspergillus tubingensis : Asptu1_0054844, Aspergillus brasiliensis : Aspbr1_0072879, Aspergillus acidus : Aspfo1_0079046 and Aspergillus sydowii : Aspsy1_0166771	#N/A	#N/A	0.0808528	0.0182769	0	0.0934662	1	1	1		0	0.0741568	0.447476
#N/A	An01g10690	Ortholog of A. nidulans FGSC A4 : AN11893, A. fumigatus Af293 : Afu1g16553, A. oryzae RIB40 : AO090005001056, Aspergillus wentii : Aspwe1_0171629 and Aspergillus versicolor : Aspve1_0036569	#N/A	#N/A	0.328814	0.059463	0.118	0.0506814	1	1	1		0.0616157	0.187651	0.659117
196147	An01g10700	Has domain(s) with predicted catalytic activity, flavin adenine dinucleotide binding, tRNA dihydrouridine synthase activity and role in oxidation-reduction process, tRNA processing	#N/A	#N/A	0.239304	0.162285	0.0751435	0.165982	1	1	1		0.0448427	0.0975493	0.766999
170927	An01g10710	Ortholog of A. nidulans FGSC A4 : AN10137, A. fumigatus Af293 : Afu1g16540, A. oryzae RIB40 : AO090005001058, A. niger ATCC 1015 : 170927-mRNA and Aspergillus wentii : Aspwe1_0068245	#N/A	#N/A	0.322332	0.649148	0.0657239	0.225829	0.730909	0.920505	1		0.199049	0.244871	1
196146	An01g10720	Ortholog of A. nidulans FGSC A4 : AN10130, A. fumigatus Af293 : Afu1g16523, A. niger ATCC 1015 : 196146-mRNA, Aspergillus wentii : Aspwe1_0477676 and Aspergillus zonatus : Aspzo1_0053174	#N/A	#N/A	166.589	133.742	60.1461	64.1743	1	0.981332	0.430319		53.0049	105.668	0.0538273
46416	An01g10730	Has domain(s) with predicted heme binding activity	#N/A	#N/A	0.250849	0.302425	0.0750177	0.300723	1	1	1		0.84872	1.07936	0.962772
35701	An01g10740	Has domain(s) with predicted GTP binding activity and cytoplasm, nucleus localization	#N/A	#N/A	1.2764	1.5136	0.901093	0.806295	1	1	1		1.61741	1.88504	1
205624	An01g10750	Has domain(s) with predicted acid phosphatase activity	#N/A	#N/A	0.187535	0.557159	0.180268	0.0619404	0.687456	0.95943	1		0.163158	0.223878	0.956388
35699	An01g10760	Ortholog of A. nidulans FGSC A4 : AN11892, A. fumigatus Af293 : Afu1g16470, A. oryzae RIB40 : AO090005001063, A. niger ATCC 1015 : 35699-mRNA and Aspergillus versicolor : Aspve1_0036564	#N/A	#N/A	0.0668722	0.0967458	0.0419968	0.0824582	1	1	1		0.0563896	0.119942	0.533592
51788	An01g10770	Ortholog(s) have role in asexual sporulation, sexual sporulation resulting in formation of a cellular spore	#N/A	#N/A	0.464082	0.409135	0.468403	0.232475	1	0.897688	1		0.516344	0.425648	0.949083
#N/A	An01g10780	#N/A	#N/A	#N/A	0.165936	0.100027	0.148872	0.255764	1	1	1		0.077736	0.225472	0.874748
35697	An01g10790	Protein of unknown function; expressed in germinating conidia	#N/A	#N/A	0.567577	0.366576	0.145489	2.24956	1	1	0.273106		0	0.462731	0.121547
35696	An01g10800	Has domain(s) with predicted iron ion binding, oxidoreductase activity and role in fatty acid biosynthetic process, oxidation-reduction process	#N/A	#N/A	0.0410072	0.0926974	0.275927	0.0632061	1	0.157382	1		0.0192106	0.376111	0.00359337
171029	An01g10810	Has domain(s) with predicted cation transmembrane transporter activity and role in cation transport, transmembrane transport	#N/A	#N/A	0.282481	0.227041	0.2065	0.258014	1	1	1		0.186247	0.707957	0.00567276
46410	An01g10820	Ortholog of A. nidulans FGSC A4 : AN0946, A. fumigatus Af293 : Afu1g16330, A. oryzae RIB40 : AO090005001072, A. niger ATCC 1015 : 46410-mRNA and Aspergillus wentii : Aspwe1_0039903	#N/A	#N/A	0.0992261	0.146816	0.105208	0.125134	1	0.948855	1		0.0845171	0.169147	0.607508
#N/A	An01g10830	Ortholog of A. nidulans FGSC A4 : AN10129, A. fumigatus Af293 : Afu1g16320, A. oryzae RIB40 : AO090005001073, Aspergillus terreus NIH2624 : ATET_05167 and Aspergillus tubingensis : Asptu1_0119084	#N/A	#N/A	0	0	0.0308755	0	NA	1	NA		0	0.0280572	1
205620	An01g10840	Ortholog of A. nidulans FGSC A4 : AN10134, A. fumigatus Af293 : Afu1g16310, A. oryzae RIB40 : AO090005001074, Aspergillus terreus NIH2624 : ATET_05168 and Aspergillus tubingensis : Asptu1_0119927	#N/A	#N/A	0.083551	0.120876	0.0599673	0.0515122	1	1	1		0.0900245	0.13964	0.845508
#N/A	An01g10850	Has domain(s) with predicted ATP binding, nucleoside-triphosphatase activity, nucleotide binding activity	#N/A	#N/A	0.0555273	0.117152	0.0415143	0.271024	1	1	0.330188		0.0867095	0.109402	1
#N/A	An01g10860	Ortholog of A. fumigatus Af293 : Afu1g16300, A. niger CBS 513.88 : An04g08050, An02g13120, A. oryzae RIB40 : AO090010000043/aoiC, AO090005001075 and Aspergillus versicolor : Aspve1_0116911	#N/A	#N/A	0	0	0	0	NA	NA	NA		0	0	NA
46407	An01g10870	Has domain(s) with predicted ATP binding, ATP-dependent helicase activity, helicase activity, nucleic acid binding activity	#N/A	#N/A	0.283455	0.26514	0.122769	0.316377	1	1	1		0.187738	0.577734	0.0243284
196131	An01g10880	F1F0-ATPase complex subunit	#N/A	#N/A	6.57035	4.97436	0.795316	1.04486	1	0.0262537	0.0248725		2.82151	1.40293	0.106803
#N/A	An01g10890	#N/A	#N/A	#N/A	0	0	0	0	NA	NA	NA		0	0	NA
35687	An01g10900	Ortholog of A. niger CBS 513.88 : An03g06640, A. oryzae RIB40 : AO090009000032, Aspergillus tubingensis : Asptu1_0041306, Aspergillus brasiliensis : Aspbr1_0204604 and A. niger ATCC 1015 : 35687-mRNA	#N/A	#N/A	0.0637077	0.0576048	0	0	1	1	1		0.11938	0.0259696	0.964949
171554	An01g10910	Has domain(s) with predicted catalytic activity, ferric iron binding, iron ion binding, oxidoreductase activity, acting on single donors with incorporation of molecular oxygen, incorporation of two atoms of oxygen activity	#N/A	#N/A	0.0222977	0	0	0	1	1	1		0	0.0636255	0.472175
46405	An01g10920	Putative L-arabitol dehydrogenase; D-sorbitol dehydrogenase; induced on l-arabinose but not on galactitol or d-galactose	#N/A	#N/A	0.331872	7.9188	0.909776	1.61984	1.54448e-12	0.0363964	0.0102444		0.0950107	3.05139	3.28145e-15
119858	An01g10930	Putative alpha-glucosidase; AmyR dependant induction on maltose	GH31	CAK37273.1	7.9786	44.5521	36.3743	74.5942	8.0545e-07	0.0130127	0.115058		10.4089	15.1532	0.480822
35683	An01g10940	Putative hydrophobin	#N/A	#N/A	0.0706461	0	0.0633813	0.544448	1	1	0.757495		0	5.24123	3.96735e-05
46404	An01g10950	Ortholog of A. nidulans FGSC A4 : AN11985, A. fumigatus Af293 : Afu3g01210, A. oryzae RIB40 : AO090026000081, A. niger ATCC 1015 : 46404-mRNA and Aspergillus wentii : Aspwe1_0103451	#N/A	#N/A	0.0573113	0.0259106	0	0.0441681	1	1	1		0.0536972	1.34333	4.09239e-07
171018	An01g10960	Has domain(s) with predicted catalytic activity and role in metabolic process	#N/A	#N/A	0.0439093	0.0198515	0	0.0338396	1	1	1		0.0719955	0.232688	0.482294
171338	An01g10970	Has domain(s) with predicted substrate-specific transmembrane transporter activity, transmembrane transporter activity, role in transmembrane transport and integral to membrane, membrane localization	#N/A	#N/A	0.189912	0.502892	0.073021	0.167268	0.509331	1	1		1.773	2.90859	0.340449
35679	An01g10980	Has domain(s) with predicted DNA binding, sequence-specific DNA binding RNA polymerase II transcription factor activity, zinc ion binding activity and role in regulation of transcription, DNA-dependent, transcription, DNA-dependent	#N/A	#N/A	0.402714	0.494851	0.185283	0.254654	1	1	1		0.430529	0.484064	1
55296	An01g10990	Has domain(s) with predicted ATP binding, aminoacyl-tRNA ligase activity, threonine-tRNA ligase activity, role in tRNA aminoacylation for protein translation, threonyl-tRNA aminoacylation and cytoplasm localization	#N/A	#N/A	0.162473	0.183636	0.121471	0.0626064	1	1	1		0.329825	0.165575	0.418567
35677	An01g11000	Ortholog of A. nidulans FGSC A4 : AN0934, A. fumigatus Af293 : Afu1g16200, A. oryzae RIB40 : AO090005001089, A. niger ATCC 1015 : 35677-mRNA and Aspergillus wentii : Aspwe1_0171659	#N/A	#N/A	0.0782947	0.0991123	0.0983407	0.0241358	1	1	1		0.1027	0.153196	0.969812
196122	An01g11010	Putative GPI-anchored glucanosyltransferase; cell wall protein; induced by fenpropimorph; highly expressed upon germination	GH16	CAK37281.1	1.53544	2.13969	0.502397	0.890966	0.885585	0.990516	1		3.85039	3.6744	1
#N/A	An01g11020	#N/A	#N/A	#N/A	0.0548866	0	0.0492424	0.0845989	1	1	1		0.0514254	0.134243	1
#N/A	An01g11030	#N/A	#N/A	#N/A	0	0	0	0	NA	NA	NA		0.120819	0.10513	1
35675	An01g11070	Has domain(s) with predicted nucleotide binding activity	#N/A	#N/A	0.0185331	0.0335155	0	0	1	1	1		0.00868221	0.0302192	1
51782	An01g11080	Ortholog(s) have MAP kinase kinase activity and role in activation of MAPK activity involved in osmosensory signaling pathway, cellular hyperosmotic response	#N/A	#N/A	1.78381	1.78758	1.00916	1.01573	1	1	1		1.25615	1.29219	1
#N/A	An01g11090	#N/A	#N/A	#N/A	0	0	0	0	NA	NA	NA		0.0855627	0.0148904	0.802155
172485	An01g11100	Has domain(s) with predicted role in transmembrane transport and integral to membrane localization	#N/A	#N/A	0.747013	0.524058	0.392873	0.516145	1	1	1		1.11019	0.635271	0.271188
35672	An01g11120	Putative multicopper oxidase	AA1	CAK44017.1	0	0.0110098	0	0	1	NA	NA		0.00570418	0	1
170456	An01g11130	Has domain(s) with predicted hydrolase activity, acting on ester bonds activity	#N/A	#N/A	0.0563607	0	0	0	1	1	1		0.0528065	0.0183797	0.787863
35670	An01g11140	Has domain(s) with predicted N-acetyltransferase activity	#N/A	#N/A	0.710369	0.556677	0.254927	1.02192	1	1	0.929881		0.6212	0.733584	1
205603	An01g11150	Has domain(s) with predicted kinase activity, phosphotransferase activity, alcohol group as acceptor, transferase activity, transferring phosphorus-containing groups activity and role in glycerophospholipid biosynthetic process	#N/A	#N/A	0.944372	1.14717	0.864375	0.720448	1	0.623831	1		0.317284	0.334411	1
46396	An01g11160	Has domain(s) with predicted omega peptidase activity, ubiquitin thiolesterase activity, role in ubiquitin-dependent protein catabolic process and intracellular localization	#N/A	#N/A	1.66712	0.783856	0.339021	0.308351	0.859471	0.609867	0.535972		3.43637	1.83939	0.131055
35667	An01g11170	Ortholog of Aspergillus tubingensis : Asptu1_0168523, Aspergillus brasiliensis : Aspbr1_0039575, N. fischeri NRRL 181 : NFIA_023220 and A. clavatus NRRL 1 : ACLA_033020	#N/A	#N/A	0.0675261	0	0.121164	0.208161	1	1	1		0.253071	0.963415	0.233851
35666	An01g11180	Has domain(s) with predicted UDP-N-acetylmuramate dehydrogenase activity, flavin adenine dinucleotide binding, oxidoreductase activity, oxidoreductase activity, acting on CH-OH group of donors activity	#N/A	#N/A	0.344366	0.161916	0.0370744	0.0212314	0.98987	0.592729	0.43782		0.0838889	0.263907	0.200387
35665	An01g11190	Protein with similarity to the plasma membrane protein Pth11 of Magnaporthe grisea	#N/A	#N/A	0.0608119	0.164959	0.0363722	0	1	1	1		0.113954	0.256155	0.61913
170194	An01g11200	Has domain(s) with predicted ATP binding, protein kinase activity, transferase activity, transferring phosphorus-containing groups activity and role in protein phosphorylation	#N/A	#N/A	0.0584857	0.132208	0.0787071	0.225366	1	1	0.900457		0.0821963	0.381455	0.203081
#N/A	An01g11210	#N/A	#N/A	#N/A	0	0	0	0	NA	NA	NA		0	0	NA
170793	An01g11220	#N/A	#N/A	#N/A	0	0	0	0	NA	NA	NA		0	0.102547	0.339188
138352	An01g11240	#N/A	#N/A	#N/A	0	0	0	0	NA	NA	NA		0	0	NA
35662	An01g11250	#N/A	#N/A	#N/A	0	0	0	0.0175685	NA	NA	1		0	0.0464632	0.255772
35661	An01g11260	Has domain(s) with predicted DNA binding, sequence-specific DNA binding RNA polymerase II transcription factor activity, zinc ion binding activity and role in regulation of transcription, DNA-dependent, transcription, DNA-dependent	#N/A	#N/A	0.381009	0.227064	0.0621506	0.186857	1	0.767157	1		0.170378	0.0811865	0.443867
51780	An01g11270	Protein with similarity to 2,3-dihydroxybenzoic acid decarboxylase	#N/A	#N/A	2.96757	0.374872	0.156612	0.369959	0.00122785	0.00310349	0.0373761		0.674663	0.257949	0.31643
#N/A	An01g11280	#N/A	#N/A	#N/A	0	0	0	0	NA	NA	NA		0	0.00505257	1
171383	An01g11290	Has domain(s) with predicted role in transmembrane transport and integral to membrane localization	#N/A	#N/A	0.0124961	0.0790931	0.0448442	0.115564	1	0.948855	0.612662		0.0117081	0.0407509	0.854201
#N/A	An01g11300	#N/A	#N/A	#N/A	0.0420546	0	0.0377299	0	1	1	1		0.15761	0	0.27578
35657	An01g11310	Has domain(s) with predicted sequence-specific DNA binding RNA polymerase II transcription factor activity, zinc ion binding activity, role in regulation of transcription, DNA-dependent and nucleus localization	#N/A	#N/A	1.17732	0.0322587	0.0480113	0	0.00748786	0.0557713	0.0137846		0.994438	0.0581719	7.6363e-08
51779	An01g11320	Ortholog of Aspergillus tubingensis : Asptu1_0117580, Aspergillus brasiliensis : Aspbr1_0027471, A. niger ATCC 1015 : 51779-mRNA and Aspergillus flavus NRRL 3357 : AFL2T_11536	#N/A	#N/A	27.8104	0.643458	0.204304	0.131623	4.51523e-16	4.67558e-14	8.42304e-16		26.7234	1.38081	6.58542e-21
#N/A	An01g11330	Ortholog of A. nidulans FGSC A4 : AN0021, A. fumigatus Af293 : Afu3g00630, A. niger CBS 513.88 : An01g07950, An14g07300, An06g02140 and A. oryzae RIB40 : AO090010000178, AO090026000311, AO090003000892	#N/A	#N/A	0	0	0	0	NA	NA	NA		0	0	NA
46394	An01g11340	Has domain(s) with predicted aminopeptidase activity, metalloexopeptidase activity and role in cellular process, proteolysis	#N/A	#N/A	9.37196	0.133715	0.646785	0.284919	2.50591e-15	0.000199563	3.68783e-08		4.06141	0.640494	5.73201e-08
#N/A	An01g11350	#N/A	#N/A	#N/A	0	0.057095	0.113301	0	1	1	NA		0.325391	0.0514795	0.37545
205594	An01g11360	Has domain(s) with predicted aminopeptidase activity, metalloexopeptidase activity and role in cellular process, proteolysis	#N/A	#N/A	3.36232	1.21871	1.57329	1.78706	0.139952	1	1		7.05419	6.34495	0.993233
35652	An01g11370	Ortholog(s) have role in positive regulation of transcription from RNA polymerase II promoter, short-chain fatty acid catabolic process	#N/A	#N/A	0.0413239	0.124551	0.0494325	0.0424628	0.963953	1	1		0.0516239	0.0673806	1
46392	An01g11380	Has domain(s) with predicted nucleotide binding activity	#N/A	#N/A	0.159066	0.143829	0.040774	0	1	1	1		0.202262	0.250102	1
35650	An01g11390	Has domain(s) with predicted FMN binding, catalytic activity, oxidoreductase activity and role in oxidation-reduction process	#N/A	#N/A	0.11224	0.0579932	0	0	1	0.927415	1		0.120185	0.0718978	0.920147
35649	An01g11400	Has domain(s) with predicted zinc ion binding activity	#N/A	#N/A	0.0169484	0	0	0	1	1	1		0	0.0138176	1
127757	An01g11410	Ortholog of Aspergillus wentii : Aspwe1_0051566, Aspergillus versicolor : Aspve1_0056833, Aspergillus terreus NIH2624 : ATET_02037 and Aspergillus carbonarius ITEM 5010 : Acar5010_507202	#N/A	#N/A	0.736543	0.249745	0.0413001	1.41908	0.951828	0.618546	0.637865		0.150958	5.51695	3.17149e-12
46390	An01g11420	Ortholog(s) have role in austinol biosynthetic process, dehydroaustinol biosynthetic process	#N/A	#N/A	0.056629	0.102409	0.0508056	0.0872846	1	1	1		0.278554	0.126962	0.6699
35646	An01g11430	Ortholog of Aspergillus tubingensis : Asptu1_0926274, Aspergillus brasiliensis : Aspbr1_0119413, A. niger ATCC 1015 : 35646-mRNA and Aspergillus acidus : Aspfo1_0126717	#N/A	#N/A	0.0981273	0.0887273	0.125766	0.345709	1	1	0.367901		0.0197013	0.542861	1.45586e-06
35645	An01g11440	UDP-glucose 4-epimerase	#N/A	#N/A	0	0.0463043	0.0918877	0	1	0.94826	NA		0.0119952	0.0417502	1
172535	An01g11450	Has domain(s) with predicted role in transmembrane transport and integral to membrane localization	#N/A	#N/A	0.0127415	0	0	0	1	1	1		0.0537212	0	0.554865
35642	An01g11470	Ortholog of A. niger CBS 513.88 : An12g02300, An12g02310, A. oryzae RIB40 : AO090701000387, AO090005000910, AO090010000602 and Neosartorya fischeri NRRL 181 : NFIA_052050	#N/A	#N/A	0	0	0	0	NA	NA	NA		0	0	NA
35641	An01g11480	Has domain(s) with predicted UDP-N-acetylmuramate dehydrogenase activity, flavin adenine dinucleotide binding, oxidoreductase activity, oxidoreductase activity, acting on CH-OH group of donors activity	#N/A	#N/A	0	0	0	0	NA	NA	NA		0	0.0389761	0.816902
#N/A	An01g11500	#N/A	#N/A	#N/A	0	0	0	0	NA	NA	NA		0	0	NA
35640	An01g11510	Has domain(s) with predicted catalytic activity, sulfuric ester hydrolase activity and role in metabolic process	#N/A	#N/A	0.181287	0	0	0.0214942	0.281703	0.525311	0.917409		0.176387	0.0170536	0.27464
141677	An01g11520	Polygalacturonase, one of two in A. niger	GH28	CAK44054.1	0	0.163565	0.108195	0	0.535374	0.465021	NA		0.0376637	4.36699	1.3075e-07
35638	An01g11530	Has domain(s) with predicted nucleotide binding activity	#N/A	#N/A	0	0	0	0	NA	NA	NA		0	0.0387813	0.740534
#N/A	An01g11540	Has domain(s) with predicted role in transmembrane transport and integral to membrane localization	#N/A	#N/A	0	0	0	0	NA	NA	NA		0	0	NA
46386	An01g11550	Ortholog of A. nidulans FGSC A4 : AN12093, A. fumigatus Af293 : Afu6g11670, A. niger ATCC 1015 : 46386-mRNA, Aspergillus wentii : Aspwe1_0039637 and Aspergillus zonatus : Aspzo1_0134521	#N/A	#N/A	0.0135651	0	0	0	1	1	1		0.0190645	0.0221186	1
#N/A	An01g11560	Tannin acyl hydrolase with a predicted role in tannic acid degradation	#N/A	#N/A	0	0	0	0	NA	NA	NA		0	0	NA
#N/A	An01g11570	#N/A	#N/A	#N/A	0.0237842	0	0	0	1	1	1		0	0.00969531	1
35635	An01g11580	Ortholog of Aspergillus brasiliensis : Aspbr1_0027451, Aspergillus sydowii : Aspsy1_0375832 and Aspergillus carbonarius ITEM 5010 : Acar5010_207795	#N/A	#N/A	9.29124	0.835477	2.8093	0.63297	3.61253e-05	0.807006	0.00143345		11.2544	8.62116	0.917235
35634	An01g11590	Ortholog of A. fumigatus Af293 : Afu2g00210, Afu7g06340, A. niger CBS 513.88 : An01g01670, A. oryzae RIB40 : AO090009000035 and A. niger ATCC 1015 : 36384-mRNA	#N/A	#N/A	2.27477	0.325546	0.337694	0.0756733	0.00213366	0.155459	0.000481461		2.32299	0.660438	0.000602586
46385	An01g11600	Has domain(s) with predicted role in transmembrane transport and integral to membrane localization	#N/A	#N/A	0	0.0127003	0	0	1	NA	NA		0.00658002	0.0171767	1
170877	An01g11610	Has domain(s) with predicted hydrolase activity and role in metabolic process	#N/A	#N/A	0	0.0777318	0	0.106003	1	NA	0.943918		0.0241637	0.042052	1
171668	An01g11620	Has domain(s) with predicted sequence-specific DNA binding RNA polymerase II transcription factor activity, zinc ion binding activity, role in regulation of transcription, DNA-dependent and nucleus localization	#N/A	#N/A	0.0592138	0.0602341	0.0531246	0.0570428	1	1	1		0.0104024	0.0301721	1
#N/A	An01g11630	Putative SEC61 complex subunit; expression enhanced by maltose; expression induced by tunicamycin and DTT	#N/A	#N/A	26.1291	26.443	2.88519	6.66067	1	0.0165757	0.207216		74.9507	50.757	0.634657
#N/A	An01g11640	Has domain(s) with predicted ammonium transmembrane transporter activity, role in ammonium transmembrane transport, ammonium transport and membrane localization	#N/A	#N/A	0.138201	0.111077	0.137766	0	1	1	0.924318		0.0503556	0.0625953	1
196101	An01g11650	5-formyltetrahydrofolate deformylase	#N/A	#N/A	0.132407	0.219492	0.0593955	0.102042	1	1	1		0.0723666	0.188909	0.584305
51773	An01g11660	Putative cellobiohydrolase B; XlnR regulated	GH7,CBM1	AAF04492.1	0.285526	5.66418	31.3374	0.293395	0.48143	0.0439667	1		0.117547	40.564	2.30768e-20
205580	An01g11670	Endoglucanase A	GH5,CBM1	CAK44069.1	0.204514	0.631818	1.39141	0.236419	0.954334	0.0109802	1		0.0958084	73.6551	1.88102e-42
172633	An01g11680	Ortholog of A. nidulans FGSC A4 : AN1151, A. fumigatus Af293 : Afu6g11580, A. oryzae RIB40 : AO090023000419, A. niger ATCC 1015 : 172633-mRNA and Aspergillus wentii : Aspwe1_0050909	#N/A	#N/A	0.0197653	0.857849	0.0354654	0.030465	0.000909958	1	1		0.101854	0.330339	0.220022
46378	An01g11690	Ortholog of A. nidulans FGSC A4 : AN8943, A. fumigatus Af293 : Afu2g00900, Afu6g11560, A. niger CBS 513.88 : An05g02420, An03g01300 and A. oryzae RIB40 : AO090113000175, AO090023000422	#N/A	#N/A	0.156247	2.85697	0.0778773	0.133794	2.67709e-07	1	1		0.170792	1.06861	0.000201527
#N/A	An01g11700	#N/A	#N/A	#N/A	0.199123	0.180049	0.148872	0.153458	1	1	1		0.373133	0.202925	0.75765
140213	An01g11710	Has domain(s) with predicted transmembrane transporter activity, role in transmembrane transport and integral to membrane localization	#N/A	#N/A	0.132485	0.119794	0	0.029172	1	0.918147	1		0.0975309	0.0617208	1
171394	An01g11720	Has domain(s) with predicted FMN binding, catalytic activity, iron-sulfur cluster binding, oxidoreductase activity	#N/A	#N/A	0.155792	0.676165	0.493858	0.576307	0.0472384	0.023877	0.0871636		0.107043	0.406441	0.0217899
#N/A	An01g11730	Ortholog of Aspergillus tubingensis : Asptu1_0054758 and Aspergillus acidus : Aspfo1_0204681	#N/A	#N/A	0	0	0	0	NA	NA	NA		0	0	NA
35620	An01g11740	Has domain(s) with predicted dipeptidase activity, dipeptidyl-peptidase activity, metalloexopeptidase activity and role in proteolysis	#N/A	#N/A	2.37842	1.233	0.625926	0.708751	0.675241	0.653092	0.44154		3.09009	1.0988	0.00322699
#N/A	An01g11750	Has domain(s) with predicted ATP binding, protein kinase activity, transferase activity, transferring phosphorus-containing groups activity and role in protein phosphorylation	#N/A	#N/A	0	0	0	0	NA	NA	NA		0	0.0425129	0.845508
140638	An01g11760	Has domain(s) with predicted role in transmembrane transport and integral to membrane localization	#N/A	#N/A	0.0364044	0.0164585	0.0163304	0	1	1	1		0.110853	0.0964585	1
170963	An01g11770	Protein similar to nonribosomal peptide synthases (NRPS-like), encoded in a predicted secondary metabolite gene cluster	#N/A	#N/A	0.0107621	0	0	0	1	1	1		0.0302502	0.0833534	0.662677
171001	An01g11780	Has domain(s) with predicted hydrolase activity	#N/A	#N/A	0.721175	0.355685	0.235278	0.202105	1	1	0.998078		3.54741	3.62127	1
171573	An01g11790	Ortholog(s) have role in (-)-microperfuranone biosynthetic process, terrequinone A biosynthetic process	#N/A	#N/A	0	0.126898	0.00662682	0	0.102021	1	NA		0.0519045	0.0391426	1
171092	An01g11800	Has domain(s) with predicted oxidoreductase activity and role in metabolic process	#N/A	#N/A	0.0962598	0.184957	0.0323854	0.0556384	1	1	1		0.174742	0.0539537	0.469215
55287	An01g11810	Has domain(s) with predicted hydrolase activity	#N/A	#N/A	3.96584	3.99743	2.26021	2.20458	1	1	1		4.82743	5.38653	1
205576	An01g11820	Has domain(s) with predicted nucleic acid binding, nucleotide binding activity	#N/A	#N/A	0.666373	0.951376	0.262214	0.270291	1	1	1		0.733886	0.662416	1
#N/A	An01g11830	Ortholog of Aspergillus tubingensis : Asptu1_0041211, Aspergillus brasiliensis : Aspbr1_0039523 and Aspergillus acidus : Aspfo1_0043006	#N/A	#N/A	0.632583	0.0738044	0.0366149	0.0943572	0.163812	0.280238	0.606272		0.917715	0.424228	0.359045
#N/A	An01g11840	Ortholog of A. nidulans FGSC A4 : AN7889, AN4657, A. fumigatus Af293 : Afu1g00920, Afu3g06425, A. niger CBS 513.88 : An07g04250, An05g02120, An12g06960 and A. niger ATCC 1015 : 48451-mRNA, 56472-mRNA	#N/A	#N/A	0.165936	0.250067	0.0165414	0.0284182	1	0.994959	1		0.794635	0.150315	0.00175769
#N/A	An01g11850	#N/A	#N/A	#N/A	0	0	0	0	NA	NA	NA		0	0	NA
130765	An01g11860	Has domain(s) with predicted DNA binding, sequence-specific DNA binding RNA polymerase II transcription factor activity, zinc ion binding activity and role in regulation of transcription, DNA-dependent, transcription, DNA-dependent	#N/A	#N/A	0.422482	0.113188	0.070192	0.410008	0.614316	0.767728	1		0.469144	0.12757	0.0377087
170303	An01g11880	Has domain(s) with predicted electron carrier activity, heme binding, iron ion binding, oxidoreductase activity, acting on paired donors, with incorporation or reduction of molecular oxygen activity and role in oxidation-reduction process	#N/A	#N/A	0.152998	0.150918	0.274529	0.664588	1	0.451315	0.153855		0.208508	0.51028	0.183687
#N/A	An01g11890	#N/A	#N/A	#N/A	0	0	0	0	NA	NA	NA		0	0	NA
205572	An01g11900	Has domain(s) with predicted nucleic acid binding, zinc ion binding activity and intracellular localization	#N/A	#N/A	0.302555	0.188081	0.220547	0.291463	1	1	1		0.132879	0.49333	0.089024
51769	An01g11910	Has domain(s) with predicted intracellular localization	#N/A	#N/A	3.3623	2.31303	0.713838	0.63297	0.998665	0.248104	0.0310078		1.56712	0.941631	0.241955
122683	An01g11920	Ortholog of A. nidulans FGSC A4 : AN0716, A. fumigatus Af293 : Afu1g14100, A. oryzae RIB40 : AO090012000452, A. niger ATCC 1015 : 122683-mRNA and Aspergillus wentii : Aspwe1_0040215	#N/A	#N/A	1.95251	1.23323	0.218965	0.486827	0.966361	0.0581316	0.315585		0.484247	0.397957	0.960597
171507	An01g11930	Histidinol-phosphate aminotransferase	#N/A	#N/A	0.0689397	0	0	0.0265649	1	1	1		0.0161481	0	1
171119	An01g11940	Ortholog of A. nidulans FGSC A4 : AN0751, A. fumigatus Af293 : Afu1g14080, A. oryzae RIB40 : AO090012000449, A. niger ATCC 1015 : 171119-mRNA and Aspergillus wentii : Aspwe1_0490157	#N/A	#N/A	0.129497	0.491784	0.569281	0.319357	0.21276	0.679267	0.569765		0.266927	0.226986	1
205564	An01g11950	DNA-directed RNA polymerase	#N/A	#N/A	1.84836	0.557099	0.473796	0.786853	0.468497	0.781673	1		0.997847	1.306	0.857413
196077	An01g11960	mRNP complex component; expression enhanced by maltose; brefeldin A resistance protein	#N/A	#N/A	1.71203	1.217	0.569953	0.630662	1	0.920209	0.675293		0.650707	0.526707	0.896757
171965	An01g11970	Has domain(s) with predicted hydrolase activity, hydrolyzing O-glycosyl compounds activity and role in carbohydrate metabolic process	GH16	CAK44098.1	0.0706461	0.0159697	0.0158453	0	1	1	1		0.14893	0.0791944	0.809822
35601	An01g11990	Ortholog of A. nidulans FGSC A4 : AN0754, A. fumigatus Af293 : Afu1g14150, A. oryzae RIB40 : AO090012000447, A. niger ATCC 1015 : 35601-mRNA and Aspergillus wentii : Aspwe1_0040208	#N/A	#N/A	3.31727	2.8863	1.45999	1.54356	1	1	1		1.46607	2.04112	0.867356
172257	An01g12000	Has domain(s) with predicted ATP binding, protein kinase activity, transferase activity, transferring phosphorus-containing groups activity and role in protein phosphorylation	#N/A	#N/A	0.0919492	0	0.065995	0	0.960962	1	1		0.0344603	0.0299855	1
46369	An01g12010	Ortholog of A. nidulans FGSC A4 : AN6829, A. fumigatus Af293 : Afu5g12710, A. niger CBS 513.88 : An02g00490, A. niger ATCC 1015 : 46369-mRNA and Aspergillus versicolor : Aspve1_0120985, Aspve1_0178343	#N/A	#N/A	0.113108	0.0170455	0.295975	1.11867	0.750462	0.113998	8.75471e-05		0.0662348	1.34479	2.25834e-12
120610	An01g12020	Ortholog of A. nidulans FGSC A4 : AN12445, A. fumigatus Af293 : Afu8g02020, A. niger CBS 513.88 : An04g09400, A. oryzae RIB40 : AO090010000196 and A. niger ATCC 1015 : 120610-mRNA	GT2	CAK44102.1	0	0	0	0	NA	NA	NA		0	0.00549829	1
35596	An01g12030	Ortholog of Aspergillus tubingensis : Asptu1_0041182 and A. niger ATCC 1015 : 35596-mRNA	#N/A	#N/A	0	0	0	0	NA	NA	NA		0.0290665	0.0505842	1
35595	An01g12040	Has domain(s) with predicted nucleotide binding activity	#N/A	#N/A	0	0	0	0	NA	NA	NA		0	0.0155957	1
35594	An01g12050	Ortholog of A. nidulans FGSC A4 : AN6764, AN2660, AN7798, A. fumigatus Af293 : Afu8g01960 and A. niger CBS 513.88 : An15g04120, An11g05430, An11g03480, An01g01140	#N/A	#N/A	0	0.0137564	0	0.0234496	1	NA	1		0	0.0434119	0.632926
35593	An01g12060	#N/A	#N/A	#N/A	0.00924256	0.00835717	0.00829211	0.0142459	1	1	1		0.00865971	0.0301409	0.881811
#N/A	An01g12070	#N/A	#N/A	#N/A	0	0	0	0	NA	NA	NA		0	0.0342188	1
#N/A	An01g12080	#N/A	#N/A	#N/A	0	0	0	0	NA	NA	NA		0.0359425	0.125101	0.881665
170270	An01g12090	Putative benzonitrilase	#N/A	#N/A	0.717627	0.111237	0.0919757	0	0.50741	0.748692	0.201043		0.797241	0.250741	0.0409572
35590	An01g12100	Has domain(s) with predicted 2 iron, 2 sulfur cluster binding, catalytic activity, electron carrier activity, iron-sulfur cluster binding, molybdenum ion binding, oxidoreductase activity, pyridoxal phosphate binding activity	#N/A	#N/A	0.154554	0.0582287	0	0	1	0.603141	0.758742		0.0663703	0.0472515	1
35589	An01g12110	Has domain(s) with predicted NAD binding, nucleotide binding, oxidoreductase activity, acting on the aldehyde or oxo group of donors, NAD or NADP as acceptor activity	#N/A	#N/A	0.0613346	0.425186	0	0	0.291419	1	1		0.047889	0.100009	0.917235
35588	An01g12120	Has domain(s) with predicted DNA binding, sequence-specific DNA binding RNA polymerase II transcription factor activity, zinc ion binding activity and role in regulation of transcription, DNA-dependent, transcription, DNA-dependent	#N/A	#N/A	0.0578534	0.174371	0.0519041	0.014862	0.989101	1	1		0.112927	0.0275137	0.242855
35587	An01g12130	Has domain(s) with predicted transferase activity, transferring acyl groups other than amino-acyl groups activity	#N/A	#N/A	0	0	0	0	NA	NA	NA		0.0318955	0.00555075	0.833273
51764	An01g12150	Putative secreted, thermostable beta-galactosidase; XlnR regulated	GH35	AAE23229.1	0.244715	46.2952	11.1056	0.481964	5.453e-35	7.43561e-20	0.971538		0.264312	17.0138	1.0799e-33
#N/A	An01g12160	#N/A	#N/A	#N/A	0	0	0	0	NA	NA	NA		0	0.0581719	1
205557	An01g12170	Putative Zn-containing alcohol dehydrogenase; repressed by growth on starch and lactate	#N/A	#N/A	0.503446	10.1497	13.7677	6.78265	2.40877e-12	2.33693e-13	0.207935		2.2362	29.9854	1.4913e-16
35583	An01g12180	Has domain(s) with predicted tRNA (cytosine-5-)-methyltransferase activity	#N/A	#N/A	2.14625	1.50858	0.435971	1.14847	1	0.250099	1		1.30519	1.61112	0.915178
123901	An01g12190	Has domain(s) with predicted role in transmembrane transport and integral to membrane localization	#N/A	#N/A	0.124246	0.0481473	0.0318483	0.191505	1	1	1		0.0332602	1.02741	0.000153222
172849	An01g12200	Ortholog(s) have extracellular region localization	#N/A	#N/A	0.581391	0.71686	0.379349	0.814656	1	1	1		1.90655	2.36997	0.980343
205553	An01g12210	Ubiquinol-cytochrome c reductase	#N/A	#N/A	1.29383	2.91892	0.896441	0.691068	0.124376	1	1		0.762148	0.616183	1
55278	An01g12220	UDP-glucose 4-epimerase	#N/A	#N/A	0.220224	0.696947	0	0	0.958232	0.728613	0.884411		0.154752	0.350109	0.553621
196062	An01g12230	Ortholog(s) have nucleolus localization	#N/A	#N/A	3.43343	2.96716	0.994983	1.42839	1	0.702298	0.759821		1.80062	2.39046	0.839824
46361	An01g12240	Ortholog of A. nidulans FGSC A4 : AN2423, AN0736, A. fumigatus Af293 : Afu1g14230, Afu2g13800, A. niger CBS 513.88 : An02g05360 and A. oryzae RIB40 : AO090026000195	#N/A	#N/A	1.09557	0.508011	1.00811	0.173195	0.883678	0.791683	0.539809		0.789602	0.881739	1
#N/A	An01g12250	#N/A	#N/A	#N/A	0	0	0	0	NA	NA	NA		0	0	NA
#N/A	An01g12260	#N/A	#N/A	#N/A	0	0	0	0	NA	NA	NA		0.0187089	0.0162794	1
170567	An01g12270	#N/A	#N/A	#N/A	0.0141854	0	0	0	1	1	1		0.00664543	0.011565	1
196058	An01g12290	Has domain(s) with predicted role in intra-Golgi vesicle-mediated transport and integral to Golgi membrane localization	#N/A	#N/A	2.70556	2.2705	0.936033	1.19927	1	0.920209	0.822234		4.2042	2.52294	0.181281
171532	An01g12300	Has domain(s) with predicted small GTPase regulator activity	#N/A	#N/A	1.28396	2.10245	0.8138	0.935359	0.485306	1	1		2.74414	1.09626	0.00474228
46358	An01g12310	hydroxyquinol 1,2-dioxygenase	#N/A	#N/A	0.021622	2.99126	0.252181	0.366595	4.52522e-10	0.148224	0.170234		0.0709047	1.30446	1.71025e-07
196055	An01g12320	Has domain(s) with predicted sequence-specific DNA binding RNA polymerase II transcription factor activity, zinc ion binding activity, role in regulation of transcription, DNA-dependent and nucleus localization	#N/A	#N/A	0.25779	0.391267	0.14042	0.156099	0.969232	1	1		0.582268	0.390315	0.617052
205537	An01g12330	Ortholog(s) have RNA binding activity and role in mRNA splicing, via spliceosome, maturation of SSU-rRNA, nuclear-transcribed mRNA catabolic process	#N/A	#N/A	5.91916	2.86121	1.70336	1.26236	0.545212	0.747479	0.179355		6.20861	4.14285	0.427722
#N/A	An01g12340	#N/A	#N/A	#N/A	0	0	0	0	NA	NA	NA		0	0	NA
171293	An01g12350	#N/A	#N/A	#N/A	0.0928667	0	0	0	0.872543	0.993608	1		0.0362543	0.0189279	1
130872	An01g12360	Has domain(s) with predicted ATP binding, protein kinase activity, transferase activity, transferring phosphorus-containing groups activity and role in protein phosphorylation	#N/A	#N/A	0.500516	0.71569	0.699676	0.574113	0.952849	0.25679	0.9352		0.741599	0.754431	1
171388	An01g12370	Ortholog of A. nidulans FGSC A4 : AN0770, A. fumigatus Af293 : Afu1g14320, A. oryzae RIB40 : AO090011000379, A. niger ATCC 1015 : 171388-mRNA and Aspergillus wentii : Aspwe1_0111192	#N/A	#N/A	0.457211	0.513634	0.174022	0.341681	1	1	1		0.473812	0.581719	0.995861
55273	An01g12380	Ortholog(s) have role in cellular response to drug	#N/A	#N/A	2.40679	3.74962	0.827233	0.59763	0.890761	0.909594	0.110638		1.56832	1.49767	1
35567	An01g12390	Has domain(s) with predicted oxidoreductase activity and role in oxidation-reduction process	#N/A	#N/A	0.310729	0.395429	0.216825	0.603108	1	1	0.408477		0.614616	0.609867	1
#N/A	An01g12395	Ortholog of Aspergillus acidus : Aspfo1_0058453	#N/A	#N/A	0	0	0	0	NA	NA	NA		0.0748354	0.0868237	1
35566	An01g12400	3-oxoacyl-[acyl-carrier protein] reductase	#N/A	#N/A	1.52898	1.38252	0.433185	0.454799	1	0.918147	0.73125		1.74672	4.05672	0.0471
171440	An01g12410	Has domain(s) with predicted DNA binding, sequence-specific DNA binding RNA polymerase II transcription factor activity, zinc ion binding activity and role in regulation of transcription, DNA-dependent, transcription, DNA-dependent	#N/A	#N/A	0.193367	0.262266	0.182157	0.283143	1	0.918147	0.876238		0.153997	0.693649	0.000913819
196044	An01g12420	Ortholog(s) have extracellular region localization	#N/A	#N/A	32.33	29.051	7.2017	7.72124	1	0.211991	0.0429538		12.6009	11.1861	1
125165	An01g12430	Has domain(s) with predicted role in intracellular protein transport and intracellular localization	#N/A	#N/A	0.492087	0.222474	0.154519	0.113771	1	1	0.972109		0.276633	0.290859	1
51753	An01g12440	Has domain(s) with predicted viral capsid localization	#N/A	#N/A	0.262501	0.0215777	0.0642292	0.0367821	0.647765	1	1		0.514254	0.30156	0.678193
55270	An01g12450	Glucan beta-1,3 exoglucanase	GH55	CAK37297.1	1.816	2.93484	4.06706	9.41032	0.955484	0.149292	6.82631e-06		2.30144	8.78931	1.54412e-05
35560	An01g12460	Has domain(s) with predicted catalytic activity, pyridoxal phosphate binding activity and role in biosynthetic process	#N/A	#N/A	0.670976	0.976639	0.352377	0.630611	0.956829	1	1		1.96266	1.66777	0.918271
46347	An01g12470	#N/A	#N/A	#N/A	0.848687	0.589751	0.860115	1.21122	1	0.469443	0.461809		0.478573	0.695116	0.644886
171672	An01g12480	Has domain(s) with predicted metal ion transmembrane transporter activity, role in metal ion transport, transmembrane transport and membrane localization	#N/A	#N/A	0.246043	0.311463	0.0882967	0.303389	1	1	1		0.092211	0.180533	1
205518	An01g12490	Has domain(s) with predicted flavin adenine dinucleotide binding, oxidoreductase activity and role in oxidation-reduction process	#N/A	#N/A	0.317971	0.368014	0.0228218	0	1	0.457085	0.232355		0.726922	0.0570313	8.70351e-07
35556	An01g12500	Putative amidase/acetamidase	#N/A	#N/A	0.0123447	0.234406	0.0996775	0.0761097	0.14994	0.53711	0.900457		0	0.105676	0.0572118
46346	An01g12520	Has domain(s) with predicted nucleotide binding, oxidoreductase activity and role in metabolic process	#N/A	#N/A	0.330101	1.46944	1.0935	0.508798	0.262698	0.0267584	0.936612		0.237911	1.44912	0.000271577
172390	An01g12530	Manganese superoxide dismutase	#N/A	#N/A	0	0.152885	0.0910168	0	0.883678	0.959051	NA		0.0158419	0.0275696	1
35553	An01g12540	#N/A	#N/A	#N/A	0	0	0	0	NA	NA	NA		0	0	NA
205517	An01g12550	Mannosyl-oligosaccharide 1,2-alpha-mannosidase	GH47	CAG17887.1	0.592206	3.69255	8.04709	14.3955	2.71056e-05	8.68318e-08	2.26087e-14		0.525962	16.672	5.39679e-25
#N/A	An01g12560	#N/A	#N/A	#N/A	0.198202	0.0597383	0.237093	2.39305	1	1	0.000713304		1.45467	1.66975	1
205513	An01g12570	Putative histidine biosynthesis trifunctional protein; induced by growth on starch and lactate	#N/A	#N/A	0	0	0	0	NA	NA	NA		0	0	NA
#N/A	An01g12580	Has domain(s) with predicted role in rRNA processing and small-subunit processome localization	#N/A	#N/A	0	0	0	0	NA	NA	NA		0	0	NA
#N/A	An01g12590	Ortholog of A. nidulans FGSC A4 : AN0795, A. fumigatus Af293 : Afu1g14590, Aspergillus wentii : Aspwe1_0027661, Aspergillus versicolor : Aspve1_0121944 and Aspergillus zonatus : Aspzo1_0133485	#N/A	#N/A	0.513328	0.185662	0.0921081	0.0791213	1	1	1		1.75549	1.42291	0.949083
#N/A	An01g12600	Has domain(s) with predicted protein heterodimerization activity and role in DNA-dependent transcription, initiation	#N/A	#N/A	0.0453032	0.0204817	0.0203223	0.0349138	1	1	1		0.307736	0.221607	0.944424
46341	An01g12610	Ortholog of A. nidulans FGSC A4 : AN0802, A. fumigatus Af293 : Afu1g14610, A. oryzae RIB40 : AO090003000481, A. niger ATCC 1015 : 46341-mRNA and Aspergillus sydowii : Aspsy1_0141925	#N/A	#N/A	1.36066	1.83656	1.03497	1.24619	0.885272	0.855879	1		2.62362	1.76847	0.428608
205507	An01g12620	Ortholog of A. nidulans FGSC A4 : AN0803, A. fumigatus Af293 : Afu1g14620, A. oryzae RIB40 : AO090003001568, A. niger ATCC 1015 : 205507-mRNA and Aspergillus wentii : Aspwe1_0027658	#N/A	#N/A	1.00214	1.033	0.575417	1.14304	1	1	0.75326		0.776196	1.20102	0.452631
46339	An01g12630	Has domain(s) with predicted magnesium ion binding, tRNA guanylyltransferase activity and role in tRNA modification	#N/A	#N/A	0.489422	0.46583	0.138661	0.198517	1	1	1		0.072404	0.283509	0.353529
35545	An01g12640	Ortholog of A. nidulans FGSC A4 : AN0805, A. fumigatus Af293 : Afu1g14640, A. oryzae RIB40 : AO090003000485, A. niger ATCC 1015 : 35545-mRNA and Aspergillus wentii : Aspwe1_0487250	#N/A	#N/A	0.0265251	0	0	0	1	1	1		0.0248524	0.237878	0.145697
#N/A	An01g12660	#N/A	#N/A	#N/A	0.0389905	0.0352554	0	0	1	1	1		0	0.015894	1
#N/A	An01g12670	#N/A	#N/A	#N/A	0.118921	0.0537645	0	0	1	1	1		0.250699	0.169668	1
#N/A	An01g12680	#N/A	#N/A	#N/A	0	0.0245313	0	0	1	NA	NA		0	0.0110593	1
170198	An01g12690	Ortholog(s) have methyltransferase activity	#N/A	#N/A	0.436465	2.76258	1.77063	0.935988	0.000728256	0.0970993	0.375934		0.871223	1.79466	0.147976
35543	An01g12700	Ortholog of A. nidulans FGSC A4 : AN0808, A. fumigatus Af293 : Afu1g14670, A. oryzae RIB40 : AO090003000490, A. niger ATCC 1015 : 35543-mRNA and Aspergillus wentii : Aspwe1_0040109	#N/A	#N/A	1.20887	1.17304	0.462919	0.568071	1	1	1		1.70586	2.0913	0.940284
205506	An01g12710	DNA-directed RNA polymerase	#N/A	#N/A	2.86392	3.0483	2.57308	3.10891	1	0.502053	0.728717		1.76907	1.39426	0.730176
119312	An01g12720	Putative ubiquitin-protein ligase; expression enhanced by maltose	#N/A	#N/A	3.10523	4.33062	1.65266	2.32937	0.75019	1	1		4.56841	2.69712	0.155793
#N/A	An01g12730	Ortholog of A. fumigatus Af293 : Afu1g14695, Aspergillus wentii : Aspwe1_0487034, Aspergillus zonatus : Aspzo1_0026261 and Aspergillus brasiliensis : Aspbr1_0039439	#N/A	#N/A	0	0	0	0	NA	NA	NA		0.0426721	0.099016	0.992669
35540	An01g12740	Ortholog of A. nidulans FGSC A4 : AN0813, A. fumigatus Af293 : Afu1g14720, A. oryzae RIB40 : AO090003000498, A. niger ATCC 1015 : 35540-mRNA and Aspergillus wentii : Aspwe1_0040103	#N/A	#N/A	1.17117	0.373756	0.423824	0.925337	0.163521	1	1		1.24024	0.754229	0.30055
205501	An01g12750	Ortholog of A. nidulans FGSC A4 : AN1982, AN0814, A. fumigatus Af293 : Afu1g14730, Afu4g10570, A. niger CBS 513.88 : An04g06100 and A. oryzae RIB40 : AO090003001154, AO090003000500	#N/A	#N/A	1.39028	1.72462	0.494803	0.336488	1	1	0.325477		1.32952	0.51521	0.0159441
35538	An01g12760	Ortholog of A. nidulans FGSC A4 : AN8506, A. niger CBS 513.88 : An15g06980, An01g02050, A. oryzae RIB40 : AO090009000526, AO090001000756, AO090138000207 and A. niger ATCC 1015 : 181819-mRNA, 35538-mRNA	#N/A	#N/A	0.0203574	0.0552217	0.0456599	0.0470664	1	0.950955	1		0.0047684	0.0456413	0.402163
46333	An01g12770	Has domain(s) with predicted role in transcription initiation from RNA polymerase II promoter and transcription factor TFIIA complex localization	#N/A	#N/A	0.608433	0.566819	0.496241	0.397855	1	0.949242	1		0.233208	0.315661	0.992719
55264	An01g12780	Has domain(s) with predicted nucleic acid binding, zinc ion binding activity and intracellular localization	#N/A	#N/A	2.03714	1.75609	1.22159	1.38287	1	1	1		1.89878	2.71497	0.589067
#N/A	An01g12790	#N/A	#N/A	#N/A	0	0	0	0	NA	NA	NA		0.21919	0	0.804303
46331	An01g12800	Has domain(s) with predicted catalytic activity, flavin adenine dinucleotide binding, nucleic acid binding, tRNA dihydrouridine synthase activity, zinc ion binding activity and role in oxidation-reduction process, tRNA processing	#N/A	#N/A	0.614612	0.303918	0.189547	0.296039	0.820481	0.959051	1		0.188952	0.2936	0.726586
205494	An01g12810	Has domain(s) with predicted role in intracellular protein transport and endoplasmic reticulum, integral to membrane localization	#N/A	#N/A	25.9913	21.8215	6.79163	7.2202	1	0.501876	0.261381		22.5559	21.4881	1
46329	An01g12820	Ortholog of A. nidulans FGSC A4 : AN0821, A. fumigatus Af293 : Afu1g14790, A. niger ATCC 1015 : 46329-mRNA, Aspergillus wentii : Aspwe1_0171786 and Aspergillus sydowii : Aspsy1_0138654	#N/A	#N/A	1.21103	0.799069	0.411106	0.630611	1	1	1		1.32633	1.07405	0.860971
#N/A	An01g12830	#N/A	#N/A	#N/A	0	0	0	0	NA	NA	NA		0	0.0162794	1
35532	An01g12840	#N/A	#N/A	#N/A	0	0	0	0	NA	NA	NA		0	0.0269314	1
#N/A	An01g12850	Ortholog of A. nidulans FGSC A4 : AN0820, Aspergillus tubingensis : Asptu1_0189069, N. fischeri NRRL 181 : NFIA_010610, Aspergillus flavus NRRL 3357 : AFL2T_01176 and Aspergillus acidus : Aspfo1_0043117	#N/A	#N/A	17.3285	16.8667	37.2202	32.3651	1	0.160628	0.408477		13.4184	20.4017	0.49982
#N/A	An01g12860	#N/A	#N/A	#N/A	0	0.0777318	0	0	1	NA	NA		0.241637	0.140173	1
#N/A	An01g12880	#N/A	#N/A	#N/A	0	0	0	0	NA	NA	NA		0.347503	0	0.0648725
#N/A	An01g12890	#N/A	#N/A	#N/A	0.219065	0.0282971	0.0280768	0.144709	0.97654	1	1		0.498465	0.038271	0.0073606
205492	An01g12910	Ortholog(s) have role in cell septum assembly, conidium formation and cell cortex, cell septum localization	#N/A	#N/A	0.586747	0.971077	0.338406	0.38759	0.523401	1	1		0.353408	0.356634	1
#N/A	An01g12920	#N/A	#N/A	#N/A	0	0	0	0	NA	NA	NA		0.0133528	0.0232378	1
55261	An01g12940	Ortholog of A. nidulans FGSC A4 : AN0823, A. fumigatus Af293 : Afu1g14830, A. oryzae RIB40 : AO090005001249, A. niger ATCC 1015 : 55261-mRNA and Aspergillus wentii : Aspwe1_0171783	#N/A	#N/A	1.08926	1.95876	0.856463	0.509335	0.426218	0.857595	1		1.66846	1.33706	0.814569
205486	An01g12950	Ortholog of A. nidulans FGSC A4 : AN10093, A. fumigatus Af293 : Afu1g14840, A. niger ATCC 1015 : 205486-mRNA, Aspergillus zonatus : Aspzo1_0076546 and Aspergillus terreus NIH2624 : ATET_00865	#N/A	#N/A	1.00759	0.465659	0.301326	0.65573	0.844821	0.996766	1		1.18531	1.08616	1
205484	An01g12960	Ortholog(s) have butyryl-CoA dehydrogenase activity and role in fatty acid beta-oxidation using acyl-CoA dehydrogenase	#N/A	#N/A	0.637077	5.09803	1.48607	1.69387	0.000195373	0.0176524	0.0735647		0.656592	0.889459	0.833123
134644	An01g12970	Has domain(s) with predicted sequence-specific DNA binding, sequence-specific DNA binding transcription factor activity and role in regulation of transcription, DNA-dependent	#N/A	#N/A	0.0504259	0.159584	0.0452404	0.194308	1	1	0.900457		0.023623	0.0308332	1
#N/A	An01g12980	#N/A	#N/A	#N/A	0.0274433	0	0	0	1	1	1		0.0642817	0.0223738	0.982609
46323	An01g12990	Ortholog(s) have glucosaminyl-phosphotidylinositol O-acyltransferase activity and role in GPI anchor biosynthetic process, cellular response to drug	#N/A	#N/A	0.100497	0.116832	0.0128803	0.044257	1	1	1		0.188318	0.333581	0.618391
205482	An01g13000	Has domain(s) with predicted carbon-nitrogen ligase activity, with glutamine as amido-N-donor activity	#N/A	#N/A	0.32433	0.391014	0.116391	0.216624	1	1	1		0.359588	0.370185	1
195992	An01g13010	3?,5?-cyclic-nucleotide phosphodiesterase	#N/A	#N/A	0.484552	1.17265	1.1891	1.93305	0.277002	0.017334	0.00703836		0.767786	2.0333	0.0164611
#N/A	An01g13020	#N/A	#N/A	#N/A	0.0387786	0.0701276	0	0	1	1	1		0.0181666	0.158076	0.530291
51738	An01g13030	Ortholog of A. nidulans FGSC A4 : AN0831, A. fumigatus Af293 : Afu1g14910, A. oryzae RIB40 : AO090005001241, A. niger ATCC 1015 : 51738-mRNA and Aspergillus wentii : Aspwe1_0171775	#N/A	#N/A	2.83478	1.54933	0.983399	1.18458	0.694853	0.948756	0.78623		2.29598	1.94648	0.89335
205471	An01g13040	Has domain(s) with predicted aminopeptidase activity, manganese ion binding activity and role in cellular process	#N/A	#N/A	3.70906	1.16329	0.564839	0.632869	0.122336	0.116058	0.0609635		8.02108	1.52311	4.75652e-08
#N/A	An01g13050	#N/A	#N/A	#N/A	0.06259	0	0	0	1	1	1		0.0293215	0	1
205470	An01g13060	Ortholog of Aspergillus acidus : Aspfo1_0128974	#N/A	#N/A	110.142	12.3658	1.19244	2.29122	3.44008e-08	2.89391e-16	3.30418e-15		76.1764	8.71153	0.000876112
205468	An01g13070	Putative SEC63 complex subunit; expression enhanced by maltose; expression induced by tunicamycin and DTT	#N/A	#N/A	0.554856	0.924192	0.497798	0.525136	0.659799	0.747315	1		0.305536	0.317445	1
171422	An01g13080	Has domain(s) with predicted sequence-specific DNA binding RNA polymerase II transcription factor activity, zinc ion binding activity, role in regulation of transcription, DNA-dependent and nucleus localization	#N/A	#N/A	2.70433	1.1662	2.91147	2.94986	0.437584	0.359135	0.829574		2.0855	14.7804	0.000122379
#N/A	An01g13090	#N/A	#N/A	#N/A	0.371198	0.36361	0.0832567	0.190714	1	1	1		0.34779	0.214362	0.843675
205466	An01g13100	Ortholog of A. nidulans FGSC A4 : AN0837, A. fumigatus Af293 : Afu1g14960, A. oryzae RIB40 : AO090005001233, A. niger ATCC 1015 : 205466-mRNA and Aspergillus wentii : Aspwe1_0171769	#N/A	#N/A	0.518494	0.503129	0.389537	0.350857	1	0.888484	1		0.282394	0.36429	0.867356
#N/A	An01g13110	#N/A	#N/A	#N/A	0.356763	0	0.0533459	0.0916488	0.861462	1	1		0.0557108	0.0727149	1
51734	An01g13120	Putative ADP-ribosylation factor; induced by caspofungin	#N/A	#N/A	1.38102	0.901856	0.688335	0.413898	1	1	0.891016		1.25799	2.18926	0.406358
35517	An01g13130	Ortholog of Aspergillus tubingensis : Asptu1_0054665, Aspergillus brasiliensis : Aspbr1_0667639, N. fischeri NRRL 181 : NFIA_010430 and Aspergillus acidus : Aspfo1_0183298	#N/A	#N/A	0	0.0113787	0	0.0193966	1	NA	1		0.0117907	0.0051298	1
130294	An01g13150	Has domain(s) with predicted ATP binding, ATP-dependent helicase activity, helicase activity, nucleic acid binding activity	#N/A	#N/A	0.0447632	0.11333	0.04016	0.0551963	0.971044	1	1		0.0545225	0.0656897	1
205459	An01g13160	Alpha-isopropylmalate synthase	#N/A	#N/A	0.202802	0.1467	0.118266	0.218811	1	1	1		0.13776	0.219075	0.760954
46314	An01g13170	Has domain(s) with predicted catalytic activity and role in metabolic process	#N/A	#N/A	2.80617	2.2298	1.84139	2.46648	1	0.976563	1		0.885458	0.855562	1
#N/A	An01g13180	#N/A	#N/A	#N/A	0.0680268	0.143524	0.101719	0.0349508	1	1	1		0.0849826	0.212599	0.620973
55252	An01g13190	Ortholog(s) have extracellular region localization	#N/A	#N/A	30.2974	25.2024	7.92355	8.30607	1	0.499719	0.110638		24.039	35.0984	0.738562
35512	An01g13200	Ortholog of A. nidulans FGSC A4 : AN0844, A. fumigatus Af293 : Afu1g15030, A. oryzae RIB40 : AO090005001224, A. niger ATCC 1015 : 35512-mRNA and Aspergillus wentii : Aspwe1_0132696	#N/A	#N/A	0.669528	0.319992	0.171622	0.353818	0.759265	0.777665	1		0.510807	0.526354	1
171322	An01g13210	Ortholog of A. nidulans FGSC A4 : AN0846, A. fumigatus Af293 : Afu1g15040, A. oryzae RIB40 : AO090005001223, A. niger ATCC 1015 : 171322-mRNA and Aspergillus wentii : Aspwe1_0040051	#N/A	#N/A	0.116494	0.210669	0.0783859	0.224446	1	1	1		0.0955043	0.403642	0.229692
51731	An01g13220	ER nucleotide exchange factor; expression enhanced by maltose; expression induced by tunicamycin and DTT	#N/A	#N/A	0.355342	0.738994	0.267792	0.262897	0.350147	0.982986	1		0.216407	0.176717	0.963703
46311	An01g13230	Has domain(s) with predicted role in protein polymerization and protein complex localization	#N/A	#N/A	0.821121	0.780865	0.304834	0.851025	1	1	0.998078		0.955043	1.26385	0.834656
205452	An01g13240	Ortholog of A. nidulans FGSC A4 : AN6081, AN0849, A. fumigatus Af293 : Afu1g15080, Afu2g09190, A. niger CBS 513.88 : An12g04840 and A. oryzae RIB40 : AO090005001220, AO090011000776	#N/A	#N/A	1.36939	1.36855	0.351021	0.349138	1	0.641064	0.331031		0.612578	0.407119	0.570849
205450	An01g13250	Ortholog of A. nidulans FGSC A4 : AN0850, A. oryzae RIB40 : AO090005001217, A. niger ATCC 1015 : 205450-mRNA, Aspergillus wentii : Aspwe1_0040021 and Aspergillus sydowii : Aspsy1_0053512	#N/A	#N/A	0.471848	0.572332	0.320076	0.2306	1	1	1		0.334265	0.225181	0.732491
#N/A	An01g13260	Has domain(s) with predicted cholestenol delta-isomerase activity, role in sterol metabolic process and endoplasmic reticulum, integral to membrane localization	#N/A	#N/A	0	0	0	0	NA	NA	NA		0	0	NA
171241	An01g13270	Ortholog of A. nidulans FGSC A4 : AN0854, A. fumigatus Af293 : Afu1g15110, A. oryzae RIB40 : AO090005001214, A. niger ATCC 1015 : 171241-mRNA and Aspergillus wentii : Aspwe1_0051140	#N/A	#N/A	0.278483	0.454754	0.205097	0.249854	0.664034	0.950955	1		0.204453	0.169433	0.950014
119444	An01g13280	Has domain(s) with predicted ATP binding, DNA binding, helicase activity, nucleic acid binding activity	#N/A	#N/A	0.184278	0.126635	0.0727444	0.113614	1	1	1		0.0587036	0.0781234	1
195962	An01g13290	Has domain(s) with predicted amino acid transmembrane transporter activity, role in amino acid transmembrane transport and membrane localization	#N/A	#N/A	0.963492	1.00765	0.0729022	0.0357848	1	0.557219	0.363471		2.06106	0.194011	9.3866e-11
#N/A	An01g13300	#N/A	#N/A	#N/A	0	0.0391014	0	0	1	NA	NA		0.040517	0	1
#N/A	An01g13310	#N/A	#N/A	#N/A	0	0	0	0	NA	NA	NA		0.0325231	0.0471664	1
171242	An01g13320	Ortholog of A. nidulans FGSC A4 : AN6924, AN5943, AN8512, AN8548, AN0857, AN8661, AN4642 and A. fumigatus Af293 : Afu1g15290, Afu3g00850, Afu4g08850	#N/A	#N/A	0.43007	0.547956	0.0526152	0.0301311	1	0.993963	0.943918		1.22716	0.255	0.000702754
#N/A	An01g13330	#N/A	#N/A	#N/A	0.134797	0.146261	0.0241871	0.0831072	1	1	1		0.037889	0.0879172	0.972013
121337	An01g13340	Has domain(s) with predicted catalytic activity, hydrolase activity, acting on carbon-nitrogen (but not peptide) bonds, nucleotide binding, oxidoreductase activity and role in carbohydrate metabolic process, metabolic process	CEnc	CAK96204.1	0.825347	0.52962	0.394123	0.75918	1	1	1		1.14748	1.19383	1
205443	An01g13350	Has domain(s) with predicted ATP binding, nucleoside-triphosphatase activity, nucleotide binding activity and role in protein metabolic process	#N/A	#N/A	3.60016	1.24851	0.492923	0.846846	0.45305	0.268278	0.360303		1.17179	0.957744	0.845724
#N/A	An01g13360	#N/A	#N/A	#N/A	0.122086	0	0	0	1	1	1		0.152516	0.282012	0.950014
#N/A	An01g13370	Ortholog of A. nidulans FGSC A4 : AN0860, A. fumigatus Af293 : Afu1g15260, A. oryzae RIB40 : AO090103000449, AO090005001207, A. niger ATCC 1015 : 205440-mRNA and Aspergillus wentii : Aspwe1_0111296	#N/A	#N/A	0.0519558	0	0	0	1	1	1		0.154151	0.0705969	0.68957
205440	An01g13380	#N/A	#N/A	#N/A	0	0	0	0	NA	NA	NA		0	0	NA
51725	An01g13390	Type I membrane protein; predicted role in autophagy	#N/A	#N/A	3.39467	2.00391	0.568088	1.32842	0.838666	0.163335	0.755364		2.22477	3.44156	0.677019
51724	An01g13400	Has domain(s) with predicted chaperone binding, unfolded protein binding activity, role in protein folding and prefoldin complex localization	#N/A	#N/A	1.50546	0.80824	0.422078	0.21754	1	1	0.566019		1.54276	1.36161	1
46302	An01g13410	Has domain(s) with predicted DNA binding, zinc ion binding activity, role in transcription, DNA-dependent and nucleus localization	#N/A	#N/A	0.962985	0.995127	0.337355	0.183769	1	1	0.231413		0.803439	0.314038	0.0259138
#N/A	An01g13420	#N/A	#N/A	#N/A	0.167794	0	0	0.0369469	0.767157	0.917937	1		0.179672	0.127027	1
#N/A	An01g13430	#N/A	#N/A	#N/A	0.105969	0.047909	0	0.245002	1	1	1		0.14893	0.0647954	0.997706
#N/A	An01g13440	#N/A	#N/A	#N/A	0.155678	0	0	0	1	1	1		0.0546979	0.12692	0.971929
171583	An01g13450	#N/A	#N/A	#N/A	2.19959	2.13441	0.914502	1.90189	1	1	1		1.53309	3.58654	0.102187
171648	An01g13460	#N/A	#N/A	#N/A	0.377345	0.248144	0.153882	0.18506	1	1	1		0.634782	1.83885	0.0133074
51721	An01g13470	#N/A	#N/A	#N/A	0.27772	0.830613	0.651651	1.41589	0.365299	0.155727	0.020788		0.490389	0.862128	0.492937
205428	An01g13480	Ortholog of A. nidulans FGSC A4 : AN4122, AN2881, AN10123, AN0867, A. fumigatus Af293 : Afu1g13860, Afu1g15180, Afu3g11650 and A. niger CBS 513.88 : An08g07010, An02g07440	#N/A	#N/A	0.0707045	3.97973	2.22018	3.4601	9.36775e-12	1.34303e-09	0.00514852		0.0248422	4.17195	1.21287e-22
35492	An01g13490	Has domain(s) with predicted acyl-CoA hydrolase activity and role in acyl-CoA metabolic process	#N/A	#N/A	1.27915	4.46381	1.57796	1.07822	0.0278297	0.893197	1		1.81645	1.89833	1
#N/A	An01g13495	#N/A	#N/A	#N/A	0	0.134411	0.0444549	0	1	1	NA		0.0696385	0.0605957	1
170269	An01g13500	#N/A	#N/A	#N/A	0.0986441	0.118926	0.486751	4.45996	1	0.160654	8.96337e-12		0.0693176	1.03878	3.00589e-07
170720	An01g13510	Has domain(s) with predicted flavin adenine dinucleotide binding, oxidoreductase activity, acting on CH-OH group of donors activity and role in oxidation-reduction process	#N/A	#N/A	0.0229614	0.0207618	0.0154501	0.336218	1	1	0.00136598		0.00537836	0.0374397	0.312389
#N/A	An01g13520	#N/A	#N/A	#N/A	0	0	0	0	NA	NA	NA		0	0	NA
205426	An01g13530	Has domain(s) with predicted cysteine-type endopeptidase activity and role in proteolysis	#N/A	#N/A	2.3418	1.28617	0.466885	0.909061	0.786949	0.374802	0.781403		0.94266	1.46373	0.553578
170591	An01g13540	Has domain(s) with predicted role in DNA replication initiation	#N/A	#N/A	0.480656	0.412132	0.13383	0.11496	1	0.91547	0.600819		0.683283	0.374976	0.22925
170230	An01g13550	Has domain(s) with predicted oxidoreductase activity and role in oxidation-reduction process	#N/A	#N/A	0.0438643	0.105766	0	0	1	1	1		0.0821963	0.107284	1
46294	An01g13560	Has domain(s) with predicted RNA binding, nucleotidyltransferase activity, polynucleotide adenylyltransferase activity, role in RNA 3'-end processing, RNA polyadenylation, transcription, DNA-dependent and nucleus localization	#N/A	#N/A	0.405972	0.344834	0.26489	0.511969	1	1	0.895902		0.184422	0.260771	0.904078
#N/A	An01g13570	Has domain(s) with predicted polynucleotide adenylyltransferase activity and role in RNA polyadenylation, transcription, DNA-dependent	#N/A	#N/A	0	0	0	0	NA	NA	NA		0	0	NA
35486	An01g13580	Ortholog of A. nidulans FGSC A4 : AN0875, A. fumigatus Af293 : Afu1g15350, A. oryzae RIB40 : AO090005001181, A. niger ATCC 1015 : 35486-mRNA and Aspergillus wentii : Aspwe1_0027582	#N/A	#N/A	5.26074	3.64505	5.93134	6.05814	1	0.245539	0.674448		4.46631	8.60254	0.100818
35485	An01g13590	Saccharopine dehydrogenase (NADP+, L-glutamate forming)	#N/A	#N/A	3.17465	0.863948	0.788091	0.855125	0.0342793	0.516775	0.268854		3.34987	1.7527	0.0948201
51717	An01g13600	Has domain(s) with predicted role in transmembrane transport	#N/A	#N/A	6.27903	4.90332	1.22543	0.911251	1	0.203896	0.0103301		3.21849	1.19668	0.618391
46290	An01g13610	Putative alpha-amylase	GH13	CAK37367.1	0.353365	0.184335	0.0609668	0.0628449	1	0.791683	0.773936		0.235577	0.393353	0.8182
170255	An01g13620	Glutathione synthetase	#N/A	#N/A	0	0	0.0124543	0.0641898	NA	1	0.880996		0.0520257	0.0622462	1
46289	An01g13630	Has domain(s) with predicted FMN binding, oxidoreductase activity, riboflavin reductase (NADPH) activity and role in oxidation-reduction process	#N/A	#N/A	3.64933	2.11775	0.195466	0.461742	0.867705	0.00343631	0.043355		0.956865	0.910323	1
55241	An01g13640	Has domain(s) with predicted DNA binding, sequence-specific DNA binding RNA polymerase II transcription factor activity, zinc ion binding activity and role in regulation of transcription, DNA-dependent, transcription, DNA-dependent	#N/A	#N/A	0.532359	1.63439	0.92746	1.06862	0.0141623	0.0419581	0.122429		0.40889	0.772149	0.181988
35478	An01g13650	Ortholog of A. nidulans FGSC A4 : AN10133, A. fumigatus Af293 : Afu1g15380, A. niger ATCC 1015 : 35478-mRNA, Aspergillus wentii : Aspwe1_0482639 and Aspergillus sydowii : Aspsy1_0191721	#N/A	#N/A	1.92313	1.5413	0.764652	0.336841	1	1	0.0851263		4.16168	0.86857	6.48082e-07
171880	An01g13660	Laccase-like multicopper oxidase	AA1	CAK37372.1	0.167326	0.108069	0.396744	1.45533	1	0.131572	0.0238739		0.00559908	0.258217	0.00429361
35476	An01g13670	Ortholog of Aspergillus tubingensis : Asptu1_0119983, Aspergillus brasiliensis : Aspbr1_0027284, Aspergillus acidus : Aspfo1_0128945 and Aspergillus wentii : Aspwe1_0171720	#N/A	#N/A	0	0	0.0166273	0.0714147	NA	1	0.500059		0	0.037774	0.289446
55240	An01g13680	Ortholog of A. nidulans FGSC A4 : AN0879, A. fumigatus Af293 : Afu1g15390, A. oryzae RIB40 : AO090005001176, A. niger ATCC 1015 : 55240-mRNA and Aspergillus wentii : Aspwe1_0183019	#N/A	#N/A	9.0145	1.67267	1.05375	1.22198	0.00106947	0.0173886	0.00756727		5.87371	4.76387	0.814237
35474	An01g13690	Ortholog(s) have peroxisome matrix targeting signal-2 binding activity and role in fatty acid metabolic process, protein targeting to peroxisome	#N/A	#N/A	1.28636	1.98096	0.486876	0.247839	0.799672	1	0.39755		3.01309	1.14705	0.0184804
35473	An01g13700	Has domain(s) with predicted nucleic acid binding, zinc ion binding activity and intracellular localization	#N/A	#N/A	1.07227	1.67102	1.13046	1.13482	0.542294	0.328811	0.836889		0.64353	1.42408	0.036527
51714	An01g13710	Has domain(s) with predicted ATP binding, DNA binding, helicase activity, nucleic acid binding activity	#N/A	#N/A	0.799084	0.540078	0.622771	1.1819	1	0.865325	0.393911		0.132345	0.519862	0.00523929
171043	An01g13720	#N/A	#N/A	#N/A	0.437322	0.457865	0.309751	0.106431	1	1	0.955564		0.0970447	0.178269	0.871129
35470	An01g13730	Ortholog of A. niger ATCC 1015 : 35470-mRNA	#N/A	#N/A	0	0.040577	0	0.0345845	1	NA	1		0	0.0731722	0.41651
#N/A	An01g13740	#N/A	#N/A	#N/A	0	0	0	0	NA	NA	NA		0	0	NA
170343	An01g13750	Has domain(s) with predicted oxidoreductase activity, acting on paired donors, with incorporation or reduction of molecular oxygen, 2-oxoglutarate as one donor, and incorporation of one atom each of oxygen into both donors activity	#N/A	#N/A	0.126009	0.0427267	0.0423941	0.0242778	1	1	1		0.0516524	0.0577866	1
#N/A	An01g13760	#N/A	#N/A	#N/A	0	0	0	0	NA	NA	NA		0	0	NA
171671	An01g13770	Has domain(s) with predicted acid-amino acid ligase activity	#N/A	#N/A	0.457734	0.219116	0.0241566	0.0415013	1	0.602032	0.778104		0.378413	0.351226	1
171062	An01g13780	Ortholog of A. nidulans FGSC A4 : AN0884, A. fumigatus Af293 : Afu1g15560, A. oryzae RIB40 : AO090005001164, A. niger ATCC 1015 : 171062-mRNA and Aspergillus wentii : Aspwe1_0039995	#N/A	#N/A	2.05307	0.730386	0.0301958	0.363137	0.473237	0.00719264	0.372218		3.01154	1.12502	0.0182942
195925	An01g13790	Has domain(s) with predicted DNA binding, sequence-specific DNA binding, sequence-specific DNA binding transcription factor activity, zinc ion binding activity and role in regulation of transcription, DNA-dependent	#N/A	#N/A	7.80141	4.26323	4.91402	4.02722	0.538539	1	0.983055		2.90921	6.45684	0.0213471
172796	An01g13810	Urea carboxylase	#N/A	#N/A	2.97734	6.98808	2.53684	2.59191	0.0760491	0.62799	1		1.30037	2.29589	0.188108
35463	An01g13820	Ortholog of A. nidulans FGSC A4 : AN0888, A. fumigatus Af293 : Afu1g15510, A. oryzae RIB40 : AO090005001158, A. niger ATCC 1015 : 35463-mRNA and Aspergillus wentii : Aspwe1_0039986	#N/A	#N/A	0.452235	0.159022	0.0338108	0.251712	0.669004	0.286031	1		0.59438	0.46599	0.867356
131964	An01g13830	Has domain(s) with predicted GTP binding, GTPase activity, magnesium ion binding activity	#N/A	#N/A	1.3571	0.556621	0.0878639	0.323466	0.457676	0.0213807	0.375934		0.41947	0.353594	1
35461	An01g13850	Ortholog of Aspergillus tubingensis : Asptu1_0028618, Aspergillus acidus : Aspfo1_0058560 and A. niger ATCC 1015 : 35461-mRNA	#N/A	#N/A	0	0	0	0	NA	NA	NA		0.0765492	0.22203	0.814626
#N/A	An01g13860	#N/A	#N/A	#N/A	0	0	0.0592733	0	NA	1	NA		0.0309505	0.0269314	1
#N/A	An01g13870	#N/A	#N/A	#N/A	0	0.201617	0	0.171842	1	NA	1		0.0522289	0.0908936	1
170261	An01g13880	Has domain(s) with predicted role in transmembrane transport and integral to membrane localization	#N/A	#N/A	0.268594	0.527966	0.356222	0.359995	0.85336	0.505459	0.920498		0.120357	1.31387	9.88919e-07
171799	An01g13890	Ortholog(s) have sequence-specific DNA binding, sequence-specific DNA binding transcription factor activity and role in purine nucleobase catabolic process, regulation of transcription, DNA-dependent	#N/A	#N/A	0.0860467	0.197502	0.184088	0.102021	0.697884	0.218866	1		0.0961244	0.0863405	1
171849	An01g13900	Has domain(s) with predicted heat shock protein binding, unfolded protein binding activity and role in protein folding	#N/A	#N/A	0.134628	0.273895	0.309507	0.363137	0.761676	0.1191	0.281345		0.145847	0.277826	0.451207
172795	An01g13910	Has domain(s) with predicted integral to membrane localization	#N/A	#N/A	0.0480489	0	0	0.185149	1	1	0.900457		0.0112547	0.411316	0.00136898
51711	An01g13920	Adenylosuccinate synthetase	#N/A	#N/A	2.11925	1.61494	0.514194	0.554686	1	0.688605	0.508543		5.34491	3.5805	0.361244
51710	An01g13930	Succinate dehydrogenase	#N/A	#N/A	0.119252	3.18094	1.49785	0.781185	1.47773e-06	0.000139871	0.505073		0.251397	0.717021	0.195095
172245	An01g13940	Has domain(s) with predicted cytoplasm localization	#N/A	#N/A	0.690509	0.161872	0.045889	0.236513	0.511008	0.382116	1		1.24601	0.969531	0.854976
143917	An01g13950	Has domain(s) with predicted protein dimerization activity	#N/A	#N/A	1.15948	1.37099	1.12026	0.824839	1	0.990516	1		2.04737	3.1631	0.714924
55237	An01g13960	Has domain(s) with predicted carbon-sulfur lyase activity and role in metabolic process	#N/A	#N/A	1.74314	0.420309	0.271074	0.39406	0.281703	0.380791	0.442353		0.57707	0.416867	0.881835
#N/A	An01g13970	#N/A	#N/A	#N/A	0	0	0	0	NA	NA	NA		0	0	NA
35452	An01g13980	Ortholog of Aspergillus brasiliensis : Aspbr1_0192949, A. niger ATCC 1015 : 35452-mRNA and Aspergillus carbonarius ITEM 5010 : Acar5010_406273	#N/A	#N/A	0	0.0136689	0	0	1	NA	NA		0.0212457	0.0246491	1
35451	An01g13990	Ortholog of Aspergillus tubingensis : Asptu1_0540971, Aspergillus brasiliensis : Aspbr1_0192948, A. niger ATCC 1015 : 35451-mRNA and Aspergillus acidus : Aspfo1_0510844	#N/A	#N/A	0	0	0	0	NA	NA	NA		0.027176	0	1
172477	An01g14000	3-oxoacyl-[acyl-carrier-protein] reductase	#N/A	#N/A	1.11055	0.376561	3.28794	2.22525	0.593903	0.0607863	0.27846		0.572282	1.24492	0.225023
171385	An01g14010	Laccase-like multicopper oxidase	AA1	CAK37405.1	0.0236659	0	0	0	1	1	1		0	0	NA
170706	An01g14020	Has domain(s) with predicted sequence-specific DNA binding RNA polymerase II transcription factor activity, zinc ion binding activity, role in regulation of transcription, DNA-dependent and nucleus localization	#N/A	#N/A	0.268748	0.230853	0.132611	0.227828	1	1	1		0.415471	0.668265	0.582255
172402	An01g14030	Ortholog of A. nidulans FGSC A4 : AN0903, A. fumigatus Af293 : Afu1g15690, A. oryzae RIB40 : AO090005001138, A. niger ATCC 1015 : 172402-mRNA and Aspergillus wentii : Aspwe1_0027550	#N/A	#N/A	0.314021	0.236616	0.164342	0.322676	1	1	1		0.13485	0.778707	0.010014
46275	An01g14040	Ortholog of A. nidulans FGSC A4 : AN0904, A. fumigatus Af293 : Afu1g15700, A. oryzae RIB40 : AO090005001136, A. niger ATCC 1015 : 46275-mRNA and Aspergillus wentii : Aspwe1_0027549	#N/A	#N/A	0.370342	0.346028	0.18828	0.0761097	1	1	0.789693		0.555181	0.548507	1
35444	An01g14050	Has domain(s) with predicted role in anaphase-promoting complex-dependent proteasomal ubiquitin-dependent protein catabolic process, regulation of mitotic metaphase/anaphase transition and anaphase-promoting complex localization	#N/A	#N/A	0.926988	0.684392	0.320457	0.498115	1	1	1		0.812754	0.682948	0.91761
#N/A	An01g14060	#N/A	#N/A	#N/A	0.282585	0.44715	0	0.217779	1	1	1		0.132382	0.259182	1
205400	An01g14070	Ortholog(s) have nuclear envelope localization	#N/A	#N/A	0	0	0	0	NA	NA	NA		0	0	NA
#N/A	An01g14075	#N/A	#N/A	#N/A	0	0	0	0	NA	NA	NA		0	0	NA
46272	An01g14080	Ortholog(s) have structural constituent of ribosome activity and cytosolic small ribosomal subunit localization	#N/A	#N/A	28.0508	22.6057	7.18338	9.06694	1	0.512389	0.294623		24.6999	42.763	0.523238
170417	An01g14090	Ortholog(s) have DNA binding, bending and RNA polymerase III type 1 promoter sequence-specific DNA binding, more	#N/A	#N/A	0.0203284	0.238953	0.0911896	0.0626659	0.46172	0.825761	1		0.199988	0.174018	1
205396	An01g14100	Putative ERAD component; expression induced by tunicamycin and DTT	#N/A	#N/A	0.155356	0.160541	0.0398228	0.136832	1	1	1		0.124765	0.226174	0.643638
35440	An01g14110	Phosphatidylserine decarboxylase	#N/A	#N/A	2.06101	1.68665	0.362791	0.764019	1	0.227382	0.694276		3.67264	1.60584	0.0202143
35439	An01g14120	Ortholog of A. nidulans FGSC A4 : AN0911, A. fumigatus Af293 : Afu1g15770, A. oryzae RIB40 : AO090005001123, A. niger ATCC 1015 : 35439-mRNA and Aspergillus wentii : Aspwe1_0039951	#N/A	#N/A	0.219546	0.0425389	0.0703463	0.0241711	0.787431	1	0.886404		0.183662	0.108673	0.816473
205395	An01g14130	Putative beta-isopropylmalate dehydrogenase	#N/A	#N/A	5.69211	0.733034	0.278551	0.398794	4.55579e-05	5.58822e-05	0.000107925		0.929262	0.639844	0.642968
55234	An01g14140	Phosphatidylinositol synthase	#N/A	#N/A	0.477881	0.476803	0.118273	0.33019	1	0.948855	1		0.30879	0.167933	0.599458
51703	An01g14150	#N/A	#N/A	#N/A	0.304167	0.252111	0.125074	0.0976719	1	1	1		0.486851	0.24798	0.306016
#N/A	An01g14160	Has domain(s) with predicted catalytic activity, protein serine/threonine phosphatase activity and role in protein dephosphorylation	#N/A	#N/A	0	0	0	0	NA	NA	NA		0	0	NA
46267	An01g14180	Has domain(s) with predicted RNA binding, nucleic acid binding, nucleotide binding activity, role in mRNA processing and nucleus localization	#N/A	#N/A	1.09965	1.42368	0.459653	1.19416	0.998202	1	0.863385		0.708337	0.524668	0.764074
51702	An01g14200	Sphingolipid alpha-hydroxylase; induced by fenpropimorph	#N/A	#N/A	8.20022	3.49412	0.545971	1.10213	0.198728	0.000949075	0.00917046		5.10306	0.514741	2.92734e-12
#N/A	An01g14210	Has domain(s) with predicted catalytic activity, orotidine-5'-phosphate decarboxylase activity and role in 'de novo' pyrimidine nucleobase biosynthetic process, metabolic process	#N/A	#N/A	0	0	0	0	NA	NA	NA		0	0	NA
133728	An01g14220	#N/A	#N/A	#N/A	0	0.01473	0	0	1	NA	NA		0	0	NA
172732	An01g14230	Ortholog of A. nidulans FGSC A4 : AN0920, A. fumigatus Af293 : Afu1g15840, A. oryzae RIB40 : AO090005001115, A. niger ATCC 1015 : 172732-mRNA and Aspergillus wentii : Aspwe1_0039943	#N/A	#N/A	0.121165	0.0243462	0.0483133	0.145255	0.9663	1	1		0.0252275	0.115246	0.561916
51700	An01g14250	Has domain(s) with predicted role in intracellular protein transport, transport, vesicle-mediated transport and clathrin adaptor complex localization	#N/A	#N/A	1.58258	1.38163	0.599759	0.504682	1	1	0.573242		1.31022	0.912064	0.573874
35429	An01g14280	Ortholog of A. nidulans FGSC A4 : AN0923, A. fumigatus Af293 : Afu1g15870, A. oryzae RIB40 : AO090005001113, A. niger ATCC 1015 : 35429-mRNA and Aspergillus versicolor : Aspve1_0049183	#N/A	#N/A	0.912458	0.691258	0.803876	1.17834	1	0.672924	0.579671		0.423608	0.345144	0.920972
205376	An01g14290	Has domain(s) with predicted magnesium ion transmembrane transporter activity, role in magnesium ion transport and membrane localization	#N/A	#N/A	1.59537	0.980365	0.333509	0.381981	0.968233	0.469443	0.336932		1.14647	0.745038	0.493164
205375	An01g14310	Has domain(s) with predicted phosphoric ester hydrolase activity	#N/A	#N/A	1.76622	1.75609	0.997474	1.29068	1	1	1		1.05818	1.23916	0.997434
170561	An01g14330	Ortholog(s) have nucleus localization	#N/A	#N/A	0.726959	0.714478	0.467885	0.608962	1	1	1		0.322049	0.486376	0.64237
35422	An01g14350	Has domain(s) with predicted sequence-specific DNA binding RNA polymerase II transcription factor activity, zinc ion binding activity, role in regulation of transcription, DNA-dependent and nucleus localization	#N/A	#N/A	0.186787	0.551719	0.502737	0.806126	0.299818	0.277057	0.0368296		0.0641695	0.451771	0.00148043
#N/A	An01g14360	#N/A	#N/A	#N/A	0	0	0	0	NA	NA	NA		0	0	NA
170262	An01g14370	Has domain(s) with predicted oxidoreductase activity and role in oxidation-reduction process	#N/A	#N/A	0.687736	0.492301	0.385633	0.0883362	1	1	0.698966		0.349032	0.245303	0.939715
142140	An01g14380	Ortholog of A. niger CBS 513.88 : An01g01490, An10g00710, A. oryzae RIB40 : AO090009000551, Aspergillus wentii : Aspwe1_0184470 and Aspergillus versicolor : Aspve1_0507685	#N/A	#N/A	0.848687	0.426326	0.141002	0.0484487	1	0.775312	0.372873		0.485936	0.166571	0.290295
119074	An01g14390	Ortholog of A. nidulans FGSC A4 : AN10921, A. fumigatus Af293 : Afu3g07460, A. niger ATCC 1015 : 119074-mRNA and Aspergillus brasiliensis : Aspbr1_0120055, Aspbr1_0199579	#N/A	#N/A	1.7301	0.572579	0.512324	0.287583	0.065728	0.700386	0.0249294		1.11245	0.481693	0.0373728
35418	An01g14400	Ortholog of A. niger CBS 513.88 : An17g00130, A. niger ATCC 1015 : 35418-mRNA, Aspergillus versicolor : Aspve1_0023830, Aspergillus sydowii : Aspsy1_0143561 and Aspergillus terreus NIH2624 : ATET_04022	#N/A	#N/A	0.0134121	0.0121273	0.0481317	0	1	1	1		0.163363	0.388177	0.27902
35417	An01g14410	Ortholog of A. fumigatus Af293 : Afu2g15330, A. niger CBS 513.88 : An01g07730, An09g02340, A. oryzae RIB40 : AO090012000320, Aspergillus wentii : Aspwe1_0175772 and Aspergillus versicolor : Aspve1_0030811	#N/A	#N/A	0	0.0926087	0	0	1	NA	NA		0	0.0835003	0.584798
55229	An01g14420	Has domain(s) with predicted catalytic activity	#N/A	#N/A	4.50648	2.67167	3.31836	18.6756	0.835894	0.884653	0.00944948		3.59493	11.4033	0.000509541
170597	An01g14430	Has domain(s) with predicted ATP binding, protein kinase activity, transferase activity, transferring phosphorus-containing groups activity and role in protein phosphorylation	#N/A	#N/A	0	0	0	0	NA	NA	NA		0.0646964	0.0688055	1
35415	An01g14440	Ortholog of Aspergillus acidus : Aspfo1_0128042 and Aspergillus carbonarius ITEM 5010 : Acar5010_049978	#N/A	#N/A	0	0	0	0	NA	NA	NA		0	0.0196748	0.721393
#N/A	An01g14450	#N/A	#N/A	#N/A	0	0	0	0	NA	NA	NA		0	0	NA
172856	An01g14460	Has domain(s) with predicted role in transmembrane transport and integral to membrane localization	#N/A	#N/A	0.0141292	0.0127757	0	0.0217779	1	1	1		0.0132382	0.0172788	1
131508	An01g14480	Has domain(s) with predicted role in transmembrane transport and integral to membrane localization	#N/A	#N/A	0.0643976	0.395955	0.150216	0.377183	0.457676	0.542451	0.139754		0.0120673	4.74615	7.06323e-31
136733	An01g14490	Ortholog of A. oryzae RIB40 : AO090120000459, Aspergillus tubingensis : Asptu1_0118906, Aspergillus brasiliensis : Aspbr1_0027222 and Aspergillus flavus NRRL 3357 : AFL2T_08449	#N/A	#N/A	0.368271	0.374617	0.2065	0.425724	1	1	1		0.194089	0.375302	0.825619
#N/A	An01g14500	Has domain(s) with predicted electron carrier activity, heme binding, iron ion binding, oxidoreductase activity, acting on paired donors, with incorporation or reduction of molecular oxygen activity and role in oxidation-reduction process	#N/A	#N/A	0.225621	0.369764	0.290978	0.304289	0.998665	0.65339	0.978229		0.105696	0.350641	0.122847
205368	An01g14510	Ortholog of A. nidulans FGSC A4 : AN3709, AN0485, A. fumigatus Af293 : Afu4g13930, Afu6g12690, A. niger CBS 513.88 : An06g01900 and A. oryzae RIB40 : AO090023000254, AO090003001584	#N/A	#N/A	0.365911	1.05461	2.16461	0.281996	0.122464	0.451051	1		0.241056	1.34709	1.70835e-05
35412	An01g14520	Has domain(s) with predicted UDP-N-acetylmuramate dehydrogenase activity, flavin adenine dinucleotide binding, oxidoreductase activity, oxidoreductase activity, acting on CH-OH group of donors activity	#N/A	#N/A	0.406072	0.511418	3.22678	1.20708	1	1.97294e-07	0.0772197		0.312524	1.93315	7.96864e-05
46259	An01g14530	Glycolate oxidase	#N/A	#N/A	0.494711	0.22366	0.170707	0.527897	0.966361	1	1		0.0356549	0.364544	0.0107143
121673	An01g14540	Has domain(s) with predicted DNA binding, sequence-specific DNA binding RNA polymerase II transcription factor activity, zinc ion binding activity and role in regulation of transcription, DNA-dependent, transcription, DNA-dependent	#N/A	#N/A	0.0412443	0.149173	0.0493373	1.16548	0.901595	1	1.39137e-05		0.109489	0.610861	0.00173804
46258	An01g14550	Ortholog(s) have nitrilase activity and role in cyanide catabolic process	#N/A	#N/A	0.0199867	0.0361442	0	0.523707	1	1	0.0325464		0.3558	0.888058	0.127392
137703	An01g14560	Has domain(s) with predicted role in cell wall macromolecule catabolic process	#N/A	#N/A	0	0	0	0	NA	NA	NA		0	0.0153084	1
#N/A	An01g14570	#N/A	#N/A	#N/A	0	0	0	0	NA	NA	NA		0	0	NA
170152	An01g14590	Putative alcohol dehydrogenase	#N/A	#N/A	0.020742	0	0	0.0319705	1	1	1		0	0.101463	0.175485
171269	An01g14600	Endo-1,4-beta-xylanase	GH11	CAG17888.1	0.0922663	0.0556184	0.0827782	0	1	1	1		0.259344	0.463871	0.788017
#N/A	An01g14610	#N/A	#N/A	#N/A	0	0	0	0	NA	NA	NA		0	0.0507313	1
170319	An01g14620	Has domain(s) with predicted substrate-specific transmembrane transporter activity, transmembrane transporter activity, role in transmembrane transport and integral to membrane, membrane localization	#N/A	#N/A	0.0280916	0.0381008	0	0	1	1	1		0.01316	0.166042	0.0648725
#N/A	An01g14630	Ortholog of Aspergillus wentii : Aspwe1_0174847 and Aspergillus carbonarius ITEM 5010 : Acar5010_208042	#N/A	#N/A	0	0	0.0673843	0.463068	NA	1	0.689858		0	0.459252	0.214609
126473	An01g14640	Has domain(s) with predicted heme binding, iron ion binding, oxygen binding activity and role in oxygen transport	#N/A	#N/A	0.0358556	0.0324208	0.160842	0.0552656	1	0.830383	1		0.0503917	0.204625	0.664893
172236	An01g14650	Putative exo-rhamnogalacturonan hydrolase with a predicted role in pectin degradation	GH28	ABD61566.1	0.0163278	0.206692	0.0146488	0.0755002	0.349809	1	1		0.0229473	1.17142	8.11611e-11
170891	An01g14660	Has domain(s) with predicted role in transmembrane transport and integral to membrane localization	#N/A	#N/A	0.0285982	15.3471	0.846693	0.220398	7.14329e-29	3.28436e-06	0.349529		0.0468909	3.32244	2.87456e-16
46255	An01g14670	Putative endopolygalacturonase	GH28	CAK44164.1	0.0941327	0.0851153	0	0.232145	1	1	0.86662		0.0881966	0.199534	0.71734
35399	An01g14680	Ortholog(s) have dioxygenase activity and role in urate biosynthetic process, xanthine catabolic process	#N/A	#N/A	0.597819	0.401054	0.0519041	0	1	0.392326	0.127683		0.487846	0.196527	0.36134
195878	An01g14690	Has domain(s) with predicted role in transmembrane transport and integral to membrane localization	#N/A	#N/A	0.268455	0.0127757	0.050705	0.0653338	0.217177	0.936948	1		0.112525	0.253422	0.447185
#N/A	An01g14700	#N/A	#N/A	#N/A	0	0	0	0	NA	NA	NA		0	0	NA
141804	An01g14710	Ortholog of A. nidulans FGSC A4 : AN6727, AN5371, AN0386, A. fumigatus Af293 : Afu1g01610, Afu4g01060, Afu6g03180, Afu7g05880 and A. niger CBS 513.88 : An04g08650, An07g02000	#N/A	#N/A	0	0	0	0	NA	NA	NA		0	0.0243397	1
170624	An01g14720	Has domain(s) with predicted DNA binding, zinc ion binding activity, role in transcription, DNA-dependent and nucleus localization	#N/A	#N/A	0.00937616	0.0254339	0.0168239	0.0144518	1	1	1		0.039532	0.0420428	1
205361	An01g14730	Putative muconate cycloisomerase; expression repressed by tunicamycin and DTT	#N/A	#N/A	1.74138	0.950678	0.33899	0.151927	0.888529	0.491906	0.115474		1.03127	0.254474	0.00189985
55227	An01g14740	Putative glucose oxidase	#N/A	#N/A	0.0460339	0	0	0	0.872543	0.993608	1		0.0215655	0.0281477	1
35393	An01g14750	Ortholog of Aspergillus brasiliensis : Aspbr1_0072632	#N/A	#N/A	0	0	0	0	NA	NA	NA		0	0.0111015	1
170933	An01g14760	Has domain(s) with predicted UDP-N-acetylmuramate dehydrogenase activity, flavin adenine dinucleotide binding, oxidoreductase activity, oxidoreductase activity, acting on CH-OH group of donors activity	#N/A	#N/A	0	0	0.0137077	0	NA	1	NA		0	0	NA
35391	An01g14770	Has domain(s) with predicted DNA binding, nucleic acid binding, zinc ion binding activity, role in transcription, DNA-dependent and intracellular, nucleus localization	#N/A	#N/A	0.0474892	0.04294	0.0319543	0.0548978	1	1	1		0.105674	0.23714	0.466216
205355	An01g14780	Has domain(s) with predicted nucleotide binding, oxidoreductase activity, transferase activity, transferring acyl groups other than amino-acyl groups, zinc ion binding activity and role in oxidation-reduction process	#N/A	#N/A	0.0581152	0.0700641	0.0173797	0	1	1	1		0.0272252	0.0236899	1
#N/A	An01g14790	Has domain(s) with predicted acetyltransferase activity, transferase activity	#N/A	#N/A	1.41501	1.96002	0.594233	0.603258	0.983492	1	1		1.50913	2.44224	0.492937
35388	An01g14800	Tannin acyl hydrolase with a predicted role in tannic acid degradation	#N/A	#N/A	0.012518	0.0226377	0	0	1	1	1		0.0058643	0.0051028	1
#N/A	An01g14810	Ortholog of A. nidulans FGSC A4 : AN5290, AN1561, AN7323, A. fumigatus Af293 : Afu7g00970, A. oryzae RIB40 : AO090020000095, AO090701000295 and Aspergillus wentii : Aspwe1_0072214	#N/A	#N/A	420.088	1.06307	1.16391	0.124976	1.04061e-35	1.69948e-24	1.92277e-35		128.654	0.231365	8.12763e-17
172038	An01g14820	Ortholog of A. nidulans FGSC A4 : AN7322, A. niger ATCC 1015 : 172038-mRNA, Aspergillus wentii : Aspwe1_0093592, Aspergillus versicolor : Aspve1_0038743 and Aspergillus zonatus : Aspzo1_0169404	#N/A	#N/A	242.293	0.627601	0.871801	0.213966	3.50284e-35	8.92486e-23	6.2701e-32		106.406	0.215032	1.43948e-55
#N/A	An01g14830	#N/A	#N/A	#N/A	0.452235	0	0	0	1	1	1		0	0	NA
195867	An01g14840	Ortholog of A. nidulans FGSC A4 : AN2942, AN10320, AN7130 and A. fumigatus Af293 : Afu3g15110, Afu4g08715	#N/A	#N/A	21.1876	0.197251	0.0244644	0.0840601	3.59991e-19	1.61317e-16	8.13597e-15		41.913	1.03376	1.03993e-17
#N/A	An01g14850	Gluconokinase	#N/A	#N/A	0	0	0	0	NA	NA	NA		0	0	NA
170633	An01g14860	Has domain(s) with predicted catalytic activity and role in metabolic process	#N/A	#N/A	0	0.00522408	0	0	1	NA	NA		0.0108264	0.00706541	1
35385	An01g14870	Ortholog of Aspergillus tubingensis : Asptu1_0051599, Aspergillus acidus : Aspfo1_0038055, Aspergillus wentii : Aspwe1_0059179, Aspergillus zonatus : Aspzo1_0135983 and A. niger ATCC 1015 : 35385-mRNA	#N/A	#N/A	0	0	0	0	NA	NA	NA		0	0	NA
46249	An01g14880	Putative L-arabinose reductase; also described as aldehyde reductase and D-ribose reductase	#N/A	#N/A	0	0	0	0.033944	NA	NA	1		0.0103168	0.0269314	1
35383	An01g14890	Ortholog of A. nidulans FGSC A4 : AN11053, A. fumigatus Af293 : Afu5g03110, A. niger CBS 513.88 : An09g05280 and A. oryzae RIB40 : AO090701000457, AO090102000514	#N/A	#N/A	0.0447352	0	0	0	1	1	1		0.0209571	0.063825	1
35381	An01g14900	Has domain(s) with predicted role in transmembrane transport and integral to membrane localization	#N/A	#N/A	0.0459351	0.0276899	0	0	1	1	1		0.107596	0.106108	1
170447	An01g14910	Has domain(s) with predicted DNA binding, sequence-specific DNA binding RNA polymerase II transcription factor activity, zinc ion binding activity and role in regulation of transcription, DNA-dependent, transcription, DNA-dependent	#N/A	#N/A	0.354792	0.802012	0.327149	0.288618	0.34819	0.948756	1		0.378587	0.337461	1
132947	An01g14920	P{utative metallopeptidase	#N/A	#N/A	1.77552	2.25061	1.8609	1.12536	1	0.419916	1		0.925059	4.62669	4.09403e-06
35379	An01g14930	Has domain(s) with predicted transmembrane transporter activity, role in transmembrane transport and integral to membrane localization	#N/A	#N/A	0.476618	0.823896	0.402453	0.194461	0.742675	0.922262	1		0.912826	1.40001	0.553578
35378	An01g14940	Nonhemolytic phospholipase C	#N/A	#N/A	0.235228	0.0567186	0.126623	0.265882	0.840823	1	1		0.0220394	0.147028	0.408314
35377	An01g14950	Ortholog of A. nidulans FGSC A4 : AN9195, A. fumigatus Af293 : Afu3g11890, A. oryzae RIB40 : AO090010000214, A. niger ATCC 1015 : 35377-mRNA and Aspergillus wentii : Aspwe1_0130022	#N/A	#N/A	0.512477	0.196047	0.0530512	0.0607616	0.863037	0.570514	0.617871		0.277015	0.104452	0.685454
51685	An01g14960	Asparaginase	#N/A	#N/A	2.42823	0.135115	0.0167579	0.0287902	0.505649	0.2762	0.339672		0.192509	0.060913	0.440563
171113	An01g14970	Has domain(s) with predicted role in lipid metabolic process	#N/A	#N/A	0	0.0311678	0.0773129	0.239084	1	0.603933	0.336515		0.0161481	0.273998	0.00815374
35374	An01g14980	Ortholog(s) have extracellular region localization	#N/A	#N/A	0.0932714	0.147589	0.27196	15.8139	1	0.451315	0.000369916		0.131084	6.84375	3.50294e-15
136667	An01g14990	Has domain(s) with predicted electron carrier activity, heme binding, iron ion binding, oxidoreductase activity, acting on paired donors, with incorporation or reduction of molecular oxygen activity and role in oxidation-reduction process	#N/A	#N/A	0.0897517	0.121731	0.0402611	2.49008	1	1	0.000443806		0.21023	1.37198	0.177582
46243	An01g15000	Has domain(s) with predicted transporter activity, role in transmembrane transport and integral to membrane, membrane localization	#N/A	#N/A	0.0270788	0.110181	0	0.104344	0.963333	1	0.900457		0.139541	0.496724	0.0404903
205346	An01g15010	Putative O-methyltransferase	#N/A	#N/A	0.619041	1.06056	0.0146153	1.25546	0.773374	0.0788173	0.269555		0.580003	1.16875	0.218336
124971	An01g15020	Has domain(s) with predicted O-methyltransferase activity	#N/A	#N/A	0.305797	0.110601	0.01829	0.439914	0.998202	0.684773	0.940458		0.764034	0.465375	0.542648
#N/A	An01g15030	Ortholog of Aspergillus tubingensis : Asptu1_0071733, Aspergillus acidus : Aspfo1_0065625, Aspfo1_0188969, Aspergillus niger ATCC 1015 : 44378-mRNA and Aspergillus carbonarius ITEM 5010 : Acar5010_406358	#N/A	#N/A	0	0	0	0	NA	NA	NA		0	0	NA
#N/A	An01g15040	#N/A	#N/A	#N/A	0	0	0	0	NA	NA	NA		0	0	NA
#N/A	An01g15050	#N/A	#N/A	#N/A	0	0	0	0	NA	NA	NA		0	0	NA
171575	An01g15060	#N/A	#N/A	#N/A	0	0	0	0	NA	NA	NA		0	0	NA
35369	An01g15070	Has domain(s) with predicted sequence-specific DNA binding RNA polymerase II transcription factor activity, zinc ion binding activity, role in regulation of transcription, DNA-dependent and nucleus localization	#N/A	#N/A	0.0181713	0.0164306	0.048908	0.0280081	1	1	1		0.0510761	0.00740729	0.772562
#N/A	An01g15080	Has domain(s) with predicted DNA binding, nucleic acid binding, zinc ion binding activity	#N/A	#N/A	0	0.0408338	0.0270106	0.0464045	1	1	1		0	0	NA
35368	An01g15100	Has domain(s) with predicted iron ion binding, oxidoreductase activity, oxidoreductase activity, acting on paired donors, with incorporation or reduction of molecular oxygen and 2-oxoglutarate as one donor, more	#N/A	#N/A	0	0	0	0.0329277	NA	NA	1		0	0	NA
171519	An01g15110	3-hydroxybenzoate 4-hydroxylase; benzoate 4-monooxygenase	#N/A	#N/A	0	0	0.0127267	0	NA	1	NA		0.0265817	0.011565	1
35366	An01g15120	Protein of unknown function; repressed by growth on starch and lactate	#N/A	#N/A	0	0	0	0	NA	NA	NA		0	0.108395	0.721393
35364	An01g15130	Has domain(s) with predicted role in transmembrane transport and integral to membrane localization	#N/A	#N/A	0	0	0	0.0640652	NA	NA	0.863385		0	0.0508298	0.40047
#N/A	An01g15140	Has domain(s) with predicted hydrolase activity, acting on carbon-nitrogen (but not peptide) bonds, in linear amidines, metal ion binding activity	#N/A	#N/A	0	0	0	0	NA	NA	NA		0	0	NA
35362	An01g15150	Has domain(s) with predicted DNA binding, sequence-specific DNA binding RNA polymerase II transcription factor activity, zinc ion binding activity and role in regulation of transcription, DNA-dependent, transcription, DNA-dependent	#N/A	#N/A	0	0.00922996	0	0	1	NA	NA		0.00478205	0.0166443	1
35361	An01g15160	Ortholog of A. niger ATCC 1015 : 35361-mRNA and Aspergillus aculeatus ATCC16872 : Aacu16872_042235	#N/A	#N/A	0	0	0	0	NA	NA	NA		0.0157672	0	1
136998	An01g15170	Putative aldehyde dehydrogenase	#N/A	#N/A	0	0	0	0	NA	NA	NA		0	0	NA
142765	An01g15180	Ortholog of A. fumigatus Af293 : Afu5g02020, A. oryzae RIB40 : AO090023000394, Aspergillus wentii : Aspwe1_0071940, Aspwe1_0103768 and Aspergillus versicolor : Aspve1_0310534	#N/A	#N/A	0	0	0	0	NA	NA	NA		0	0.0196527	1
137005	An01g15190	Has domain(s) with predicted nucleotide binding, oxidoreductase activity, zinc ion binding activity and role in oxidation-reduction process	#N/A	#N/A	0.0424718	0	0	0.19639	1	1	0.764376		0	0	NA
#N/A	An01g15200	#N/A	#N/A	#N/A	0.052273	0.673533	0.691738	2.90053	0.00453243	8.21344e-05	0.000491469		0.348958	9.03475	1.07729e-20
#N/A	An02g00010	#N/A	#N/A	#N/A	0.0914777	0	0	0.422995	1	1	0.765899		0.214272	0.316962	1
#N/A	An02g00020	#N/A	#N/A	#N/A	0	0	0	0	NA	NA	NA		0	0.0316152	1
175221	An02g00030	Has domain(s) with predicted catalytic activity, pyridoxal phosphate binding activity and role in biosynthetic process	#N/A	#N/A	0	0	0	0	NA	NA	NA		0.007052	0.0736353	0.445836
174756	An02g00040	Has domain(s) with predicted role in transmembrane transport and integral to membrane localization	#N/A	#N/A	0	0	0	0	NA	NA	NA		0	0.017143	1
139164	An02g00050	#N/A	#N/A	#N/A	0	0	0	0	NA	NA	NA		0	0.0388553	0.833273
173899	An02g00060	Has domain(s) with predicted substrate-specific transmembrane transporter activity, transmembrane transporter activity, transporter activity, role in transmembrane transport and integral to membrane, membrane localization	#N/A	#N/A	0	0.437645	0.0420231	0	0.0760491	0.918147	NA		0.00731433	0.400966	0.00036968
196930	An02g00070	Has domain(s) with predicted hydrolase activity and role in metabolic process	#N/A	#N/A	0.0200616	0	0	0	1	1	1		0	0.00817787	1
173994	An02g00080	Formaldehyde dehydrogenase (glutathione)	#N/A	#N/A	0.445954	0.268822	0.233388	1.31745	1	1	0.303161		0.0870482	0.28783	0.602735
52105	An02g00090	Putative prolidase	#N/A	#N/A	0.29323	0.36825	3.63922	6.15177	1	4.13523e-09	1.24418e-10		0.32816	4.62188	3.48305e-06
36596	An02g00100	Has domain(s) with predicted hydrolase activity and role in metabolic process	#N/A	#N/A	0.243524	0.330294	0.109241	0.150141	1	1	1		0.707318	1.47911	0.190011
196932	An02g00110	Ortholog of A. oryzae RIB40 : AO090023000457, AO090012000701, Aspergillus zonatus : Aspzo1_0076410, A. niger ATCC 1015 : 196932-mRNA and Aspergillus carbonarius ITEM 5010 : Acar5010_515013	#N/A	#N/A	1.3921	0.0817366	0.01622	0.139331	0.000821542	0.0014373	0.0804774		0.525112	0.088437	0.00673531
52107	An02g00120	Protein of unknown function; expression regulated by tunicamycin and DTT	#N/A	#N/A	0.997606	1.05668	0.460295	0.527194	1	1	1		0.213645	0.348567	0.845508
#N/A	An02g00130	#N/A	#N/A	#N/A	0	0.0245313	0	0	1	NA	NA		0	0	NA
174379	An02g00140	Xylan-1,4-beta-xylosidase	GH43	CAK96229.1	0	0.109973	0.109117	0.208293	0.491545	0.206587	0.716321		0	0.490274	3.86043e-08
132154	An02g00150	Has domain(s) with predicted electron carrier activity, heme binding, iron ion binding, oxidoreductase activity, acting on paired donors, with incorporation or reduction of molecular oxygen activity and role in oxidation-reduction process	#N/A	#N/A	0.0147119	0.0798153	0.013199	0	1	1	1		0.0689206	0.0779623	1
174228	An02g00160	Protein with strong similarity to appressorium differentiation protein pth11 of Magnaporthe grisea	#N/A	#N/A	0.12934	0	0.0386798	0.0332262	0.871302	1	1		0.0403946	0.149384	0.528522
172955	An02g00170	Has domain(s) with predicted hydrolase activity	#N/A	#N/A	0.242115	0.160972	0.0383324	0.296349	1	0.65598	0.895342		0.246862	1.08855	0.000123504
173247	An02g00180	Putative phosphate-repressible phosphate permease	#N/A	#N/A	0	0.0741579	0.0315345	0.0722355	0.662189	0.959051	0.674448		0.021955	0.176713	0.0580099
36604	An02g00190	Protein similar to enantiomer-selective amidase; expression repressed by tunicamycin and DTT	#N/A	#N/A	0.195487	0.121522	0.0328845	0.0188319	1	0.948855	0.794718		0.406384	0.283887	0.92798
173622	An02g00200	#N/A	#N/A	#N/A	0.0240244	0.021723	0	0	1	1	1		0.157566	0.0489662	0.632926
52108	An02g00210	Protein similar to nonribosomal peptide synthases (NRPS-like), encoded in a predicted secondary metabolite gene cluster	#N/A	#N/A	0.360307	0.977374	0.402744	0.273126	0.0712615	0.442977	1		0.550652	0.729556	0.806263
174212	An02g00220	Ortholog(s) have tetrahydroxynaphthalene reductase activity, versicolorin reductase activity	#N/A	#N/A	0	0	0	0	NA	NA	NA		0.110197	0.0426168	0.845508
173916	An02g00230	Ortholog(s) have dioxygenase activity and role in austinol biosynthetic process, dehydroaustinol biosynthetic process	#N/A	#N/A	0.252372	0.0622354	0	0.0353629	0.957465	0.648066	1		2.4828	0.0841715	0.00695497
174113	An02g00240	Has domain(s) with predicted amino acid transmembrane transporter activity, role in amino acid transmembrane transport and membrane localization	#N/A	#N/A	0	0	0	0	NA	NA	NA		0.00751157	0	1
36609	An02g00250	Has domain(s) with predicted catalytic activity, deoxyribose-phosphate aldolase activity, lyase activity, role in deoxyribonucleotide catabolic process and cytoplasm localization	#N/A	#N/A	0.0823299	0.868503	0.19697	0.0845989	0.0446665	0.764486	1		0.0642817	0.268486	0.389584
120769	An02g00260	Ortholog(s) have role in positive regulation of transcription from RNA polymerase II promoter, short-chain fatty acid catabolic process	#N/A	#N/A	0.0702981	0.010594	0.021023	0	1	1	1		0.0109775	0.0525362	0.67851
36610	An02g00270	#N/A	#N/A	#N/A	0.0422205	0	0	0	1	1	1		0.217569	0.0344212	0.469215
#N/A	An02g00280	Has domain(s) with predicted role in transmembrane transport and integral to membrane localization	#N/A	#N/A	0	0	0	0	NA	NA	NA		0	0	NA
#N/A	An02g00290	Has domain(s) with predicted DNA binding, sequence-specific DNA binding RNA polymerase II transcription factor activity, zinc ion binding activity and role in regulation of transcription, DNA-dependent, transcription, DNA-dependent	#N/A	#N/A	0.0390082	0	0.00874922	0	1	1	1		0.0137056	0.0039753	1
173004	An02g00300	Has domain(s) with predicted hydrolase activity	#N/A	#N/A	0	0	0	0	NA	NA	NA		0	0.0238409	1
36612	An02g00310	Has domain(s) with predicted oxidoreductase activity and role in oxidation-reduction process	#N/A	#N/A	0	0	0	0	NA	NA	NA		0.0113438	0.0197416	1
143663	An02g00320	#N/A	#N/A	#N/A	0.942393	0.365193	0.241566	0	1	1	1		0.126138	0	1
36613	An02g00330	Ortholog of A. fumigatus Af293 : Afu4g09280, A. niger ATCC 1015 : 36613-mRNA, Aspergillus carbonarius ITEM 5010 : Acar5010_203109 and Aspergillus brasiliensis : Aspbr1_0027102	#N/A	#N/A	0	0	0	1.58015	NA	NA	0.0556722		0	0.785655	7.25859e-05
121987	An02g00340	Putative amidase/acetamidase	#N/A	#N/A	0.0264269	0.967761	0.320076	0.101832	1.44085e-05	0.00990807	0.900457		0.0495207	0.630195	0.00021035
172914	An02g00350	Tannin acyl hydrolase with a predicted role in tannic acid degradation	#N/A	#N/A	0.0116971	0.0211532	0	0	1	1	1		0.0109595	0.00953637	1
#N/A	An02g00360	#N/A	#N/A	#N/A	0	0.0220196	0	0	1	NA	NA		0.0114084	0.0297808	1
#N/A	An02g00370	Ortholog of A. nidulans FGSC A4 : AN9323, A. niger CBS 513.88 : An06g00670, A. oryzae RIB40 : AO090102000655 and Aspergillus wentii : Aspwe1_0024055, Aspwe1_0181691	#N/A	#N/A	0	0	0	0.030465	NA	NA	0.920498		0.00308647	0.0107427	1
#N/A	An02g00380	#N/A	#N/A	#N/A	0	0	0	0	NA	NA	NA		0	0.0363574	1
174540	An02g00390	#N/A	#N/A	#N/A	0	0	0	0	NA	NA	NA		0.0191556	0.00833408	1
36617	An02g00400	Has domain(s) with predicted choline dehydrogenase activity, flavin adenine dinucleotide binding, oxidoreductase activity, acting on CH-OH group of donors activity and role in alcohol metabolic process, oxidation-reduction process	#N/A	#N/A	0	0	0	0	NA	NA	NA		0.00548875	0.0238801	0.95038
#N/A	An02g00410	#N/A	#N/A	#N/A	0	0	0	0	NA	NA	NA		0	0	NA
131892	An02g00420	#N/A	#N/A	#N/A	0	0	0	0	NA	NA	NA		0.0066987	0.0116577	1
#N/A	An02g00430	#N/A	#N/A	#N/A	0	0	0	0	NA	NA	NA		0.029581	0	1
126826	An02g00440	#N/A	#N/A	#N/A	0	0	0	0	NA	NA	NA		0	0	NA
118617	An02g00450	Putative polyketide synthase, encoded in a predicted secondary metabolite gene cluster	#N/A	#N/A	0.00577286	0	0	0	1	1	1		0.00270441	0.00941293	0.851907
36620	An02g00460	Has domain(s) with predicted UDP-N-acetylmuramate dehydrogenase activity, flavin adenine dinucleotide binding, oxidoreductase activity, oxidoreductase activity, acting on CH-OH group of donors activity	#N/A	#N/A	0	0.0226775	0	0	1	NA	NA		0	0.00511177	1
36621	An02g00470	#N/A	#N/A	#N/A	0.0159625	0.0721671	0	0.0246037	1	1	1		0.00747796	0.0455485	0.84942
#N/A	An02g00480	#N/A	#N/A	#N/A	0	0	0	0	NA	NA	NA		0	0	NA
36622	An02g00490	Ortholog of A. nidulans FGSC A4 : AN6829, A. fumigatus Af293 : Afu5g12710, A. niger CBS 513.88 : An01g12010, A. niger ATCC 1015 : 46369-mRNA and Aspergillus versicolor : Aspve1_0120985, Aspve1_0178343	#N/A	#N/A	0	0	0	0	NA	NA	NA		0	0.00766428	1
36623	An02g00500	#N/A	#N/A	#N/A	0.546653	0.0520302	0.10325	0.133039	0.335694	0.942493	0.97485		3.86831	0.375302	0.00178162
36624	An02g00510	#N/A	#N/A	#N/A	0	0	0	0.0628449	NA	NA	1		0.0573026	0.0166205	1
#N/A	An02g00520	Ortholog of Aspergillus tubingensis : Asptu1_0198613 and Aspergillus acidus : Aspfo1_0055254	#N/A	#N/A	0	0	0	0	NA	NA	NA		0	0	NA
174410	An02g00530	Has domain(s) with predicted role in response to stress and integral to membrane localization	#N/A	#N/A	0	0	0.0203223	0	NA	1	NA		0.0424463	0.0184673	1
52109	An02g00540	Has domain(s) with predicted DNA binding, sequence-specific DNA binding RNA polymerase II transcription factor activity, zinc ion binding activity and role in regulation of transcription, DNA-dependent, transcription, DNA-dependent	#N/A	#N/A	0.433401	0.0573488	0	0	0.100692	0.0181608	0.0479262		0.128754	0.116344	1
36627	An02g00550	Has domain(s) with predicted oxidoreductase activity, acting on paired donors, with incorporation or reduction of molecular oxygen, 2-oxoglutarate as one donor, and incorporation of one atom each of oxygen into both donors activity	#N/A	#N/A	0.762159	0.0787598	0.11722	0.201385	0.0968463	0.604826	0.822124		0.193826	0.479341	0.345508
175013	An02g00560	Has domain(s) with predicted transporter activity, role in transmembrane transport and membrane localization	#N/A	#N/A	0.241658	0.0230009	0.0114109	0	0.68512	0.704592	0.608422		0.0238335	0.0259233	1
174328	An02g00570	Has domain(s) with predicted hydrolase activity, hydrolase activity, acting on carbon-nitrogen (but not peptide) bonds activity	#N/A	#N/A	0.386493	0.0403234	0	0.0687366	0.196609	0.119018	0.741335		0.0696385	0.042417	1
133787	An02g00580	Has domain(s) with predicted catalytic activity	#N/A	#N/A	0.209861	0.465767	0.410792	0.558715	0.832353	0.639189	0.884411		0.929507	6.36158	1.26922e-08
206434	An02g00590	Ortholog(s) have role in cellular response to glucose stimulus and cytoplasm localization	#N/A	#N/A	0.562102	33.3374	36.9168	40.1015	2.76964e-24	7.58302e-21	2.1855e-07		26.1769	235.713	2.28239e-13
36632	An02g00600	#N/A	#N/A	#N/A	0.0692744	0.563744	0.0621506	0	0.796125	1	1		0.0973587	0.593014	0.26309
52111	An02g00610	Has domain(s) with predicted catalytic activity, cation binding, hydrolase activity, hydrolyzing O-glycosyl compounds activity and role in carbohydrate metabolic process	GH2	CAK96276.1	0.120012	1.13448	0.518777	0.117714	0.181169	0.00757631	1		0.245332	0.284633	1
#N/A	An02g00620	#N/A	#N/A	#N/A	0.140827	0.29712	0.0421152	0.0723543	1	1	1		0.109956	0.267897	0.8182
#N/A	An02g00630	#N/A	#N/A	#N/A	0	0	0	0	NA	NA	NA		0	0.0149159	1
#N/A	An02g00640	#N/A	#N/A	#N/A	0	0	0	0	NA	NA	NA		0	0.0199219	1
#N/A	An02g00650	#N/A	#N/A	#N/A	0.0408897	0.0184864	0.0550273	0	1	1	1		0	0.0416704	0.741527
119171	An02g00660	Ortholog of A. nidulans FGSC A4 : AN2391, A. fumigatus Af293 : Afu2g14510, A. niger CBS 513.88 : An07g03040 and A. oryzae RIB40 : AO090023000055, AO090026000077, AO090020000644	#N/A	#N/A	0.66835	1.03519	0.782839	0.868001	0.68077	0.273539	0.571178		1.05527	1.66494	0.389584
#N/A	An02g00670	Has domain(s) with predicted 2-dehydropantoate 2-reductase activity, NADP binding, coenzyme binding, nucleotide binding, oxidoreductase activity and oxidoreductase activity, more	#N/A	#N/A	0.0657291	0.356596	0.0393133	0.0337703	0.859942	1	1		0.0410561	0.15183	0.551037
36635	An02g00680	Ortholog of A. nidulans FGSC A4 : AN6408, A. fumigatus Af293 : Afu1g02300, A. niger CBS 513.88 : An01g05890 and A. oryzae RIB40 : AO090005000870, AO090012000134	#N/A	#N/A	0.0492087	0	0.0441484	0	1	1	1		0.0461055	0	1
#N/A	An02g00690	#N/A	#N/A	#N/A	0	0.302425	0	0	0.76173	NA	NA		0.130572	0.113617	1
36636	An02g00700	Ortholog of A. nidulans FGSC A4 : AN2647, A. fumigatus Af293 : Afu4g14050, Afu8g06260, A. niger CBS 513.88 : An02g06510, An05g01900, An05g01910, An09g02660 and A. oryzae RIB40 : AO090103000117	#N/A	#N/A	0.0170293	0	0.0152781	0	1	1	1		0	0.0347088	0.753106
36637	An02g00710	Ortholog of A. nidulans FGSC A4 : AN3519, AN2646, AN0587, AN0866, AN7370 and A. fumigatus Af293 : Afu1g15200, Afu3g03790, Afu4g14040, Afu5g06900, Afu7g08575	#N/A	#N/A	0	0	0.0131179	0.0450732	NA	1	1		0.0273988	0.0119205	1
#N/A	An02g00720	#N/A	#N/A	#N/A	0	0	0	0	NA	NA	NA		0	0	NA
#N/A	An02g00730	Ortholog(s) have cutinase activity, triglyceride lipase activity and role in cellular carbohydrate catabolic process, triglyceride catabolic process	CE5	CAK96288.1	0	0	0	0	NA	NA	NA		0	0	NA
36639	An02g00740	Ortholog(s) have extracellular region localization	#N/A	#N/A	0	3.61037	0.0129323	0	1.82121e-06	1	NA		0.0202585	0.117519	0.342544
173459	An02g00750	#N/A	#N/A	#N/A	0	1.09352	0	0	0.00305939	NA	NA		0	0.18076	0.016642
36641	An02g00760	Has domain(s) with predicted role in transmembrane transport and integral to membrane localization	#N/A	#N/A	0	0.0396623	0.0131179	0	1	1	NA		0	0.0298012	0.681544
#N/A	An02g00770	#N/A	#N/A	#N/A	0	0	0	0	NA	NA	NA		0	0.0570313	1
139686	An02g00780	Ortholog of A. nidulans FGSC A4 : AN1725, AN5027, A. fumigatus Af293 : Afu2g14400, Afu3g12130 and A. niger CBS 513.88 : An11g08400, An02g07940, An12g01310	#N/A	#N/A	0.203865	0.12289	0.137175	0.811747	1	1	0.0980208		0.0795869	1.08034	1.73852e-06
36643	An02g00790	#N/A	#N/A	#N/A	0.299801	0.108433	0	0.092419	1	1	1		0.224716	0.146652	1
#N/A	An02g00800	#N/A	#N/A	#N/A	0	0	0	0.0851447	NA	NA	1		0.0517572	0.168886	0.739597
206441	An02g00810	Has domain(s) with predicted O-methyltransferase activity, methyltransferase activity	#N/A	#N/A	0.0167757	0	0.210708	0.542998	1	0.222682	0.00947068		0.0235767	0.417142	0.000634907
#N/A	An02g00820	#N/A	#N/A	#N/A	0	0.0281735	0.0279542	0.0480256	1	1	1		0.0291934	0.0762077	0.967564
#N/A	An02g00830	#N/A	#N/A	#N/A	0	0.0464711	0	0	1	NA	NA		0	0.0733259	0.55196
36645	An02g00840	Protein similar to nonribosomal peptide synthases (NRPS-like), encoded in a predicted secondary metabolite gene cluster	#N/A	#N/A	0.546789	0.439475	3.98505	2.10177	1	0.117411	0.00100426		0.117009	1.55749	2.17236e-11
206445	An02g00850	Glucoamylase (exo-1,4-glucosidase/amyloglucosidase); beta-glucanase	GH16	CAK96300.1	0.267572	0.504042	0.140033	0.996681	0.965602	1	0.132647		0.626747	0.690791	1
#N/A	An02g00860	#N/A	#N/A	#N/A	0.0728914	0.0439392	0.0653957	0.11235	1	1	1		0.0796772	0.108948	1
36647	An02g00870	Has domain(s) with predicted sequence-specific DNA binding, sequence-specific DNA binding transcription factor activity and role in regulation of transcription, DNA-dependent	#N/A	#N/A	0.72644	2.01434	0.231729	1.09481	0.122619	1	0.579671		2.62421	1.29636	0.196815
52115	An02g00880	Has domain(s) with predicted zinc ion binding activity	#N/A	#N/A	1.63896	0.157177	0.794619	1.90102	3.53778e-05	1	0.715646		1.22538	1.53528	0.867987
206447	An02g00890	Phosphoserine transaminase	#N/A	#N/A	1.15843	0.592042	0.25606	0.646933	1	0.869686	1		0.542689	0.773344	0.763804
128213	An02g00910	Has domain(s) with predicted nucleotide binding activity	#N/A	#N/A	0.762889	0.527501	0.322089	0.138338	1	1	0.949813		2.22843	1.5732	0.700251
#N/A	An02g00920	Ortholog of Aspergillus tubingensis : Asptu1_0187451, Aspergillus brasiliensis : Aspbr1_0039121, Aspergillus acidus : Aspfo1_0201460 and Aspergillus carbonarius ITEM 5010 : Acar5010_001048	#N/A	#N/A	0.274433	0.0827146	0	0.422995	1	1	1		0	0.186448	0.682487
#N/A	An02g00930	#N/A	#N/A	#N/A	0	0	0	0	NA	NA	NA		0	0.0338209	1
36651	An02g00950	Ortholog of Aspergillus wentii : Aspwe1_0171014, Aspergillus versicolor : Aspve1_0031571, Aspergillus zonatus : Aspzo1_0147596 and Aspergillus sydowii : Aspsy1_0048510	#N/A	#N/A	0	0.0660588	0	0	1	NA	NA		0.0342251	0	0.917235
#N/A	An02g00957	Has domain(s) with predicted sequence-specific DNA binding RNA polymerase II transcription factor activity, zinc ion binding activity, role in regulation of transcription, DNA-dependent and nucleus localization	#N/A	#N/A	14.2622	3.05967	2.06887	7.30186	0.0555195	0.0909162	0.998078		13.7033	12.8026	1
46895	An02g00960	Has domain(s) with predicted nucleoside-triphosphatase activity, nucleotide binding activity	#N/A	#N/A	3.31172	0.680563	0.189074	1.11371	0.0282574	0.00868777	0.671245		1.73479	1.68134	1
173659	An02g00970	Has domain(s) with predicted carbon-sulfur lyase activity and role in metabolic process	#N/A	#N/A	1.91914	1.06787	0	0	1	0.0239715	0.0589421		4.26476	0.100296	9.92162e-13
36654	An02g00980	Has domain(s) with predicted hydrolase activity and role in cellular metabolic process	#N/A	#N/A	10.5431	4.89899	0.167204	0.205184	0.276297	1.06793e-10	4.84028e-11		9.76602	0.77056	3.34122e-16
36655	An02g00990	Has domain(s) with predicted hydrolase activity and role in metabolic process	#N/A	#N/A	0.0831615	0.015039	0	0	1	1	1		0.264919	0.0271198	0.0139422
36656	An02g01000	Has domain(s) with predicted aminopeptidase activity, dipeptidyl-peptidase activity, hydrolase activity and role in metabolic process, proteolysis	#N/A	#N/A	0.0124742	0.30454	0.414084	0.173043	0.0611117	0.0194381	0.927968		0	0.401711	4.18985e-07
#N/A	An02g01010	#N/A	#N/A	#N/A	0.0288488	0.130426	0.336468	0.0444657	1	0.149642	1		0.0135148	0.258716	0.086023
#N/A	An02g01020	#N/A	#N/A	#N/A	0	0.841531	0.41749	0	0.649182	0.919086	NA		0.108999	0.379382	0.853998
52118	An02g01022	#N/A	#N/A	#N/A	0.193381	2.35383	0.894165	0.779556	3.46362e-06	0.00242941	0.227257		0.125436	0.187977	0.942962
#N/A	An02g01025	#N/A	#N/A	#N/A	0	0	0	0	NA	NA	NA		0	0	NA
#N/A	An02g01030	#N/A	#N/A	#N/A	0.184136	0.0832482	0.1652	0.283816	1	1	1		0.90575	1.20097	0.967374
142112	An02g01040	#N/A	#N/A	#N/A	0.127415	0	0.0381042	0.130927	1	1	1		0.0198967	0.138504	0.758859
36659	An02g01050	Salicylate hydroxylase with a predicted role in salicylic acid degradation	#N/A	#N/A	1.31777	0.232495	0.288356	0.346779	0.0332661	0.586554	0.514366		0.677564	1.00229	0.692559
#N/A	An02g01060	#N/A	#N/A	#N/A	0.0662718	0.0599233	0.17837	0.408589	1	1	0.903376		0.24837	0.837459	0.334889
174136	An02g01070	Ortholog of A. fumigatus Af293 : Afu5g14100, Aspergillus brasiliensis : Aspbr1_0072526, N. fischeri NRRL 181 : NFIA_072860 and Aspergillus flavus NRRL 3357 : AFL2T_11035	#N/A	#N/A	0.0354988	0	0	0	1	1	1		0	0.0144706	1
140003	An02g01080	Has domain(s) with predicted DNA binding, zinc ion binding activity, role in transcription, DNA-dependent and nucleus localization	#N/A	#N/A	0.0381565	0	0	0.0588121	1	1	1		0.0119168	0.0414773	0.915835
136813	An02g01090	Has domain(s) with predicted nucleotide binding, oxidoreductase activity and role in metabolic process	#N/A	#N/A	0	0	0	0	NA	NA	NA		0.0141638	0.0123246	1
174815	An02g01100	Has domain(s) with predicted role in transmembrane transport and integral to membrane localization	#N/A	#N/A	0	0	0	0	NA	NA	NA		0	0.00548791	1
174100	An02g01110	Has domain(s) with predicted hydrolase activity	#N/A	#N/A	0	0	0	0	NA	NA	NA		0	0.0103878	1
36664	An02g01120	Ortholog of A. niger ATCC 1015 : 36664-mRNA	#N/A	#N/A	0	0	0	0	NA	NA	NA		0.022662	0.0197193	1
36665	An02g01130	Ortholog of A. niger CBS 513.88 : An11g08720, An01g00320, An13g03430, An15g02550, An15g04190 and Aspergillus wentii : Aspwe1_0032489, Aspwe1_0173955, Aspwe1_0734444, Aspwe1_0739925	#N/A	#N/A	0	0	0	0	NA	NA	NA		0	0.00635064	1
36666	An02g01140	Has domain(s) with predicted DNA binding, sequence-specific DNA binding RNA polymerase II transcription factor activity, zinc ion binding activity and role in regulation of transcription, DNA-dependent, transcription, DNA-dependent	#N/A	#N/A	0.0393127	0.0177734	0	0.0151486	1	1	1		0.0414378	0.036057	1
#N/A	An02g01150	#N/A	#N/A	#N/A	0	0	0	0	NA	NA	NA		0	0	NA
175292	An02g01160	Ortholog of A. nidulans FGSC A4 : AN7754, A. fumigatus Af293 : Afu5g07730, A. niger CBS 513.88 : An15g02710, A. oryzae RIB40 : AO090701000681 and A. niger ATCC 1015 : 210156-mRNA	#N/A	#N/A	0	0	0	0	NA	NA	NA		0	0.0778219	0.37545
#N/A	An02g01170	#N/A	#N/A	#N/A	0	0	0	0	NA	NA	NA		0	0	NA
135360	An02g01180	Putative diacylglycerol pyrophosphate phosphatase; induced by caspofungin	#N/A	#N/A	0.143182	0	0	0	1	1	1		0.111794	0.0486387	0.885433
#N/A	An02g01190	#N/A	#N/A	#N/A	0	0.0263336	0	0	1	NA	NA		0.0272869	0	1
206452	An02g01200	Ortholog(s) have minus-end-directed microtubule motor activity and role in spindle assembly involved in mitosis	#N/A	#N/A	2.15248	2.4515	0.969677	0.26824	1	1	0.00894248		2.08111	0.907302	0.0195048
52120	An02g01210	Ortholog of A. nidulans FGSC A4 : AN6341, A. fumigatus Af293 : Afu2g14270, A. oryzae RIB40 : AO090023000108, A. niger ATCC 1015 : 52120-mRNA and Aspergillus wentii : Aspwe1_0045566	#N/A	#N/A	0.937188	0.7212	0.393572	0.199775	1	1	0.308074		0.518445	0.341391	0.581629
36671	An02g01220	Ortholog of A. nidulans FGSC A4 : AN6342, A. fumigatus Af293 : Afu2g14260, A. oryzae RIB40 : AO090023000107, A. niger ATCC 1015 : 36671-mRNA and Aspergillus wentii : Aspwe1_0045565	#N/A	#N/A	0.218734	0.361461	0.169173	0.162759	0.862814	1	1		0.159006	0.193701	1
#N/A	An02g01230	#N/A	#N/A	#N/A	0	0.0364505	0	0.0621348	1	NA	1		0.018885	0.0164327	1
126865	An02g01240	Has domain(s) with predicted protein heterodimerization activity, sequence-specific DNA binding activity and intracellular localization	#N/A	#N/A	0.393489	0.355794	0.37656	0.202166	1	0.958547	1		0.196626	0.235254	1
129181	An02g01250	Ortholog of A. nidulans FGSC A4 : AN10801, A. fumigatus Af293 : Afu2g14240, A. oryzae RIB40 : AO090023000105, A. niger ATCC 1015 : 129181-mRNA and Aspergillus wentii : Aspwe1_0142014	#N/A	#N/A	0.297302	0.36099	0.1829	0.222576	1	1	1		0.226823	0.176593	0.924938
#N/A	An02g01255	Ortholog of Aspergillus tubingensis : Asptu1_0038797, Aspergillus brasiliensis : Aspbr1_0039100, Aspergillus acidus : Aspfo1_0038713 and Aspergillus zonatus : Aspzo1_0137487	#N/A	#N/A	0.0740684	0.111622	0.487312	0.570823	1	0.312012	0.162244		0.046265	0.593796	0.00208517
36674	An02g01260	Ortholog of A. oryzae RIB40 : AO090001000078, Aspergillus zonatus : Aspzo1_1667941, Aspergillus terreus NIH2624 : ATET_04537 and A. niger ATCC 1015 : 36674-mRNA	#N/A	#N/A	0.0558632	0.151535	0.35083	0.328762	0.711357	0.0540309	0.370653		0.0190329	0.192526	0.000153504
206457	An02g01270	Has domain(s) with predicted transferase activity, transferring acyl groups activity and role in metabolic process	#N/A	#N/A	1.5071	1.83913	0.571629	1.15204	1	1	1		1.53835	1.45846	1
#N/A	An02g01280	#N/A	#N/A	#N/A	0	0	0	0	NA	NA	NA		0.101292	0	1
206461	An02g01290	Has domain(s) with predicted ATP binding, protein kinase activity, protein serine/threonine kinase activity, transferase activity, transferring phosphorus-containing groups activity and role in protein phosphorylation	#N/A	#N/A	1.07076	1.2595	0.552587	0.628032	1	1	1		0.430594	0.861377	0.160688
175427	An02g01300	Has domain(s) with predicted catalytic activity and role in metabolic process	#N/A	#N/A	0.20059	0	0	0	0.774583	0.920209	1		0.0134243	0.186898	0.391153
#N/A	An02g01310	#N/A	#N/A	#N/A	0	0	0	0	NA	NA	NA		0	0	NA
36678	An02g01320	Ortholog of A. nidulans FGSC A4 : AN11171, AN7148, A. fumigatus Af293 : Afu4g03595, A. niger CBS 513.88 : An14g01685, An03g06340 and A. oryzae RIB40 : AO090026000213, AO090026000142, AO090023000130	#N/A	#N/A	0.0875492	0.197906	0	0	1	1	1		0.184563	0.178441	1
175090	An02g01330	Ortholog(s) have intracellular localization	#N/A	#N/A	1.59315	0.459744	0.532192	0.548587	0.154575	0.976829	0.726125		1.6356	3.03986	0.183651
#N/A	An02g01340	Ortholog of Aspergillus tubingensis : Asptu1_0165127, Aspergillus brasiliensis : Aspbr1_0116126, Aspergillus glaucus : Aspgl1_0030721 and Aspergillus acidus : Aspfo1_0201486	#N/A	#N/A	0	0	0	0	NA	NA	NA		0.0899368	0.026086	0.904078
173584	An02g01350	Ortholog of Aspergillus tubingensis : Asptu1_0053358	#N/A	#N/A	0	0	0	0	NA	NA	NA		0.0118254	0.0411594	1
52123	An02g01360	Ortholog of A. nidulans FGSC A4 : AN6348, A. fumigatus Af293 : Afu2g14190, A. oryzae RIB40 : AO090023000133, A. niger ATCC 1015 : 52123-mRNA and Aspergillus wentii : Aspwe1_0032209	#N/A	#N/A	0.818223	0.429586	0.0236801	0.16273	1	0.165146	0.749282		0.272028	0.247464	1
175410	An02g01370	Ortholog of A. nidulans FGSC A4 : AN6349, A. fumigatus Af293 : Afu2g14180, A. oryzae RIB40 : AO090023000134, A. niger ATCC 1015 : 175410-mRNA and Aspergillus wentii : Aspwe1_0697288	#N/A	#N/A	0.437746	0.33644	0.172802	0.249645	1	1	1		0.162006	0.305135	0.289446
#N/A	An02g01380	Ortholog of Aspergillus tubingensis : Asptu1_0187483, Aspergillus brasiliensis : Aspbr1_0115444, Aspergillus acidus : Aspfo1_0038731 and Aspergillus carbonarius ITEM 5010 : Acar5010_126310	#N/A	#N/A	0	0.073594	0	0	1	NA	NA		0	0.0110593	1
175181	An02g01390	Sorting nexin family member; predicted role in autophagy	#N/A	#N/A	0.531469	0.787296	0.740587	0.644882	0.889445	0.242089	0.838942		0.609199	0.479388	0.858046
134398	An02g01400	Ortholog(s) have arabinan endo-1,5-alpha-L-arabinosidase activity and role in pectin catabolic process	GH43	CAK96357.1	0.128178	0.0386332	0.114997	0.0658554	1	1	1		0.220175	0.148042	0.924273
#N/A	An02g01410	Ortholog of Aspergillus brasiliensis : Aspbr1_0039085	#N/A	#N/A	0.085967	0.0518212	0.0257089	1.01587	1	1	0.0233371		0.174516	0.385476	0.606287
175538	An02g01420	Has domain(s) with predicted ubiquitin thiolesterase activity and role in ubiquitin-dependent protein catabolic process	#N/A	#N/A	1.05103	0.933966	0.605603	0.879829	1	1	1		0.761912	0.906743	0.967564
134009	An02g01430	Has domain(s) with predicted nucleotide binding activity	#N/A	#N/A	0.0182487	0.0330012	0	0	1	1	1		0.017098	0.0371943	1
#N/A	An02g01440	Ortholog of Aspergillus tubingensis : Asptu1_0117304, Aspergillus brasiliensis : Aspbr1_0192709 and Aspergillus acidus : Aspfo1_0694959	#N/A	#N/A	0	0	0	0	NA	NA	NA		0	0	NA
#N/A	An02g01450	#N/A	#N/A	#N/A	0	0	0	0	NA	NA	NA		0.0183662	0.0958877	0.92129
#N/A	An02g01460	#N/A	#N/A	#N/A	0	0	0	0	NA	NA	NA		0	0.0593591	1
#N/A	An02g01470	#N/A	#N/A	#N/A	0.10256	0.172223	0.0525792	0.0677486	1	1	1		0.16473	0.167229	1
174541	An02g01480	MFS multidrug transporter	#N/A	#N/A	2.81992	11.3582	0.204439	0.592699	0.0531764	0.00343631	0.122503		3.58951	1.02178	0.000166056
#N/A	An02g01490	Has domain(s) with predicted 4-alpha-hydroxytetrahydrobiopterin dehydratase activity and role in tetrahydrobiopterin biosynthetic process	#N/A	#N/A	0.128332	0.0464154	0	0.158243	1	1	1		0.0360718	0.0523128	1
206469	An02g01500	Ortholog of A. nidulans FGSC A4 : AN6275, A. fumigatus Af293 : Afu2g12570, A. oryzae RIB40 : AO090026000362, A. niger ATCC 1015 : 206469-mRNA and Aspergillus wentii : Aspwe1_0116943	#N/A	#N/A	0.133726	0.129553	0.0599874	0.0294454	1	1	1		0.134243	0.10513	1
206472	An02g01510	Putative SEC63 complex subunit; expression enhanced by maltose	#N/A	#N/A	0.161892	0.374092	0.258212	0.138628	0.859741	0.652086	1		0.117976	0.16865	1
46899	An02g01520	Ortholog of S. cerevisiae : MTC6, A. nidulans FGSC A4 : AN6270, A. fumigatus Af293 : Afu2g12590, A. niger ATCC 1015 : 46899-mRNA and Aspergillus wentii : Aspwe1_0031301	#N/A	#N/A	0.496366	0.662004	0.333992	0.344281	1	1	1		0.494131	0.521018	1
206475	An02g01530	Ortholog of A. nidulans FGSC A4 : AN6271, A. fumigatus Af293 : Afu2g12600, A. oryzae RIB40 : AO090026000355, A. niger ATCC 1015 : 206475-mRNA and Aspergillus wentii : Aspwe1_0175672	#N/A	#N/A	0.774955	0.97417	0.440899	0.189367	1	1	0.488237		0.562274	0.227294	0.0604244
36689	An02g01540	Has domain(s) with predicted nucleotide binding, oxidoreductase activity and role in oxidation-reduction process	#N/A	#N/A	1.12732	0.275818	0.154683	0.102211	0.103899	0.227358	0.0587086		0.304442	0.194627	0.725877
52126	An02g01550	Secreted serine protease	#N/A	#N/A	2.34331	2.69021	0.826763	2.35378	1	1	1		2.89861	1.406	0.0902695
46900	An02g01560	G-protein coupled receptor; highly expressed in dormant conidia	#N/A	#N/A	0.0943817	0.256021	0.0169352	0	0.915716	1	1		0.0619009	0	0.741573
173432	An02g01570	Has domain(s) with predicted role in regulation of translational fidelity	#N/A	#N/A	0.884869	1.06195	0.599014	0.905122	1	1	0.920498		0.942122	0.898483	1
52127	An02g01580	Has domain(s) with predicted role in intracellular protein transport	#N/A	#N/A	1.39503	1.44751	1.21054	1.09274	1	0.781673	1		1.70347	2.32128	0.764997
173652	An02g01590	Has domain(s) with predicted role in ribosome biogenesis and nucleus localization	#N/A	#N/A	0.400857	0.233584	0.0719271	0.164762	1	0.626214	1		0.104327	0.206979	0.496152
46903	An02g01600	Ortholog of A. nidulans FGSC A4 : AN6265, A. fumigatus Af293 : Afu2g12890, A. oryzae RIB40 : AO090026000345, A. niger ATCC 1015 : 46903-mRNA and Aspergillus wentii : Aspwe1_0662442	#N/A	#N/A	0.263243	0.137804	0.0248602	0.0854203	1	0.684584	1		0.129812	0.169433	1
173627	An02g01610	Ortholog(s) have urease activity and role in urea catabolic process	#N/A	#N/A	1.62642	1.68409	0.658979	0.889533	1	1	1		3.30578	4.58745	0.672959
#N/A	An02g01615	Ortholog of Aspergillus tubingensis : Asptu1_0115764 and Aspergillus acidus : Aspfo1_0227167	#N/A	#N/A	0	0	0	0	NA	NA	NA		0	0.0393053	1
196989	An02g01620	Ortholog of A. nidulans FGSC A4 : AN6264, A. fumigatus Af293 : Afu2g12910, A. oryzae RIB40 : AO090026000343, A. niger ATCC 1015 : 196989-mRNA and Aspergillus wentii : Aspwe1_0117790	#N/A	#N/A	0.761279	1.77094	0.732666	0.693366	0.557475	0.603149	1		1.1542	0.685537	0.24255
36700	An02g01630	Has domain(s) with predicted ATP binding, nucleoside-triphosphatase activity, nucleotide binding activity	#N/A	#N/A	1.13908	0.943015	0.119448	0.193812	1	0.0379826	0.0919215		1.99242	0.521617	0.0235247
52129	An02g01640	#N/A	#N/A	#N/A	0.0726235	0.0820832	0.0325777	0.0559687	1	1	1		0.0255164	0.103614	0.558672
206486	An02g01650	Ortholog of A. nidulans FGSC A4 : AN6261, A. fumigatus Af293 : Afu2g12940, A. oryzae RIB40 : AO090026000340, A. niger ATCC 1015 : 206486-mRNA and Aspergillus wentii : Aspwe1_0044523	#N/A	#N/A	0.157395	0.273473	0.143979	0.137949	0.644899	0.749081	1		0.111325	0.100643	1
#N/A	An02g01660	#N/A	#N/A	#N/A	0	0	0.0304834	0	NA	1	NA		0	0.0138504	1
#N/A	An02g01670	Ortholog of Aspergillus brasiliensis : Aspbr1_0052161	#N/A	#N/A	0	0.168673	0	0	1	NA	NA		0.218474	0.399219	0.910223
122824	An02g01680	Has domain(s) with predicted role in metabolic process	#N/A	#N/A	0.168284	0.380409	0.105685	0.0259383	0.958232	1	1		0.039418	0.137198	0.504967
173132	An02g01690	COPII complex subunit; expression enhanced by maltose	#N/A	#N/A	0.396403	0.803907	0.416606	0.480065	0.5954	0.485589	0.761128		0.620778	0.397046	0.405832
46906	An02g01700	Has domain(s) with predicted nucleic acid binding, nucleotide binding activity	#N/A	#N/A	1.86543	1.56022	1.00416	1.43763	1	1	1		2.44691	2.88958	1
196993	An02g01710	Ortholog of A. fumigatus Af293 : Afu2g13000, N. fischeri NRRL 181 : NFIA_088170, A. clavatus NRRL 1 : ACLA_071810 and A. fumigatus A1163 : AFUB_028620	#N/A	#N/A	9.0623	8.61802	2.55827	2.95016	1	0.675024	0.442059		3.93432	1.51268	0.018251
206489	An02g01720	Cytochrome c oxidase subunit I	#N/A	#N/A	10.7029	10.5177	1.96713	1.31745	1	0.170394	0.00543384		19.1158	3.60545	0.00914579
174907	An02g01730	Has domain(s) with predicted role in mitochondrial transport and mitochondrial membrane localization	#N/A	#N/A	0.206487	0.124471	0.0411673	0.0707258	1	1	1		0.0214961	0.0748191	0.881612
55517	An02g01740	Has domain(s) with predicted ATP binding, aminoacyl-tRNA ligase activity, magnesium ion binding, phenylalanine-tRNA ligase activity, tRNA binding activity	#N/A	#N/A	1.63487	1.10243	0.248602	0.491166	1	0.186223	0.518251		0.837285	0.304979	0.0307424
206496	An02g01750	Has domain(s) with predicted adenyl-nucleotide exchange factor activity, chaperone binding, protein homodimerization activity and role in protein folding	#N/A	#N/A	3.20333	1.27785	0.304297	0.464698	0.279462	0.0185918	0.0398065		4.0871	2.62695	0.326322
206500	An02g01760	Ortholog(s) have role in calcium ion homeostasis, calcium-mediated signaling, cellular response to calcium ion and cytoplasm localization	#N/A	#N/A	2.63637	1.92129	1.25324	0.394225	1	1	0.0759799		0.61753	0.505261	0.964363
206503	An02g01770	Has domain(s) with predicted arginyltransferase activity and role in protein arginylation	#N/A	#N/A	1.17372	1.5654	1.0267	1.37944	0.963953	0.737258	0.790107		0.522361	0.675815	0.918921
#N/A	An02g01780	#N/A	#N/A	#N/A	0	0	0.0219732	0	NA	1	NA		0.0458945	0.0399349	1
36714	An02g01790	Has domain(s) with predicted hydrolase activity	#N/A	#N/A	1.38246	2.05649	0.72017	1.85589	0.968694	1	0.837648		1.65043	3.38124	0.179016
52135	An02g01800	DNA-directed RNA polymerase	#N/A	#N/A	0.991548	0.580129	0.331413	0.77914	1	1	1		1.11118	1.11747	1
206509	An02g01810	Ortholog of A. nidulans FGSC A4 : AN6247, A. fumigatus Af293 : Afu2g13100, A. oryzae RIB40 : AO090026000266, A. niger ATCC 1015 : 206509-mRNA and Aspergillus wentii : Aspwe1_0663686	#N/A	#N/A	0.229061	1.03559	0.67817	0.582551	0.0161627	0.0735413	0.251746		0.563368	1.24187	0.0836398
#N/A	An02g01820	#N/A	#N/A	#N/A	0.127415	0.11521	0	0	1	1	1		0.11938	0	1
197015	An02g01830	Ortholog(s) have electron carrier activity, role in mitochondrial electron transport, cytochrome c to oxygen, mitochondrial electron transport, ubiquinol to cytochrome c and mitochondrial intermembrane space localization	#N/A	#N/A	1.22669	8.62389	1.12806	1.13445	1.02608e-05	0.798092	1		2.01134	3.43781	0.331168
#N/A	An02g01840	#N/A	#N/A	#N/A	0	0	0.0955449	0	NA	1	NA		0	0.217059	0.739765
#N/A	An02g01850	#N/A	#N/A	#N/A	0.0730573	0.0660588	0.131089	0	1	1	1		0	0.148904	0.821182
206515	An02g01860	Ortholog of A. nidulans FGSC A4 : AN6245, A. fumigatus Af293 : Afu2g13120, A. oryzae RIB40 : AO090026000269, A. niger ATCC 1015 : 206515-mRNA and Aspergillus wentii : Aspwe1_0031335	#N/A	#N/A	1.59309	1.50135	0.181175	0.103753	1	0.189197	0.0535583		3.3006	0.987824	0.000940027
52139	An02g01870	Has domain(s) with predicted integral to membrane localization	#N/A	#N/A	9.44907	8.64248	2.54322	0.952276	1	0.841063	0.0197658		9.97687	6.93322	0.587481
126586	An02g01880	Ortholog of A. nidulans FGSC A4 : AN6240, A. fumigatus Af293 : Afu2g13170, A. oryzae RIB40 : AO090026000277, A. niger ATCC 1015 : 126586-mRNA and Aspergillus wentii : Aspwe1_0665311	#N/A	#N/A	0.276799	0.472757	0.0827782	0.0474046	1	1	1		1.18145	0.965352	0.946174
52140	An02g01890	Ortholog of A. nidulans FGSC A4 : AN6241, A. fumigatus Af293 : Afu2g13160, A. oryzae RIB40 : AO090026000276, A. niger ATCC 1015 : 52140-mRNA and Aspergillus wentii : Aspwe1_0663843	#N/A	#N/A	0.504181	0.634272	0.442501	0.675752	1	0.824474	0.7072		0.43131	0.95166	0.110915
36722	An02g01900	Ortholog of Aspergillus wentii : Aspwe1_0044552, Aspergillus versicolor : Aspve1_0083130, Aspergillus zonatus : Aspzo1_0025262 and Aspergillus sydowii : Aspsy1_0089737	#N/A	#N/A	0.0688289	0.103726	0.411673	0.813346	1	0.0882672	0.0246095		0.0429923	0.0748191	1
#N/A	An02g01910	#N/A	#N/A	#N/A	0	0	0	0	NA	NA	NA		0	0	NA
#N/A	An02g01920	#N/A	#N/A	#N/A	0	0	0.023768	0	NA	1	NA		0.198573	0.291579	0.973244
#N/A	An02g01930	#N/A	#N/A	#N/A	0	0	0	0	NA	NA	NA		0	0.0745793	0.917235
#N/A	An02g01940	#N/A	#N/A	#N/A	0	0	0	0	NA	NA	NA		0	0	NA
206521	An02g01950	Ortholog(s) have role in Hulle cell development, cellular response to light stimulus, conidium formation and negative regulation of Hulle cell development, more	#N/A	#N/A	0.67063	2.14694	0.813062	0.949857	0.0129307	0.292499	0.541586		0.781178	1.07133	0.783733
#N/A	An02g01960	Ortholog of Aspergillus tubingensis : Asptu1_0053412 and Aspergillus acidus : Aspfo1_0091897	#N/A	#N/A	0	0	0	0	NA	NA	NA		0	0.0334321	1
36725	An02g01970	Ortholog of A. nidulans FGSC A4 : AN6244, A. fumigatus Af293 : Afu2g13130, A. oryzae RIB40 : AO090026000270, A. niger ATCC 1015 : 36725-mRNA and Aspergillus wentii : Aspwe1_0031336	#N/A	#N/A	1.01668	0.351001	0.165842	0.484362	0.481206	0.493077	1		1.09978	1.55226	0.737656
137221	An02g01980	Has domain(s) with predicted catalytic activity, hydrolase activity, zinc ion binding activity	#N/A	#N/A	0.356763	0.205283	0	0.0499903	1	0.652613	1		1.20032	1.03123	1
173352	An02g01990	Has domain(s) with predicted heat shock protein binding, unfolded protein binding activity and role in protein folding	#N/A	#N/A	1.39603	1.08197	0.457251	0.717252	1	1	1		1.33914	1.21041	1
206524	An02g02000	Has domain(s) with predicted role in response to stress	#N/A	#N/A	0.477098	0.814856	1.1224	1.11122	0.68512	0.0136808	0.118181		0.774819	0.924872	0.988495
206525	An02g02010	Has domain(s) with predicted ATP binding, aminoacyl-tRNA ligase activity, tyrosine-tRNA ligase activity, role in tRNA aminoacylation for protein translation, tyrosyl-tRNA aminoacylation and cytoplasm localization	#N/A	#N/A	0.178679	0.452376	0.208396	0.220324	0.883678	0.911964	1		0.108817	0.174807	0.901047
52144	An02g02020	Has domain(s) with predicted ATP binding, hydrolase activity, acting on acid anhydrides, catalyzing transmembrane movement of substances activity and role in ATP hydrolysis coupled proton transport, ATP metabolic process, proton transport	#N/A	#N/A	1.30702	2.43598	1.29227	1.02784	0.349272	0.52004	1		0.918448	1.22324	0.960112
#N/A	An02g02030	Has domain(s) with predicted catalytic activity, pyridoxal phosphate binding activity and role in metabolic process	#N/A	#N/A	0	0.0558592	0	0	0.998202	NA	NA		0.151939	0.214052	0.989162
118704	An02g02040	Ortholog of A. nidulans FGSC A4 : AN6228, A. fumigatus Af293 : Afu2g13290, A. oryzae RIB40 : AO090026000289, A. niger ATCC 1015 : 118704-mRNA and Aspergillus wentii : Aspwe1_0054052	#N/A	#N/A	0.270081	0.386114	0.153898	0.241897	0.931285	1	1		0.394963	0.418064	1
#N/A	An02g02050	#N/A	#N/A	#N/A	0.0834533	0	0	0	1	1	1		0.0293215	0.076542	0.917235
206534	An02g02060	Putative alcohol dehydrogenase	#N/A	#N/A	1.31378	2.42336	0.770067	0.539993	0.563179	1	0.982959		0.886267	0.521262	0.412486
127783	An02g02070	Has domain(s) with predicted ATP binding, cob(I)yrinic acid a,c-diamide adenosyltransferase activity and role in cobalamin biosynthetic process	#N/A	#N/A	0.275848	0.149654	0.0989924	0.085035	1	1	1		0.0775357	0.24738	0.793058
#N/A	An02g02080	#N/A	#N/A	#N/A	0.22259	0.0670891	0	0	1	0.996766	1		0.0695178	0.408312	0.393006
#N/A	An02g02090	#N/A	#N/A	#N/A	0.0446885	0	0.120279	0	1	1	1		0.0628055	0.127517	1
#N/A	An02g02100	#N/A	#N/A	#N/A	0	0	0.0463318	0	NA	1	NA		0.0604822	0.0947311	1
#N/A	An02g02110	Ortholog of Aspergillus tubingensis : Asptu1_0053423 and Aspergillus acidus : Aspfo1_0055370	#N/A	#N/A	0.14537	0.0657223	0	0.0560163	1	1	1		0.119178	0.0740729	1
#N/A	An02g02120	Ortholog of Aspergillus tubingensis : Asptu1_0165283 and Aspergillus acidus : Aspfo1_0175628	#N/A	#N/A	0.211938	0	0.0633813	0	1	1	1		0.0330955	0.0575959	1
#N/A	An02g02130	#N/A	#N/A	#N/A	0.325563	0.110391	0	0	1	0.854968	0.979754		0.285968	0.199067	1
#N/A	An02g02140	#N/A	#N/A	#N/A	0.691904	0.742927	0.349173	0.666537	1	1	1		0.384911	1.16344	0.196453
197039	An02g02150	Putative transcription factor similar to A. nidulans medA (medusa); predicted role in conidiophore development; expressed in germinating conidia	#N/A	#N/A	0.927291	1.08559	0.586732	0.977922	1	1	0.915027		0.502998	0.839553	0.40969
#N/A	An02g02160	#N/A	#N/A	#N/A	0	0	0	0	NA	NA	NA		0	0	NA
52146	An02g02170	Tryptophan synthetase	#N/A	#N/A	0	0	0	0	NA	NA	NA		0	0	NA
206541	An02g02180	Has domain(s) with predicted zinc ion binding activity	#N/A	#N/A	0.45261	0.2287	0.179147	0.369331	0.972112	1	1		0.392886	0.520942	0.907118
128007	An02g02190	Ortholog of A. nidulans FGSC A4 : AN6225, A. fumigatus Af293 : Afu2g13320, A. oryzae RIB40 : AO090026000294, A. niger ATCC 1015 : 128007-mRNA and Aspergillus wentii : Aspwe1_0031352	#N/A	#N/A	6.392	4.34596	1.51147	2.74946	1	0.558557	0.905617		2.5302	3.15098	0.950014
46917	An02g02200	Ortholog of Aspergillus acidus : Aspfo1_0055376	#N/A	#N/A	0.851971	0.866651	0.286635	0.109431	1	1	0.689858		1.11422	0.492001	0.239947
#N/A	An02g02210	Has domain(s) with predicted ATP binding, DNA binding, helicase activity, hydrolase activity, acting on acid anhydrides, in phosphorus-containing anhydrides, nucleic acid binding, zinc ion binding activity	#N/A	#N/A	0	0	0	0	NA	NA	NA		0	0.00252482	1
#N/A	An02g02220	#N/A	#N/A	#N/A	0.0537834	0.437681	0	0	0.852199	1	1		0.226763	0.219241	1
173346	An02g02230	Has domain(s) with predicted phosphotransferase activity, alcohol group as acceptor activity	#N/A	#N/A	0.127938	0.085935	0.0393536	0.0507073	1	1	1		0.0873336	0.0625825	0.846132
36739	An02g02240	Has domain(s) with predicted sequence-specific DNA binding, sequence-specific DNA binding transcription factor activity, zinc ion binding activity and role in regulation of transcription, DNA-dependent	#N/A	#N/A	0.360139	0.16282	0.121164	0.173468	1	1	1		0.0949017	0.146806	1
124330	An02g02250	Has domain(s) with predicted ATP binding, protein kinase activity, transferase activity, transferring phosphorus-containing groups activity and role in protein phosphorylation	#N/A	#N/A	0.0390973	0.017676	0.0350768	0.0602622	1	1	1		0.219791	0.0717188	0.344344
122575	An02g02260	Ortholog of A. nidulans FGSC A4 : AN6220, A. fumigatus Af293 : Afu2g13390, A. oryzae RIB40 : AO090026000316, A. niger ATCC 1015 : 122575-mRNA and Aspergillus wentii : Aspwe1_0118199	#N/A	#N/A	0.417383	0.2516	0.249641	0.367616	1	1	1		0.46555	0.388893	1
55524	An02g02270	Has domain(s) with predicted membrane localization	#N/A	#N/A	5.36556	5.11968	1.97619	3.02514	1	0.993307	1		9.18126	11.3216	0.884204
36742	An02g02280	Ortholog(s) have ATP binding, ATPase activity, dinucleotide insertion or deletion binding, loop DNA binding, single-stranded DNA binding activity, role in meiotic mismatch repair and MutLalpha complex, cytoplasm localization	#N/A	#N/A	0.252878	0.414048	0.0797123	0.600458	0.831755	1	0.145401		0.313774	0.470836	0.654209
52149	An02g02290	1-pyrroline-5-carboxylate dehydrogenase	#N/A	#N/A	0.0123876	0.0560047	0.0889099	0.248216	1	0.478263	0.231368		0.0174096	0.247433	0.00233033
#N/A	An02g02300	#N/A	#N/A	#N/A	0	0	0	0	NA	NA	NA		0	0	NA
128333	An02g02310	Ortholog of A. nidulans FGSC A4 : AN11854, A. fumigatus Af293 : Afu2g13420, A. niger ATCC 1015 : 128333-mRNA, Aspergillus wentii : Aspwe1_0666894 and Aspergillus versicolor : Aspve1_0041243	#N/A	#N/A	0.469425	0.29712	0.421152	0.434126	1	1	1		2.33106	5.81719	0.033534
173029	An02g02320	Has domain(s) with predicted sequence-specific DNA binding RNA polymerase II transcription factor activity, zinc ion binding activity, role in regulation of transcription, DNA-dependent and nucleus localization	#N/A	#N/A	0.717204	0.332564	0.13199	0.255105	0.885174	0.694515	0.951038		0.585825	0.944544	0.588516
#N/A	An02g02330	Has domain(s) with predicted role in response to stress and integral to membrane localization	#N/A	#N/A	0	0	0	0	NA	NA	NA		0	0	NA
197060	An02g02340	Putative chitin synthase	GT2	CAK96408.1	3.15889	2.99783	1.90137	3.25419	1	1	0.774721		4.47901	2.49846	0.0964934
#N/A	An02g02350	#N/A	#N/A	#N/A	0	0.100286	0	0	1	NA	NA		0.0519583	0	1
#N/A	An02g02360	Putative chitin synthase	GT2	CAK96410.1	0	0	0	0	NA	NA	NA		0.0144942	0.0108104	1
206560	An02g02370	Ortholog(s) have microtubule plus-end binding activity, role in nuclear migration and dynactin complex localization	#N/A	#N/A	0.477037	0.463461	0.13659	0.132976	1	0.841935	0.495939		0.28529	0.169634	0.406147
173666	An02g02380	#N/A	#N/A	#N/A	0.410435	0.513855	0.113301	0.145989	1	1	1		0.221857	0.167309	1
36749	An02g02390	Ortholog of A. nidulans FGSC A4 : AN10799, A. fumigatus Af293 : Afu2g13480, A. oryzae RIB40 : AO090026000326, A. niger ATCC 1015 : 36749-mRNA and Aspergillus wentii : Aspwe1_0045443	#N/A	#N/A	0.90291	0.770204	0.420314	0.827137	1	1	1		0.718277	0.625006	0.970596
#N/A	An02g02400	#N/A	#N/A	#N/A	0	0	0	0	NA	NA	NA		0.323482	0.0938256	1
52153	An02g02410	Has domain(s) with predicted RNA binding activity	#N/A	#N/A	2.01233	2.92154	2.3076	2.33718	0.708615	0.564653	0.625162		2.87793	2.03919	0.495657
#N/A	An02g02420	#N/A	#N/A	#N/A	0	0	0	0	NA	NA	NA		0	0	NA
#N/A	An02g02430	#N/A	#N/A	#N/A	0	0	0	0	NA	NA	NA		0.0312397	0	1
#N/A	An02g02440	#N/A	#N/A	#N/A	0	0	0	0	NA	NA	NA		0	0	NA
#N/A	An02g02450	#N/A	#N/A	#N/A	0	0	0	0	NA	NA	NA		0	0.00896792	1
36752	An02g02460	Ortholog of A. oryzae RIB40 : AO090011000129, A. niger ATCC 1015 : 36752-mRNA, Aspergillus wentii : Aspwe1_0041102, Aspwe1_0179879 and Aspergillus versicolor : Aspve1_0047487	#N/A	#N/A	0	0	0	0.035025	NA	NA	1		0.0106454	0	1
#N/A	An02g02470	#N/A	#N/A	#N/A	0	0	0	0	NA	NA	NA		0.0351858	0.0306168	1
52154	An02g02480	Has domain(s) with predicted transmembrane transporter activity, role in transmembrane transport and integral to membrane localization	#N/A	#N/A	3.80481	1.09018	0.567447	0.715927	0.0202286	0.0494804	0.0306588		5.14824	2.2882	0.014028
125108	An02g02490	Has domain(s) with predicted role in DNA damage checkpoint, DNA repair and checkpoint clamp complex localization	#N/A	#N/A	0	0.0213634	0.0847882	0.182084	1	0.747479	0.534356		0.0996154	0.202253	0.804303
173949	An02g02500	Ortholog of A. nidulans FGSC A4 : AN5933, A. fumigatus Af293 : Afu2g10720, A. niger ATCC 1015 : 173949-mRNA, Aspergillus wentii : Aspwe1_0061884 and Aspergillus sydowii : Aspsy1_0044922	#N/A	#N/A	0.405115	0.25996	0.269661	0.443137	1	1	1		0.56323	0.729812	0.910672
206569	An02g02510	DNA-directed DNA polymerase	#N/A	#N/A	0.964288	1.02899	0.613858	0.524575	1	1	1		0.805491	0.556381	0.517877
#N/A	An02g02520	Ortholog(s) have role in thiamine biosynthetic process	#N/A	#N/A	0	0.0224408	0.0111331	0	1	1	NA		0	0	NA
55529	An02g02530	Has domain(s) with predicted ATP binding, ATP-dependent helicase activity, helicase activity, nucleic acid binding activity	#N/A	#N/A	1.08071	1.57761	0.455582	0.943247	0.827745	1	1		1.37244	1.9426	0.753262
#N/A	An02g02540	Putative pectin acetylesterase; predicted signal peptide secretion sequence	CE16	CAK37535.1	0.200679	0.947599	0.820194	0.343683	0.128189	0.0219907	0.943349		0.27159	18.6059	3.31152e-09
#N/A	An02g02550	#N/A	#N/A	#N/A	0	0	0	0.0956335	NA	NA	1		0	0.0505842	0.845508
#N/A	An02g02560	#N/A	#N/A	#N/A	0.0596261	0	0	0	1	1	1		0.027933	0.0729174	1
#N/A	An02g02570	#N/A	#N/A	#N/A	0.195487	0	0	0	1	1	1		0.778425	0.278906	0.610422
#N/A	An02g02580	#N/A	#N/A	#N/A	0	0.0413573	0	0.0704991	1	NA	1		0.0214272	0.0932242	0.997793
197079	An02g02600	Has domain(s) with predicted nucleic acid binding, zinc ion binding activity and intracellular localization	#N/A	#N/A	0.713526	1.50541	0.386758	0.20621	0.326711	1	0.845093		0.66853	0.599898	1
#N/A	An02g02610	#N/A	#N/A	#N/A	0	0	0	0	NA	NA	NA		0	0.00978227	1
120353	An02g02620	#N/A	#N/A	#N/A	0.364742	0.185513	0.132939	0.0702738	0.992865	1	0.675999		0.0961145	0.148682	0.930322
#N/A	An02g02630	#N/A	#N/A	#N/A	0	0	0	0	NA	NA	NA		0	0.0207017	1
52158	An02g02640	Has domain(s) with predicted membrane localization	#N/A	#N/A	1.17507	1.04479	0.245987	0.301863	1	0.653092	0.637881		2.48634	1.22145	0.0861612
#N/A	An02g02645	#N/A	#N/A	#N/A	0.620457	0.681239	0.357848	0.614787	1	1	1		1.47409	1.04782	0.783078
122747	An02g02650	Has domain(s) with predicted role in intracellular transport	#N/A	#N/A	0.960516	0.854718	0.697601	0.540493	1	0.990516	1		1.13564	1.44187	0.915178
173507	An02g02660	Predicted mannan endo-1,6-alpha-mannosidase; predicted role in carbohydrate catabolism	GH76	CAK37547.1	0.0308219	1.0869	0.152088	0.427562	0.136721	0.368908	0.6454		0.0433173	0.320385	0.0184875
173344	An02g02680	Has domain(s) with predicted ATP binding, ATP-dependent helicase activity, helicase activity, nucleic acid binding activity	#N/A	#N/A	0	0.00574509	0.00570037	0.0293799	1	1	0.863385		0.0119061	0.0181302	1
174633	An02g02690	Has domain(s) with predicted sequence-specific DNA binding RNA polymerase II transcription factor activity, zinc ion binding activity, role in regulation of transcription, DNA-dependent and nucleus localization	#N/A	#N/A	0.138165	0.0356943	0.0619787	0.10648	0.894701	1	1		0.0924661	0.189079	0.580508
#N/A	An02g02700	Phosphoribosylglycinamide formyltransferase	#N/A	#N/A	0	0	0	0	NA	NA	NA		0	0	NA
36764	An02g02710	Has domain(s) with predicted zinc ion binding activity	#N/A	#N/A	0.348561	0.611803	0.404693	0.505649	0.589706	0.423862	0.60353		0.384213	0.512626	0.825737
#N/A	An02g02720	Ortholog of A. nidulans FGSC A4 : AN12159, A. fumigatus Af293 : Afu2g10870, A. oryzae RIB40 : AO090011000543, Aspergillus wentii : Aspwe1_0044183 and Aspergillus zonatus : Aspzo1_0132843	#N/A	#N/A	0	0	0.0143532	0	NA	1	NA		0.00749473	0	1
197088	An02g02730	Ortholog of A. nidulans FGSC A4 : AN12158, A. fumigatus Af293 : Afu2g10880, A. oryzae RIB40 : AO090011000542, Aspergillus wentii : Aspwe1_0044185 and Aspergillus zonatus : Aspzo1_2009191	#N/A	#N/A	0.0294541	0.0133163	0.0132126	0.0340491	1	1	1		0.0482942	0.0180099	0.645709
206586	An02g02740	Ortholog of A. nidulans FGSC A4 : AN5920, A. fumigatus Af293 : Afu2g10890, A. oryzae RIB40 : AO090011000541, A. niger ATCC 1015 : 206586-mRNA and Aspergillus wentii : Aspwe1_0118139	#N/A	#N/A	0.367236	0.435363	0.388044	0.465407	1	0.831442	0.818751		0.126162	0.169659	0.979931
206591	An02g02750	Glutathione peroxidase	#N/A	#N/A	0	0.365686	0.0518341	0	0.1289	0.919086	NA		0.0473655	0.0647663	1
143798	An02g02760	Ortholog of Aspergillus wentii : Aspwe1_0173818, Aspwe1_0175438, Aspergillus sydowii : Aspsy1_0049549, Aspergillus carbonarius ITEM 5010 : Acar5010_203478 and Aspergillus brasiliensis : Aspbr1_0192610	#N/A	#N/A	0.212993	2.40737	0.477725	1.47732	0.146498	0.950955	0.901821		0	0.260471	0.727774
#N/A	An02g02770	#N/A	#N/A	#N/A	0	0	0	0	NA	NA	NA		0	0.0461682	1
36770	An02g02780	Has domain(s) with predicted role in transmembrane transport and integral to membrane localization	#N/A	#N/A	0.15048	0.170081	0.0225009	0.096642	1	0.981332	1		0.434721	0.3476	0.926456
173931	An02g02790	#N/A	GT90	CAK47563.1	0	0	0.137245	0.252631	NA	0.0443765	0.0180919		0.00511891	0.120263	0.0372717
#N/A	An02g02800	#N/A	#N/A	#N/A	0	0	0	0	NA	NA	NA		0	0	NA
46933	An02g02810	Has domain(s) with predicted substrate-specific transmembrane transporter activity, transmembrane transporter activity, role in transmembrane transport and integral to membrane, membrane localization	#N/A	#N/A	0.210589	0.134411	0.200047	0.076374	1	1	1		0.139277	0.0656454	0.713258
36773	An02g02820	Enoyl-CoA hydratase	#N/A	#N/A	2.39454	5.05204	1.1718	1.34211	0.768697	1	1		9.16679	7.86799	0.901144
197098	An02g02830	Protein with a predicted role in retention of ER membrane proteins; expression enhanced by maltose	#N/A	#N/A	0.939623	1.59302	0.421499	0.316811	0.824884	1	0.994171		1.38933	1.00544	0.74732
174819	An02g02840	Ortholog of A. nidulans FGSC A4 : AN5914, A. fumigatus Af293 : Afu2g10950, A. oryzae RIB40 : AO090026000556, A. niger ATCC 1015 : 174819-mRNA and Aspergillus wentii : Aspwe1_0053834	#N/A	#N/A	0.0257281	0.0232635	0	0	1	1	1		0.0160704	0.0454468	0.752156
#N/A	An02g02850	Has domain(s) with predicted serine-type endopeptidase activity and role in proteolysis	#N/A	#N/A	2.27196	0.183773	0.429806	0.0223761	7.85909e-07	0.185419	1.42543e-08		5.08368	1.35517	1.13155e-05
#N/A	An02g02860	#N/A	#N/A	#N/A	0.102666	0.00928308	0	0	0.760541	0.717461	0.876238		0.0288574	0.0125551	0.997615
174157	An02g02870	Putative alcohol dehydrogenase	#N/A	#N/A	2.91897	1.57628	1.23666	1.59344	0.753926	1	1		2.15563	1.00809	0.121801
36776	An02g02880	Has domain(s) with predicted GTP binding activity, role in intracellular protein transport, protein transport, small GTPase mediated signal transduction and intracellular localization	#N/A	#N/A	1.52063	1.58649	0.804562	0.901464	1	1	1		0.767165	0.937744	1
52163	An02g02890	Ortholog of A. nidulans FGSC A4 : AN5911, A. fumigatus Af293 : Afu2g10990, A. oryzae RIB40 : AO090026000551, A. niger ATCC 1015 : 52163-mRNA and Aspergillus wentii : Aspwe1_0139709	#N/A	#N/A	1.31463	0.959153	0.504312	0.768592	1	1	1		1.1128	0.676331	0.303934
52164	An02g02900	Ortholog of A. nidulans FGSC A4 : AN5910, A. fumigatus Af293 : Afu2g11000, A. oryzae RIB40 : AO090026000552, A. niger ATCC 1015 : 52164-mRNA and Aspergillus wentii : Aspwe1_0071478	#N/A	#N/A	0.495504	0.550446	0.165118	0.458244	1	1	1		0.331612	0.3982	1
36779	An02g02910	Dihydroorotate dehydrogenase	#N/A	#N/A	0.554333	0.462674	0.178528	0.262897	1	1	1		0.639232	0.20279	0.0279525
206602	An02g02920	Triosephosphate isomerase	#N/A	#N/A	5.8494	4.8559	2.62394	1.78764	1	1	0.618807		11.5871	8.94162	0.65593
206607	An02g02930	Ribose-5-phosphate isomerase; repressed by growth on starch and lactate	#N/A	#N/A	20.2072	19.6587	6.64524	2.73407	1	0.859771	0.0641722		7.46762	2.18877	0.000150512
55534	An02g02940	Has domain(s) with predicted ubiquitin-protein ligase activity, role in protein ubiquitination and ubiquitin ligase complex localization	#N/A	#N/A	2.63017	0.372491	0.127935	0.293059	0.0173056	0.0054023	0.0239701		1.43256	0.406902	0.00200489
174911	An02g02950	Tetrahydrofolylpolyglutamate synthase	#N/A	#N/A	0	0	0	0	NA	NA	NA		0.0213588	0.0557558	1
206611	An02g02960	Acyl-CoA-binding type 2 protein	#N/A	#N/A	9.62731	10.14	8.85876	7.3923	1	0.510226	1		5.1544	7.23076	0.647001
174927	An02g02970	Has domain(s) with predicted phosphoric diester hydrolase activity, role in DNA repair and nucleus localization	#N/A	#N/A	0.331017	0.254966	0.0769941	0.207863	1	0.948855	1		0.281426	0.214896	0.922319
173825	An02g02980	Has domain(s) with predicted transferase activity, transferring hexosyl groups activity and integral to membrane localization	GT59	CAK47582.1	0.564238	0.446414	0.0316384	0.0724735	1	0.109661	0.301994		0.528656	0.335423	0.554029
36787	An02g02990	Has domain(s) with predicted role in DNA replication and nucleus localization	#N/A	#N/A	0.158561	0.167267	0.0948372	0.0814656	1	1	1		0.495207	0.290859	0.678283
52169	An02g03000	Ortholog of A. nidulans FGSC A4 : AN5900, A. fumigatus Af293 : Afu2g11100, A. oryzae RIB40 : AO090026000554, A. niger ATCC 1015 : 52169-mRNA and Aspergillus wentii : Aspwe1_0071487	#N/A	#N/A	0.121451	0.549084	0.190683	0.280796	0.712419	0.948756	0.971538		0.953011	0.928275	1
173999	An02g03010	Putative condensin-complex subunit	#N/A	#N/A	2.34617	2.26358	1.30743	1.60308	1	1	1		1.2889	0.798631	0.279761
#N/A	An02g03030	#N/A	#N/A	#N/A	0.0728088	0.0658341	0	0	1	1	1		0.0341087	0	1
#N/A	An02g03060	#N/A	#N/A	#N/A	0	0	0	0	NA	NA	NA		0	0.0641602	1
175310	An02g03070	Putative 1,3-beta-glucanosyltransferase; predicted signal peptide secretion sequence	GH72,CBM43	CAK47588.1	0	0.0120819	0	0	1	NA	NA		0.00625964	0.00544681	1
121662	An02g03090	Has domain(s) with predicted role in regulation of transcription, DNA-dependent and nucleus localization	#N/A	#N/A	1.74069	1.33289	0.633117	1.16021	1	1	1		0.962389	0.658429	0.729357
36791	An02g03100	Putative methyltransferase	#N/A	#N/A	0.198202	0.0896075	0.155592	0.038187	1	1	1		0.905301	0.818042	1
197120	An02g03110	Has domain(s) with predicted structural constituent of ribosome activity, role in translation and mitochondrial ribosome localization	#N/A	#N/A	5.53274	3.30277	1.03613	0.827944	0.845515	0.22314	0.031141		6.24073	2.95604	0.0393232
197123	An02g03120	Putative GDP dissociation inhibitor	#N/A	#N/A	5.4639	5.83767	3.25219	3.1403	1	1	1		2.78279	2.54547	1
143583	An02g03130	Ortholog of A. fumigatus Af293 : Afu2g11162, Aspergillus wentii : Aspwe1_0175462, Aspergillus versicolor : Aspve1_0027796, Aspergillus zonatus : Aspzo1_2014601 and Aspergillus sydowii : Aspsy1_0031172	#N/A	#N/A	1.57799	3.41198	0.553977	0.845989	0.590056	1	1		1.79989	1.48226	0.992669
46942	An02g03140	Has domain(s) with predicted nucleoside-triphosphatase activity, nucleotide binding activity	#N/A	#N/A	0.165033	0.403782	0.0435477	0.179557	0.510523	1	1		0.181913	0.352197	0.393006
#N/A	An02g03150	#N/A	#N/A	#N/A	0.0584857	0	0	0	1	1	1		0	0	NA
52172	An02g03160	Putative regulator of G-protein signaling protein; mutant forms aerial hyphae without conidiophore stalks	#N/A	#N/A	0.265361	1.24414	0.590773	1.0301	0.00444593	0.0528928	0.0155802		0.257835	0.500791	0.308223
#N/A	An02g03170	#N/A	#N/A	#N/A	0	0	0	0	NA	NA	NA		0	0.0248598	1
174605	An02g03180	Ortholog of A. nidulans FGSC A4 : AN5894, A. fumigatus Af293 : Afu2g11190, A. oryzae RIB40 : AO090026000531, A. niger ATCC 1015 : 174605-mRNA and Aspergillus wentii : Aspwe1_0139763	#N/A	#N/A	0.328814	0.193255	0.10325	0.253407	1	1	1		0.254165	0.308284	1
206626	An02g03190	Has domain(s) with predicted role in transmembrane transport and integral to membrane localization	#N/A	#N/A	0.0613786	0.0554988	0.2478	0.378421	1	0.194062	0.184779		0.150958	0.425343	0.506906
197132	An02g03200	Ortholog of A. nidulans FGSC A4 : AN9274, A. fumigatus Af293 : Afu3g14810, A. niger CBS 513.88 : An04g09720, An04g08110, A. oryzae RIB40 : AO090103000427 and A. niger ATCC 1015 : 55177-mRNA	#N/A	#N/A	9.05191	0.360336	0.0510759	0.175498	1.48127e-05	3.5993e-07	5.69523e-06		9.20118	0.116034	8.61074e-10
174635	An02g03210	Ortholog of A. nidulans FGSC A4 : AN5891, A. fumigatus Af293 : Afu2g11210, A. oryzae RIB40 : AO090026000529, A. niger ATCC 1015 : 174635-mRNA and Aspergillus terreus NIH2624 : ATET_01455	#N/A	#N/A	0.93475	1.40868	1.32084	1.22465	0.820613	0.106547	0.563837		0.346672	0.482649	0.758711
173511	An02g03220	Has domain(s) with predicted amino acid transmembrane transporter activity, role in amino acid transmembrane transport, transmembrane transport and membrane localization	#N/A	#N/A	0.0280916	0.0508011	0.0252028	0.0432987	1	1	1		0.0460601	0.0400791	1
#N/A	An02g03230	Ortholog(s) have Seh1-associated complex, fungal-type vacuole membrane, nuclear pore outer ring localization	#N/A	#N/A	0.56331	1.09415	0.149743	0.225102	0.673858	1	1		1.30969	0.697382	0.24483
52177	An02g03240	UDP N-acetylglucosamine:dolichol phosphate N-acetyl-glucosaminephosphotransferase, involved in the assembly of dolichol-linked oligosaccharides for N-linked protein glycosylation; expression induced by maltose, tunicamycin, DTT	#N/A	#N/A	0.757144	1.15343	0.27319	0.177589	0.747784	1	0.373901		0.346988	0.372381	1
206638	An02g03250	Ortholog(s) have role in leucine biosynthetic process	#N/A	#N/A	0.234309	0.628023	0.28529	0.193473	0.210995	0.531367	1		0.0431225	0.283127	0.00289252
36809	An02g03260	Putative 1,3-alpha-glucan synthase	GH13,GT5	CAK47606.1	0.125953	0.0113888	0.508505	1.81518	0.0466058	0.184999	2.90508e-10		0.00737566	0.200239	1.01131e-06
55539	An02g03270	Methylenetetrahydrofolate reductase (NADPH)	#N/A	#N/A	4.16508	1.66696	3.78782	2.2978	0.168994	0.86363	1		2.10048	2.37976	1
36811	An02g03280	Ortholog of A. nidulans FGSC A4 : AN5882, A. fumigatus Af293 : Afu2g11310, A. oryzae RIB40 : AO090026000519, A. niger ATCC 1015 : 36811-mRNA and Aspergillus wentii : Aspwe1_0117728	#N/A	#N/A	0.432202	0.433432	0.310205	0.763067	1	1	0.329679		0.184067	0.458072	0.0844397
173978	An02g03290	Ortholog of A. nidulans FGSC A4 : AN5881, A. fumigatus Af293 : Afu2g11320, A. oryzae RIB40 : AO090026000518, A. niger ATCC 1015 : 173978-mRNA and Aspergillus wentii : Aspwe1_0031120	#N/A	#N/A	0.368789	0.289966	0.129469	0.197714	1	1	1		0.28544	0.287591	1
36813	An02g03300	Putative vacuolar H-transporting two sector ATPase subunit F; repressed by growth on starch and lactate	#N/A	#N/A	8.79064	6.76142	2.0997	3.25537	1	0.523802	0.672824		3.23568	4.14184	0.899398
206645	An02g03310	Ortholog(s) have extracellular region localization	#N/A	#N/A	13.655	18.2128	9.22079	9.32508	0.824884	0.948756	1		35.6954	30.357	0.939709
46947	An02g03320	3-ketoacyl-CoA thiolase	#N/A	#N/A	0.84541	9.49415	0.864659	0.20849	2.46454e-09	0.947479	0.669042		0.229708	0.91669	0.00756182
36816	An02g03330	Has domain(s) with predicted catalytic activity and role in metabolic process	#N/A	#N/A	0.281086	8.49479	0.038797	0.0833171	7.64067e-16	0.68748	1		0.0759693	0.453917	0.00161507
#N/A	An02g03340	Protein with a predicted role in autophagy	#N/A	#N/A	0	0	0	0	NA	NA	NA		0	0	NA
55540	An02g03350	Has domain(s) with predicted RNA binding activity	#N/A	#N/A	0.775572	0.806467	0.22614	0.418397	1	1	1		0.345165	0.529554	0.786875
126194	An02g03360	#N/A	#N/A	#N/A	0.0673138	0.152164	0.0603916	0	1	1	1		0.0788361	0.0548791	1
#N/A	An02g03370	#N/A	#N/A	#N/A	0.0692744	0.375829	0	0	0.998202	1	1		0.162265	0.0847163	1
36820	An02g03380	Ortholog of A. nidulans FGSC A4 : AN1127, AN7386, A. fumigatus Af293 : Afu1g11740, A. niger CBS 513.88 : An08g03700, A. oryzae RIB40 : AO090026000507 and A. niger ATCC 1015 : 126803-mRNA	#N/A	#N/A	11.8323	9.75866	2.09095	1.7685	1	0.134009	0.0125855		11.4557	3.08399	0.000904643
206650	An02g03390	Ortholog(s) have gamma-tubulin binding activity and cell septum, spindle pole body localization	#N/A	#N/A	0.622302	0.511535	0.228399	0.283394	1	1	1		0.132513	0.118189	1
36822	An02g03400	20S CP alpha subunit of the proteasome	#N/A	#N/A	9.67093	7.59812	4.57629	4.31734	1	1	0.847757		17.8597	7.82436	0.0104975
46951	An02g03410	Has domain(s) with predicted methyltransferase activity	#N/A	#N/A	0.524223	0.566173	0.195965	0.314224	1	1	1		0.204652	0.213693	1
206654	An02g03420	Has domain(s) with predicted sequence-specific DNA binding RNA polymerase II transcription factor activity, zinc ion binding activity, role in regulation of transcription, DNA-dependent and nucleus localization	#N/A	#N/A	0.493117	0.283741	0.194391	0.276386	0.9663	1	1		0.294013	0.18883	0.602938
#N/A	An02g03430	#N/A	#N/A	#N/A	0	0	0	0	NA	NA	NA		0	0.0415513	1
#N/A	An02g03440	Ortholog of Aspergillus acidus : Aspfo1_0122417	#N/A	#N/A	0	0.15996	0.0529051	0.0908914	1	1	1		0.110501	0.144228	1
#N/A	An02g03450	Ortholog of A. nidulans FGSC A4 : AN10752, A. fumigatus Af293 : Afu2g11470, Aspergillus wentii : Aspwe1_0044288, Aspergillus versicolor : Aspve1_0040617 and Aspergillus sydowii : Aspsy1_0948141	#N/A	#N/A	1.18921	0.848116	0.345622	2.32349	1	0.914787	0.168036		0.478642	2.51942	1.23319e-05
206657	An02g03460	Has domain(s) with predicted cytoplasm localization	#N/A	#N/A	2.5514	2.09193	0.678948	1.3664	1	0.72201	1		2.99826	4.95342	0.332065
#N/A	An02g03470	#N/A	#N/A	#N/A	0	0	0	0	NA	NA	NA		0	0.0183701	1
173678	An02g03480	Ortholog of A. nidulans FGSC A4 : AN5868, A. fumigatus Af293 : Afu2g11480, A. niger ATCC 1015 : 173678-mRNA, Aspergillus wentii : Aspwe1_0044310 and Aspergillus versicolor : Aspve1_0166486	#N/A	#N/A	0.188673	0.170599	0.107718	0.0793115	1	1	1		0.152669	0.111869	1
130415	An02g03490	Has domain(s) with predicted oxidoreductase activity and role in oxidation-reduction process	#N/A	#N/A	1.71746	1.10117	0.532292	0.673829	1	0.895996	0.835203		1.90173	1.43839	0.707097
#N/A	An02g03500	#N/A	#N/A	#N/A	0	0	0	0	NA	NA	NA		0	0.0139836	1
174873	An02g03510	Has domain(s) with predicted N-acetyltransferase activity	#N/A	#N/A	1.14363	1.52863	0.312269	0.26824	1	0.929857	0.669939		1.2928	1.29721	1
36826	An02g03520	Has domain(s) with predicted GTP binding activity	#N/A	#N/A	1.06594	0.609768	0.331786	0.452656	0.898682	0.918147	0.914415		0.310826	0.607435	0.275798
#N/A	An02g03530	#N/A	#N/A	#N/A	0	0	0	0	NA	NA	NA		0	0.0181787	1
197162	An02g03540	Ortholog(s) have glucose transmembrane transporter activity, mannose transmembrane transporter activity, role in carbohydrate transmembrane transport, glucose transport and plasma membrane, vacuole localization	#N/A	#N/A	4.80112	2.5052	0.153228	0.204747	0.503026	4.42637e-07	4.35977e-07		4.52058	0.924407	2.78183e-07
#N/A	An02g03550	#N/A	#N/A	#N/A	0.0964224	0	0	0.0743098	1	1	1		0.0903419	0	0.796956
#N/A	An02g03560	#N/A	#N/A	#N/A	0.354792	0.0763821	0	0	0.589754	0.219326	0.328966		1.10015	0.0413218	0.00917317
52186	An02g03570	Protein of unknown function; expression repressed by tunicamycin and DTT	#N/A	#N/A	4.81167	2.28693	0.756375	1.04591	0.445041	0.101764	0.120999		5.11512	1.06453	6.84972e-06
36830	An02g03580	Protein similar to lipid metabolism protein Erg28p; expression repressed by tunicamycin and DTT	#N/A	#N/A	4.17061	3.04413	0.586054	0.619598	1	0.24266	0.174957		5.46123	2.10976	0.179108
174413	An02g03590	UTP-hexose-1-phosphate uridylyltransferase (UDP-galactose pyrophosphorylase); Leloir pathway enzyme	#N/A	#N/A	0.884695	3.13022	0.949011	1.45255	0.0149017	0.55394	0.477977		1.24336	7.38516	8.43897e-08
#N/A	An02g03600	Ortholog of A. nidulans FGSC A4 : AN6183, A. fumigatus Af293 : Afu2g11570, A. niger ATCC 1015 : 215103-mRNA, Aspergillus wentii : Aspwe1_0655724 and Aspergillus zonatus : Aspzo1_0097334	#N/A	#N/A	0	0	0.0228625	0	NA	1	NA		0	0.0311635	0.950014
#N/A	An02g03610	#N/A	#N/A	#N/A	0	0	0	0.0499903	NA	NA	1		0.0303877	0.0793253	0.980194
36832	An02g03620	Has domain(s) with predicted role in transmembrane transport and integral to membrane localization	#N/A	#N/A	0.2202	0.0104793	0	0.0357267	0.218407	0.282142	0.852435		0.0434345	0.0188972	0.934623
173212	An02g03630	Has domain(s) with predicted oxidoreductase activity and role in oxidation-reduction process	GT1	CAK47643.1	0	0	0	0	NA	NA	NA		0.00412164	0.0143457	1
#N/A	An02g03640	Has domain(s) with predicted coenzyme binding, nucleotide binding, oxidoreductase activity, oxidoreductase activity, acting on the CH-OH group of donors, NAD or NADP as acceptor, phosphogluconate dehydrogenase (decarboxylating) activity	#N/A	#N/A	0	0	0	0	NA	NA	NA		0	0	NA
#N/A	An02g03650	Ortholog of Aspergillus tubingensis : Asptu1_0198838 and Aspergillus brasiliensis : Aspbr1_0192544	#N/A	#N/A	0.0257591	0	0.0231102	0	1	1	1		0.0241347	0.063002	0.997793
#N/A	An02g03660	#N/A	#N/A	#N/A	0.041284	0.205311	0.111116	0.34998	0.849199	0.855585	0.276199		0.106372	0.22719	0.713217
174876	An02g03670	Has domain(s) with predicted role in transmembrane transport and integral to membrane localization	#N/A	#N/A	0.137217	0.124072	0.147727	0.148048	1	1	1		0.115707	0.156617	1
36834	An02g03690	Ortholog of Aspergillus tubingensis : Asptu1_0198840, Aspergillus brasiliensis : Aspbr1_0204022, Aspergillus acidus : Aspfo1_0120872 and A. niger ATCC 1015 : 36834-mRNA	#N/A	#N/A	0	0	0	0	NA	NA	NA		0.058643	0.714392	0.0408745
175486	An02g03700	Ortholog of A. nidulans FGSC A4 : AN12049, A. fumigatus Af293 : Afu2g11640, A. niger ATCC 1015 : 175486-mRNA, Aspergillus wentii : Aspwe1_0044384 and Aspergillus sydowii : Aspsy1_0058083	#N/A	#N/A	0.115085	0.0910528	0.116156	0.155212	1	1	1		0.101088	0.211108	0.599458
#N/A	An02g03710	Has domain(s) with predicted cofactor binding, nucleotide binding activity	#N/A	#N/A	0.224379	0.0811539	0.161044	0.138338	1	1	1		0.0420459	0.585377	0.122032
206667	An02g03720	Has domain(s) with predicted DNA binding, damaged DNA binding activity, role in nucleotide-excision repair and nucleus localization	#N/A	#N/A	0.227005	0.235668	0.0603442	0.103672	1	1	1		0.0866516	0.0719723	1
175222	An02g03728	#N/A	#N/A	#N/A	0.444103	0.468487	0.292185	0.228171	1	1	1		2.10129	0.639649	0.00116249
175519	An02g03730	Ortholog of A. nidulans FGSC A4 : AN6191, A. fumigatus Af293 : Afu2g11720, A. oryzae RIB40 : AO090026000476, A. niger ATCC 1015 : 175519-mRNA and Aspergillus wentii : Aspwe1_0044394	#N/A	#N/A	0.512372	0.634879	0.272405	0.497244	1	1	1		0.382271	0.502816	0.967278
52189	An02g03740	Has domain(s) with predicted ATP binding, protein kinase activity, transferase activity, transferring phosphorus-containing groups activity and role in protein phosphorylation	#N/A	#N/A	1.32858	1.22958	1.05874	1.57801	1	0.769627	0.631793		1.41687	1.93694	0.69309
#N/A	An02g03750	#N/A	#N/A	#N/A	0	0	0	0	NA	NA	NA		0.0896687	0.15605	1
206674	An02g03760	Has domain(s) with predicted ATP binding, ATP-dependent peptidase activity, nucleoside-triphosphatase activity, nucleotide binding, serine-type endopeptidase activity and role in proteolysis	#N/A	#N/A	2.74778	1.44788	0.695317	0.77992	0.53549	0.464622	0.216118		1.18223	0.360311	0.000654158
#N/A	An02g03770	Has domain(s) with predicted heat shock protein binding, unfolded protein binding activity and role in protein folding	#N/A	#N/A	0.0260411	0.0117732	0.0116816	0	1	1	1		0	0	NA
197178	An02g03780	Ortholog of A. nidulans FGSC A4 : AN10788, A. fumigatus Af293 : Afu2g11760, A. oryzae RIB40 : AO090026000470, Aspergillus wentii : Aspwe1_0161745 and Aspergillus sydowii : Aspsy1_0089615	#N/A	#N/A	0.638246	0.581141	0.47651	0.399005	1	0.874614	1		0.39518	0.294741	0.933525
174653	An02g03790	Ortholog of A. nidulans FGSC A4 : AN6196, A. fumigatus Af293 : Afu2g11770, A. oryzae RIB40 : AO090026000469, A. niger ATCC 1015 : 174653-mRNA and Aspergillus wentii : Aspwe1_0031226	#N/A	#N/A	0.180639	0.0816676	0	0	1	0.989599	1		0.28208	0	0.01059
#N/A	An02g03800	#N/A	#N/A	#N/A	0	0.0237779	0	0	1	NA	NA		0	0.0214393	1
#N/A	An02g03810	#N/A	#N/A	#N/A	0	0.0407908	0	0	1	NA	NA		0.0211337	0.0551683	0.967564
#N/A	An02g03820	#N/A	#N/A	#N/A	0.0184057	0.0499275	0.0165129	0	1	1	1		0.0862248	0.135051	1
206681	An02g03830	Transcriptional regulator of the carbon catabolite repression; contains two Cys2His2 zinc finger motifs	#N/A	#N/A	0.340659	0.453638	0.111137	0.286403	0.998665	1	1		0.258243	0.41912	0.489737
175169	An02g03840	Ortholog of A. nidulans FGSC A4 : AN6198, A. fumigatus Af293 : Afu2g11790, A. oryzae RIB40 : AO090026000463, A. niger ATCC 1015 : 175169-mRNA and Aspergillus wentii : Aspwe1_0175598	#N/A	#N/A	0.933585	0.452225	0.358963	1.2334	0.98987	1	0.900457		0.546695	0.992184	0.564869
174735	An02g03850	Ortholog(s) have RNA cap binding activity, role in deadenylation-dependent decapping of nuclear-transcribed mRNA and cytoplasmic mRNA processing body, mRNA cap binding complex localization	#N/A	#N/A	1.47626	1.07529	0.809387	0.568855	1	1	1		0.845268	0.702074	1
52194	An02g03860	Ortholog of A. nidulans FGSC A4 : AN6200, A. fumigatus Af293 : Afu2g11810, A. oryzae RIB40 : AO090026000462, A. niger ATCC 1015 : 52194-mRNA and Aspergillus wentii : Aspwe1_0053957	#N/A	#N/A	0.107085	0.0713462	0.0809038	0.104245	1	1	1		0.097692	0.188392	0.437816
#N/A	An02g03870	#N/A	#N/A	#N/A	0	0	0	0	NA	NA	NA		0	0	NA
#N/A	An02g03880	#N/A	#N/A	#N/A	1.44147	0.879783	0.420301	0.222179	1	1	0.500059		0.48958	0.367247	0.971929
#N/A	An02g03890	#N/A	#N/A	#N/A	0.11281	0.0255009	0	0.0434698	1	1	1		0	0.0689785	0.726204
#N/A	An02g03900	#N/A	#N/A	#N/A	0	0	0	0	NA	NA	NA		0.00678481	0.0118076	1
#N/A	An02g03910	#N/A	#N/A	#N/A	0	0	0	0.154176	NA	NA	1		0.0937191	0.0407747	1
#N/A	An02g03920	#N/A	#N/A	#N/A	0	0	0.0395155	0	NA	1	NA		0	0.0359086	1
#N/A	An02g03930	#N/A	#N/A	#N/A	0	0	0	0	NA	NA	NA		0	0.0387813	1
55546	An02g03940	Ortholog(s) have role in cellular response to drug	#N/A	#N/A	0.84726	2.0279	2.09409	1.40834	0.562486	0.0303125	0.36646		0.926136	1.31378	0.619116
206688	An02g03950	Has domain(s) with predicted structural constituent of ribosome activity, role in translation and ribosome localization	#N/A	#N/A	6.92104	11.9946	5.67709	4.16547	0.295208	0.661282	1		3.42757	4.49388	1
173794	An02g03960	Ortholog of A. fumigatus Af293 : Afu2g11860, A. niger ATCC 1015 : 173794-mRNA, Aspergillus wentii : Aspwe1_0117760, Aspergillus versicolor : Aspve1_0052429 and Aspergillus zonatus : Aspzo1_0015772	#N/A	#N/A	1.18921	0.844871	0.457251	0.327317	1	1	0.917409		1.94988	3.68768	0.257637
36855	An02g03970	Ortholog of Aspergillus tubingensis : Asptu1_0039120, Aspergillus brasiliensis : Aspbr1_0038812, Aspergillus acidus : Aspfo1_0039023 and A. niger ATCC 1015 : 36855-mRNA	#N/A	#N/A	0	0	0	0	NA	NA	NA		0	0.00927288	1
36856	An02g03980	Putative beta-glucanase	GH16	CAL00612.1	0.272338	0.0197	0.0293199	0.235069	0.74746	0.933356	1		0.178615	0.546194	0.0434476
#N/A	An02g03990	Ortholog of Aspergillus flavus NRRL 3357 : AFL2T_06820 and Aspergillus acidus : Aspfo1_0149806	#N/A	#N/A	0.654927	0.779195	0.463878	0.265649	1	1	1		0.516738	0.632303	1
206691	An02g04000	Has domain(s) with predicted ATP binding, transferase activity, transferring phosphorus-containing groups activity and role in phosphorylation	#N/A	#N/A	6.25112	10.799	3.2029	1.63531	0.582956	1	0.154425		2.35754	1.83516	0.743507
134131	An02g04010	Ortholog of A. nidulans FGSC A4 : AN6208, A. fumigatus Af293 : Afu2g11920, A. oryzae RIB40 : AO090026000451, A. niger ATCC 1015 : 134131-mRNA and Aspergillus wentii : Aspwe1_0658676	#N/A	#N/A	0.266905	0.289604	0.28735	0.466243	1	0.865325	0.752663		0.125037	0.13056	1
206692	An02g04020	5?-phosphoribosyl-4-(N-succinocarboxamide)-5-aminoimidazole lyase	#N/A	#N/A	0.901602	0.289276	0.104372	0.224141	0.565501	0.359214	0.687337		0.292936	0.308248	1
206697	An02g04030	Putative exocyst complex subunit; expression enhanced by maltose	#N/A	#N/A	3.08216	2.32753	0.567223	1.47914	1	0.165644	0.926127		2.59161	1.76725	0.694004
52198	An02g04040	Phospholipase A2	#N/A	#N/A	0.177958	0.344808	0.0912329	0.0522464	0.871302	1	1		0.154826	0.107086	0.853998
121090	An02g04050	Has domain(s) with predicted protein tyrosine phosphatase activity, protein tyrosine/serine/threonine phosphatase activity and role in dephosphorylation, protein dephosphorylation	#N/A	#N/A	0.590031	0.186108	0.123106	0.0422995	0.651387	0.764793	0.277244		0.334265	0.268486	1
36861	An02g04060	Ortholog of A. nidulans FGSC A4 : AN10790, A. fumigatus Af293 : Afu2g12000, A. oryzae RIB40 : AO090026000447, A. niger ATCC 1015 : 36861-mRNA and Aspergillus sydowii : Aspsy1_0031545	#N/A	#N/A	0.202419	0.137271	0	0	1	1	1		0.14224	0.0412567	0.881827
120659	An02g04070	Ortholog(s) have extracellular region localization	#N/A	#N/A	0.319182	0.353775	0.0738991	0.206309	1	0.91547	1		0.627048	0.85621	0.786095
127789	An02g04080	Ortholog of A. nidulans FGSC A4 : AN10781, A. fumigatus Af293 : Afu2g12020, A. oryzae RIB40 : AO090026000445, A. niger ATCC 1015 : 127789-mRNA and Aspergillus wentii : Aspwe1_0044433	#N/A	#N/A	3.26529	2.51508	1.35625	1.58444	1	1	1		0.934809	0.714824	0.971929
#N/A	An02g04090	Ortholog of Aspergillus tubingensis : Asptu1_0187705, Aspergillus brasiliensis : Aspbr1_0117689 and Aspergillus acidus : Aspfo1_0201702	#N/A	#N/A	1.5886	1.16862	0.845483	1.12054	1	1	1		9.56124	6.6294	0.447185
121703	An02g04100	Has domain(s) with predicted histone acetyltransferase activity, role in chromatin modification, chromatin silencing at telomere, histone acetylation and nucleus localization	#N/A	#N/A	1.01524	0.439597	0.307888	0.308557	0.728313	0.931418	0.674448		0.274647	0.180694	0.791806
175251	An02g04110	Phenylacetaldehyde dehydrogenase	#N/A	#N/A	1.7356	3.5068	2.28763	1.94857	0.294623	0.542451	0.86662		1.76669	5.29312	0.0024835
52200	An02g04120	Has domain(s) with predicted metal ion transmembrane transporter activity, role in metal ion transport, transmembrane transport and membrane localization	#N/A	#N/A	2.2759	1.89103	0.772596	0.900687	1	0.948855	0.778641		0.763623	0.589241	0.922424
52201	An02g04130	Ortholog of A. nidulans FGSC A4 : AN6217, A. fumigatus Af293 : Afu2g12060, A. oryzae RIB40 : AO090026000440, A. niger ATCC 1015 : 52201-mRNA and Aspergillus wentii : Aspwe1_0053972	#N/A	#N/A	2.31073	2.6687	1.89407	2.46076	1	0.695275	0.808766		2.16993	2.13221	1
174497	An02g04140	#N/A	#N/A	#N/A	0.428116	0.45879	0.369865	0.586552	1	0.946319	0.837519		1.50048	0.937214	0.383394
#N/A	An02g04150	#N/A	#N/A	#N/A	0.160343	0.241638	0.0959028	0.0411905	1	1	1		0.137712	0.108936	1
36867	An02g04160	Mitochondrial phosphate translocator	#N/A	#N/A	10.5397	1.79215	0.35564	0.143763	0.00186264	8.87128e-06	3.67247e-08		2.80739	0.798438	0.000892265
52202	An02g04170	Ortholog of A. nidulans FGSC A4 : AN10785, A. fumigatus Af293 : Afu2g12100, A. oryzae RIB40 : AO090026000436, A. niger ATCC 1015 : 52202-mRNA and Aspergillus wentii : Aspwe1_0659662	#N/A	#N/A	0.236227	0.27932	0.211935	0.252073	1	1	1		0.289431	0.370364	1
206713	An02g04180	Ortholog of A. nidulans FGSC A4 : AN10806, A. fumigatus Af293 : Afu2g12110, A. oryzae RIB40 : AO090026000435, A. niger ATCC 1015 : 206713-mRNA and Aspergillus wentii : Aspwe1_0175625	#N/A	#N/A	0.160946	0.230419	0.168461	0.0826907	1	0.945887	1		0.0879645	0.158551	0.831235
175395	An02g04190	Ortholog of A. nidulans FGSC A4 : AN10798, A. fumigatus Af293 : Afu2g12120, A. oryzae RIB40 : AO090026000434, A. niger ATCC 1015 : 175395-mRNA and Aspergillus wentii : Aspwe1_0031256	#N/A	#N/A	0.132134	0.102409	0.0846761	0.0290949	1	1	1		0.141488	0.253925	0.794085
175122	An02g04200	Ortholog of A. nidulans FGSC A4 : AN6312, A. fumigatus Af293 : Afu2g12130, A. oryzae RIB40 : AO090026000433, A. niger ATCC 1015 : 175122-mRNA and Aspergillus wentii : Aspwe1_0175627	#N/A	#N/A	0.261046	0.236039	0.234202	0.223534	1	1	1		0.27176	0.626648	0.368493
119741	An02g04210	Has domain(s) with predicted adenyl nucleotide binding, ion channel activity, voltage-gated chloride channel activity, role in chloride transport, transmembrane transport and membrane localization	#N/A	#N/A	1.98682	1.47625	0.488251	0.998595	1	0.49499	1		3.38716	2.62337	0.685896
36871	An02g04220	Has domain(s) with predicted ATP binding, ATPase activity, nucleoside-triphosphatase activity, nucleotide binding activity, role in protein complex assembly and nucleus localization	#N/A	#N/A	0.177147	0.153613	0.101611	0.246187	1	1	0.458078		0.0612207	0.136729	0.0819877
36872	An02g04230	Ortholog of A. nidulans FGSC A4 : AN6309, A. fumigatus Af293 : Afu2g12160, A. oryzae RIB40 : AO090026000430, A. niger ATCC 1015 : 36872-mRNA and Aspergillus wentii : Aspwe1_0044446	#N/A	#N/A	0.0812672	0	0.014582	0.0250521	0.9663	1	1		0.0609139	0.0728805	1
#N/A	An02g04240	Ortholog of A. nidulans FGSC A4 : AN6308, A. fumigatus Af293 : Afu2g12170, A. oryzae RIB40 : AO090026000429, Aspergillus wentii : Aspwe1_0096119 and Aspergillus sydowii : Aspsy1_0151169	#N/A	#N/A	0.0862267	0	0	0.0332262	1	1	1		0.121184	0.140597	1
206715	An02g04250	Putative vesicular integral-membrane protein; expression enhanced by maltose; expression induced by tunicamycin and DTT	#N/A	#N/A	0.482603	0.872744	0.405041	0.143972	0.71787	1	0.920498		0.401118	0.247495	0.64237
206719	An02g04260	Ortholog(s) have protein transporter activity, role in protein import into mitochondrial inner membrane and mitochondrial intermembrane space protein transporter complex localization	#N/A	#N/A	3.01019	2.29843	0.420099	1.03105	1	0.466287	0.933145		3.32176	2.80861	0.967564
36874	An02g04270	Catalytic subunit of cAMP-dependent protein kinase; expressed in dormant conidia	#N/A	#N/A	1.66143	3.88982	1.62367	1.57766	0.0893945	0.518292	1		1.6192	1.55407	1
206723	An02g04280	Protein required for polarization of actin at hyphal tips; complementation analyses with S. cerevisiae shows functional equivalence with the TORC2 component Avo1p	#N/A	#N/A	0.428427	0.91564	0.587038	0.552294	0.290729	0.226018	0.770088		0.441551	0.403266	1
52205	An02g04290	Ortholog(s) have role in DNA repair	#N/A	#N/A	0.440788	0.429701	0.240984	0.212314	1	1	1		0.332329	0.263907	0.88692
137394	An02g04300	Has domain(s) with predicted rRNA binding, structural constituent of ribosome activity, role in translation and ribosome localization	#N/A	#N/A	0.502483	0.333188	0.210378	0.154899	1	1	1		0.125546	0.259452	0.777607
#N/A	An02g04310	Ortholog of Aspergillus wentii : Aspwe1_0175640, Aspergillus versicolor : Aspve1_0052461, Aspergillus zonatus : Aspzo1_0025200 and Aspergillus sydowii : Aspsy1_0152008	#N/A	#N/A	0.12197	0.0551431	0.0547138	0	1	1	1		0	0.174018	0.494432
46970	An02g04320	Has domain(s) with predicted DNA binding, nucleoside-triphosphatase activity, nucleotide binding activity and role in DNA replication	#N/A	#N/A	0.747888	0.347261	0.253884	0.467331	0.899694	1	1		0.331424	0.271908	1
174098	An02g04330	Has domain(s) with predicted copper ion binding activity	#N/A	#N/A	1.52676	0.9579	0.223634	0.240128	1	0.453376	0.389788		0.379515	0.10161	0.243109
173727	An02g04340	Ortholog of A. nidulans FGSC A4 : AN6296, A. fumigatus Af293 : Afu2g12300, A. oryzae RIB40 : AO090026000420, A. niger ATCC 1015 : 173727-mRNA and Aspergillus wentii : Aspwe1_0118064	#N/A	#N/A	1.29025	2.95178	0.655492	0.479209	0.348663	1	0.830273		1.58758	1.68559	1
52207	An02g04350	Has domain(s) with predicted protein dimerization activity	#N/A	#N/A	0.274739	1.1665	0.525124	0.368232	0.0225556	0.151431	0.908406		0.425292	0.642747	0.64237
#N/A	An02g04355	Has domain(s) with predicted sequence-specific DNA binding RNA polymerase II transcription factor activity, zinc ion binding activity, role in regulation of transcription, DNA-dependent and nucleus localization	#N/A	#N/A	0	0.123282	0.183483	0	1	0.993963	NA		0	0.0277891	1
52208	An02g04360	Ortholog of A. nidulans FGSC A4 : AN6294, A. fumigatus Af293 : Afu2g12320, A. niger ATCC 1015 : 52208-mRNA, Aspergillus wentii : Aspwe1_0117092 and Aspergillus sydowii : Aspsy1_0985663	#N/A	#N/A	1.527	1.33051	0.473264	0.385139	1	0.990621	0.63417		2.30214	1.14307	0.409768
120777	An02g04370	Ortholog of Aspergillus zonatus : Aspzo1_0132075	#N/A	#N/A	0.931309	2.15058	0.784121	0.905446	0.578987	0.97621	1		1.69146	3.14222	0.363136
#N/A	An02g04380	Ortholog of Aspergillus tubingensis : Asptu1_0039180, Aspergillus brasiliensis : Aspbr1_0051957 and Aspergillus acidus : Aspfo1_0055546	#N/A	#N/A	0.121762	0.154137	0.0436963	0.225212	1	1	1		0.182534	0.317662	0.8182
36884	An02g04390	Ortholog of Aspergillus tubingensis : Asptu1_0460593, Aspergillus brasiliensis : Aspbr1_0051956, A. niger ATCC 1015 : 36884-mRNA and Aspergillus acidus : Aspfo1_0149909	#N/A	#N/A	0.0226516	0	0.081289	0.139655	1	1	0.903376		0.106116	0.10157	1
174163	An02g04400	Ortholog(s) have intracellular localization	#N/A	#N/A	0.0733075	0	0	0	0.871302	0.989599	1		0.0343423	0.00996094	0.81814
175057	An02g04410	Has domain(s) with predicted role in transmembrane transport and integral to membrane localization	#N/A	#N/A	0	0	0	0	NA	NA	NA		0	0	NA
174803	An02g04420	Ortholog of A. nidulans FGSC A4 : AN3986, AN0094, A. fumigatus Af293 : Afu5g12080, Afu7g04811, Afu2g17511 and A. niger CBS 513.88 : An01g14540, An18g02250, An13g01370, An12g06190	#N/A	#N/A	0	0.0293706	0.0679978	0.13351	1	0.350313	0.207214		0.0152169	0.110341	0.147525
36888	An02g04430	Has domain(s) with predicted catalytic activity, pyridoxal phosphate binding activity and role in biosynthetic process	#N/A	#N/A	0	0	0.0433511	0.124129	NA	0.91547	0.515555		0	0.105051	0.0715372
175451	An02g04440	Has domain(s) with predicted amino acid transmembrane transporter activity, role in amino acid transmembrane transport, amino acid transport, transmembrane transport and integral to membrane, membrane localization	#N/A	#N/A	0	0	0	0	NA	NA	NA		0	0.0741406	0.232659
#N/A	An02g04450	#N/A	#N/A	#N/A	0	0	0	0	NA	NA	NA		0	0.0293797	1
173038	An02g04460	Ortholog of A. nidulans FGSC A4 : AN6291, A. fumigatus Af293 : Afu2g12360, A. oryzae RIB40 : AO090026000368, A. niger ATCC 1015 : 173038-mRNA and Aspergillus wentii : Aspwe1_0031278	#N/A	#N/A	0.344122	0.285756	0.27093	0.432987	1	1	0.82128		0.174371	0.314907	0.41144
#N/A	An02g04470	#N/A	#N/A	#N/A	0	0	0.0780672	0	NA	1	NA		0.081528	0.248295	0.949797
36891	An02g04480	Ortholog of A. nidulans FGSC A4 : AN6290, A. fumigatus Af293 : Afu2g12370, A. oryzae RIB40 : AO090026000369, A. niger ATCC 1015 : 36891-mRNA and Aspergillus sydowii : Aspsy1_0045374	#N/A	#N/A	0.826188	0.362203	0.0898458	0.154356	0.885585	0.464507	0.645634		0.398772	0.428635	1
#N/A	An02g04490	#N/A	#N/A	#N/A	0	0.145528	0	0	1	NA	NA		0	0.0218691	1
119850	An02g04500	Ortholog of A. nidulans FGSC A4 : AN6289, A. fumigatus Af293 : Afu2g12380, A. oryzae RIB40 : AO090026000370, A. niger ATCC 1015 : 119850-mRNA and Aspergillus wentii : Aspwe1_0044464	#N/A	#N/A	0.305672	0.37905	0.242897	0.282687	1	0.976563	1		0.400954	0.291927	0.794085
#N/A	An02g04510	Ortholog(s) have role in cellular calcium ion homeostasis, conidium formation, septin ring assembly and cell septum, spindle pole body localization	#N/A	#N/A	2.66156	2.20178	1.24474	2.18211	1	1	1		2.89166	3.17406	1
206734	An02g04520	H+-transporting ATP synthase delta chain precursor; F1F0-ATPase complex subunit18364712	#N/A	#N/A	4.31548	5.67576	2.5738	1.54953	0.901595	1	0.620044		2.80277	1.67919	0.484664
36895	An02g04530	Has domain(s) with predicted role in lipid biosynthetic process	#N/A	#N/A	1.03329	1.01006	0.313185	0.1937	1	0.923893	0.303161		1.00083	0.69442	0.616491
174315	An02g04540	Has domain(s) with predicted catalytic activity, mannosyl-oligosaccharide glucosidase activity and role in oligosaccharide metabolic process	GHnc	CAK37593.1	14.4926	7.02286	5.62312	7.72418	0.294641	1	1		6.84463	9.39634	0.713563
#N/A	An02g04550	Ortholog of Aspergillus brasiliensis : Aspbr1_0116910	#N/A	#N/A	0.346652	0.757492	0.0518341	0.0445257	0.807295	0.992868	0.96431		0.257127	0.353271	1
52210	An02g04555	Ortholog of A. nidulans FGSC A4 : AN6285, A. fumigatus Af293 : Afu2g12420, A. niger ATCC 1015 : 52210-mRNA, Aspergillus wentii : Aspwe1_0661381 and Aspergillus versicolor : Aspve1_0083083	#N/A	#N/A	0.155678	0.586522	0.0698347	0.239953	0.479089	1	1		0.194481	0.264418	1
#N/A	An02g04560	#N/A	#N/A	#N/A	0.0379535	0	0.0340506	0	1	1	1		0	0	NA
#N/A	An02g04570	#N/A	#N/A	#N/A	0	0	0.0367903	0	NA	1	NA		0	0.0334321	1
52211	An02g04580	Has domain(s) with predicted hydrolase activity	#N/A	#N/A	13.1366	3.69121	4.74244	3.6301	0.489462	1	0.660061		7.1348	1.3334	1.46301e-06
174945	An02g04590	Has domain(s) with predicted role in transmembrane transport and integral to membrane localization	#N/A	#N/A	0.346052	0.700304	0.887045	0.558783	0.681815	0.229736	0.773589		0.192994	1.37705	1.05356e-05
36900	An02g04600	#N/A	#N/A	#N/A	0.0298755	0.0135068	0	0	1	1	1		0.0139957	0.0121783	1
#N/A	An02g04610	#N/A	#N/A	#N/A	0.290388	0.0375101	0.0372181	0	1	1	1		0.174906	0.0676417	0.832205
46977	An02g04620	Ortholog of A. nidulans FGSC A4 : AN6284, A. fumigatus Af293 : Afu2g12430, A. oryzae RIB40 : AO090026000390, A. niger ATCC 1015 : 46977-mRNA and Aspergillus wentii : Aspwe1_0175655	#N/A	#N/A	0.491205	0.652345	0.254775	0.343067	0.979254	1	1		0.844951	0.916692	1
175006	An02g04630	Has domain(s) with predicted role in peptidyl-diphthamide biosynthetic process from peptidyl-histidine and cytoplasm localization	#N/A	#N/A	0.0820145	0.133484	0.0735806	0.227542	1	1	0.755939		0.245896	0.314262	1
#N/A	An02g04640	Has domain(s) with predicted catalytic activity	#N/A	#N/A	0.0200993	0	0	0	1	1	1		0	0	NA
#N/A	An02g04650	Has domain(s) with predicted transferase activity, transferring phosphorus-containing groups activity	#N/A	#N/A	0.154974	0.0350321	0.0868983	0	1	1	0.973495		0.0907507	0.0552765	1
#N/A	An02g04660	Ortholog of A. nidulans FGSC A4 : AN1149, A. fumigatus Af293 : Afu2g12460, A. oryzae RIB40 : AO090026000393, Aspergillus wentii : Aspwe1_0116603 and Aspergillus versicolor : Aspve1_0036800	#N/A	#N/A	1.17222	0.645174	0.1829	0.471337	1	0.80541	1		0.66853	0.290859	0.562188
#N/A	An02g04670	Ortholog(s) have role in arginine transport, lysine transport, regulation of intracellular pH and fungal-type vacuole localization	#N/A	#N/A	0	0	0	0	NA	NA	NA		0.029581	0.0257398	1
206738	An02g04680	Has domain(s) with predicted hydrolase activity and role in metabolic process	#N/A	#N/A	0.0586707	0.253009	0.340118	0.46607	0.0675909	0.000322517	0.000573758		0.107827	0.149017	0.86637
46979	An02g04690	Serine-type carboxypeptidase Y family secreted neutral protease	#N/A	#N/A	0.596866	0.0613283	0.133872	0.0627254	0.047019	0.840343	0.275334		0.743517	0.132712	0.000373461
#N/A	An02g04700	#N/A	#N/A	#N/A	0	0	0	0	NA	NA	NA		0	0	NA
#N/A	An02g04710	#N/A	#N/A	#N/A	0.06259	0.0565942	0.0280768	0	1	1	1		0.0733037	0.038271	1
#N/A	An02g04720	Ortholog of Aspergillus acidus : Aspfo1_0123461	#N/A	#N/A	0	0	0	0	NA	NA	NA		0	0	NA
#N/A	An02g04730	Ortholog of A. nidulans FGSC A4 : AN2145, A. fumigatus Af293 : Afu2g16060, Afu4g14200, A. niger CBS 513.88 : An13g01980, An15g06410 and A. oryzae RIB40 : AO090026000400, AO090012001029	#N/A	#N/A	0.507396	0.530476	0.113805	0.122198	1	0.888363	0.783823		0.965654	0.381349	0.426516
#N/A	An02g04740	#N/A	#N/A	#N/A	0	0	0.101611	0	NA	1	NA		0	0.0923363	1
36909	An02g04750	Ortholog of A. nidulans FGSC A4 : AN6280, A. fumigatus Af293 : Afu2g12520, A. oryzae RIB40 : AO090026000847, A. niger ATCC 1015 : 36909-mRNA and Aspergillus wentii : Aspwe1_0044488	#N/A	#N/A	0.184136	0.284431	0.151434	0.212862	0.973554	1	1		0.183307	0.400323	0.206218
#N/A	An02g04760	Ortholog of A. fumigatus Af293 : Afu2g14120, Aspergillus wentii : Aspwe1_0032200, Aspergillus clavatus NRRL 1 : ACLA_073490 and Aspergillus sydowii : Aspsy1_0031704	#N/A	#N/A	0	0	0	0	NA	NA	NA		0.006593	0.00573687	1
#N/A	An02g04770	Ortholog of Aspergillus tubingensis : Asptu1_0187759	#N/A	#N/A	0	0	0	0	NA	NA	NA		0	0	NA
#N/A	An02g04780	Ortholog of Aspergillus brasiliensis : Aspbr1_0026780 and Aspergillus acidus : Aspfo1_0066419	#N/A	#N/A	0	0	0	0	NA	NA	NA		0	0	NA
#N/A	An02g04790	#N/A	#N/A	#N/A	0	0	0	0	NA	NA	NA		0	0	NA
174643	An02g04800	Ortholog of A. nidulans FGSC A4 : AN6359/sconB, A. fumigatus Af293 : Afu2g14110, A. oryzae RIB40 : AO090026000133, A. niger ATCC 1015 : 174643-mRNA and Aspergillus wentii : Aspwe1_0163708	#N/A	#N/A	0.425351	0.701903	0.305288	0.458927	0.774384	1	1		0.478233	0.442141	1
#N/A	An02g04810	#N/A	#N/A	#N/A	0	0	0	0	NA	NA	NA		0	0	NA
52215	An02g04820	Scaffold protein of Atg1 signaling complex; not required for autophagy; mutant phenotype similar to wild-type growth on carbon and nitrogen limiting media, H2O2, menadione	#N/A	#N/A	1.14042	2.33046	1.05385	0.984358	0.231003	0.604416	1		1.9714	1.42718	0.589812
174672	An02g04830	Has domain(s) with predicted ATP binding, catalytic activity, protein serine/threonine kinase activity, transferase activity, transferring phosphorus-containing groups activity	#N/A	#N/A	0.42636	0.158742	0.101254	0.154627	0.957465	0.971349	1		0.158614	0.342488	0.344289
46980	An02g04840	Ortholog(s) have role in mitotic chromosome condensation	#N/A	#N/A	2.46967	2.21156	0.955689	1.33002	1	1	1		2.03235	1.5574	0.659438
175036	An02g04850	Ortholog of A. nidulans FGSC A4 : AN6365, A. fumigatus Af293 : Afu2g14070, A. niger ATCC 1015 : 175036-mRNA, Aspergillus wentii : Aspwe1_0045532 and Aspergillus sydowii : Aspsy1_0089841	#N/A	#N/A	2.08903	1.66813	1.07098	0.794522	1	1	0.84936		4.11794	7.84104	0.125766
52216	An02g04860	Has domain(s) with predicted oxidoreductase activity and role in oxidation-reduction process	#N/A	#N/A	3.60723	3.84761	0.775158	0.565985	1	0.39884	0.0593219		2.36785	1.21509	0.128092
206756	An02g04870	Has domain(s) with predicted phosphatidylinositol phosphate kinase activity and role in phosphatidylinositol metabolic process	#N/A	#N/A	0.684487	0.412611	0.18609	0.127882	1	1	1		0.126321	0.37203	0.281955
197261	An02g04880	Has domain(s) with predicted ATP binding, aminoacyl-tRNA ligase activity, arginine-tRNA ligase activity, role in arginyl-tRNA aminoacylation, tRNA aminoacylation for protein translation and cytoplasm localization	#N/A	#N/A	0.231359	0.454775	0.342938	0.387612	0.704753	0.374739	0.663926		0.212057	0.672476	0.0169933
#N/A	An02g04890	#N/A	#N/A	#N/A	0	0	0	0	NA	NA	NA		0.013247	0.0230536	1
52219	An02g04900	Endopolygalacturonase	GH28	CAK47667.1	0.728707	0.543593	0.196131	0	1	0.945887	0.0530041		0.913183	0.282196	0.0182729
172934	An02g04910	Has domain(s) with predicted ATP binding, ATPase activity, nucleoside-triphosphatase activity, nucleotide binding activity and membrane localization	#N/A	#N/A	1.52898	1.09577	3.08898	2.37414	1	0.0089795	0.300406		0.716282	2.54848	0.00074496
206764	An02g04920	#N/A	#N/A	#N/A	0.165168	0.159302	0.118547	0.050916	1	1	1		0.0464257	0.255849	0.0271777
#N/A	An02g04930	#N/A	#N/A	#N/A	0.403122	0.0364505	0.0723335	0.12427	0.76369	1	1		0.11331	0.115029	1
#N/A	An02g04940	#N/A	#N/A	#N/A	0.10811	0.0977536	0.0969926	0	1	1	1		0.101292	0.220348	1
#N/A	An02g04950	#N/A	#N/A	#N/A	0	0	0.065995	0	NA	0.918147	NA		0	0.0199903	1
206767	An02g04960	Ortholog of A. nidulans FGSC A4 : AN6371, A. fumigatus Af293 : Afu2g14000, A. oryzae RIB40 : AO090026000160, A. niger ATCC 1015 : 206767-mRNA and Aspergillus wentii : Aspwe1_0072469	#N/A	#N/A	1.78381	1.43002	0.577456	0.22676	1	0.954312	0.0966263		0.870123	0.292359	0.11293
#N/A	An02g04970	Ortholog of A. nidulans FGSC A4 : AN6372, A. fumigatus Af293 : Afu2g13990, A. oryzae RIB40 : AO090026000161, Aspergillus wentii : Aspwe1_0176628 and Aspergillus versicolor : Aspve1_0083251	#N/A	#N/A	0.167888	0.101204	0.138072	0.237209	1	1	1		0.0458795	0.148281	0.43823
46984	An02g04980	Has domain(s) with predicted ATP binding, ATP-dependent helicase activity, helicase activity, nucleic acid binding activity	#N/A	#N/A	0.169082	0.101923	0.0910168	0.225864	1	1	0.998078		0.0422452	0.147038	0.293988
172999	An02g04990	Ortholog of Aspergillus carbonarius ITEM 5010 : Acar5010_512192	#N/A	#N/A	0.0686816	0.0207008	0.0410792	0.0940993	1	1	1		0.0786506	0.124432	0.973788
#N/A	An02g05000	Has domain(s) with predicted transferase activity, transferring acyl groups activity and role in metabolic process	#N/A	#N/A	0.0924256	0.0334287	0.0497527	0	1	1	1		0.060618	0.0828874	1
173325	An02g05010	Ortholog of A. nidulans FGSC A4 : AN6376, A. oryzae RIB40 : AO090026000166, A. niger ATCC 1015 : 173325-mRNA, Aspergillus wentii : Aspwe1_0054684 and Aspergillus sydowii : Aspsy1_0058298	#N/A	#N/A	2.73407	1.68831	0.239309	0.616702	1	0.287504	0.674448		9.87175	6.14339	0.47615
36926	An02g05020	Ortholog of A. nidulans FGSC A4 : AN6377, A. niger ATCC 1015 : 36926-mRNA, Aspergillus versicolor : Aspve1_0130757, Aspergillus zonatus : Aspzo1_0132256 and Aspergillus sydowii : Aspsy1_0031754	#N/A	#N/A	0.024562	0.111045	0	0.0189292	0.850079	1	1		0.00575327	0.0750928	0.259709
#N/A	An02g05030	#N/A	#N/A	#N/A	0.230666	0.166855	0.0827782	0.782175	1	1	0.577325		0.669971	0.808639	1
36927	An02g05040	#N/A	#N/A	#N/A	0.0445954	0.282264	0.0800189	0.549893	1	1	0.371132		0.522289	1.05437	0.497902
#N/A	An02g05050	Ortholog of Aspergillus brasiliensis : Aspbr1_0051917 and Aspergillus acidus : Aspfo1_0055599	#N/A	#N/A	0	0.0398255	0	0	1	NA	NA		0.0206336	0.0718171	1
36928	An02g05060	Ortholog of A. nidulans FGSC A4 : AN6378, A. oryzae RIB40 : AO090026000168, A. niger ATCC 1015 : 36928-mRNA, Aspergillus wentii : Aspwe1_0054681 and Aspergillus sydowii : Aspsy1_0045559	#N/A	#N/A	1.12007	11.5906	0.223309	1.4067	0.00479469	0.898675	0.92212		0.505284	9.25001	1.51828e-06
36929	An02g05070	Putative nonribosomal peptide synthase (NRPS), encoded in a predicted secondary metabolite gene cluster	#N/A	#N/A	0.00736353	0.00332907	0.00660631	0.073773	1	1	0.167143		0	0.0210115	0.105866
36930	An02g05080	Ortholog(s) have role in fumiquinazoline A biosynthetic process, monodictyphenone biosynthetic process	#N/A	#N/A	0.0465343	0.0140255	0.0139163	0.0956335	1	1	1		0.0145333	0.0316152	1
36931	An02g05090	Has domain(s) with predicted electron carrier activity, heme binding, iron ion binding, monooxygenase activity, oxidoreductase activity, acting on paired donors, with incorporation or reduction of molecular oxygen activity	#N/A	#N/A	0	0	0	0	NA	NA	NA		0	0	NA
#N/A	An02g05100	Ortholog of A. fumigatus Af293 : Afu2g13940, A. oryzae RIB40 : AO090026000178, Aspergillus wentii : Aspwe1_0045503 and Aspergillus zonatus : Aspzo1_1932937	#N/A	#N/A	0.456325	0.412611	0.334963	0.703351	1	1	0.973495		0.233208	0.642596	0.341476
#N/A	An02g05110	#N/A	#N/A	#N/A	0.0704137	0.127337	0.0315864	0.0542657	1	1	1		0.09896	0.157868	1
197269	An02g05120	Ortholog of A. nidulans FGSC A4 : AN6380, A. fumigatus Af293 : Afu2g13930, A. oryzae RIB40 : AO090026000179, A. niger ATCC 1015 : 197269-mRNA and Aspergillus versicolor : Aspve1_0052622	#N/A	#N/A	0.248904	0.525142	0.645114	11.6373	0.915415	0.679267	5.13521e-14		0.699624	10.6648	7.91166e-15
52223	An02g05140	Ortholog of A. oryzae RIB40 : AO090026000180, A. niger ATCC 1015 : 52223-mRNA, Aspergillus wentii : Aspwe1_0062678, Aspergillus versicolor : Aspve1_0028378 and Aspergillus sydowii : Aspsy1_0031757	#N/A	#N/A	0.0629582	0.101204	0.439319	0.722408	1	0.163335	0.0783575		0.0360482	0.148281	0.0903135
174468	An02g05150	Has domain(s) with predicted cholestenol delta-isomerase activity, role in sterol metabolic process and endoplasmic reticulum, integral to membrane localization	#N/A	#N/A	1.09279	1.13341	0.46137	0.594479	1	1	1		1.56593	1.12675	0.739635
36936	An02g05160	Ortholog(s) have role in asexual sporulation resulting in formation of a cellular spore and diterpenoid biosynthetic process, more	#N/A	#N/A	1.11533	0.517173	0.179602	0.440796	0.686953	0.341793	0.920498		3.12829	1.38727	0.0232912
173402	An02g05170	Ortholog(s) have role in fumiquinazoline A biosynthetic process, monodictyphenone biosynthetic process	#N/A	#N/A	0.0600864	0	0	0	1	1	1		0.0492601	0.0244934	1
#N/A	An02g05180	Ortholog of Aspergillus tubingensis : Asptu1_0198948, Aspergillus acidus : Aspfo1_0039143 and A. niger ATCC 1015 : 36938-mRNA	#N/A	#N/A	0.0410072	0	0	0	1	1	1		0	0	NA
206769	An02g05190	Has domain(s) with predicted nucleic acid binding, zinc ion binding activity	#N/A	#N/A	1.01048	0.39158	0.166513	0.286071	0.64041	0.531829	0.794718		0.405755	0.25219	0.726268
52224	An02g05210	Has domain(s) with predicted calcium ion binding, calcium-dependent phospholipid binding activity	#N/A	#N/A	3.35868	0.671765	1.3053	0.763409	0.0268283	1	0.16262		0.340791	0.37225	1
128900	An02g05220	Has domain(s) with predicted zinc ion binding activity	#N/A	#N/A	0.176179	0.163988	0.120871	0.15175	1	1	1		0.167497	0.466811	0.0249302
#N/A	An02g05230	Ortholog of A. nidulans FGSC A4 : AN10303, A. fumigatus Af293 : Afu2g13870, A. oryzae RIB40 : AO090026000190, Aspergillus wentii : Aspwe1_0032169 and Aspergillus carbonarius ITEM 5010 : Acar5010_203291	#N/A	#N/A	0.264846	0.281735	0.209656	0.120064	1	1	1		0.561974	0.330233	0.64237
206779	An02g05240	Ortholog(s) have role in histone H3-K79 methylation, sexual sporulation resulting in formation of a cellular spore and replication fork protection complex localization	#N/A	#N/A	4.50941	5.88962	4.89478	4.97692	1	0.319855	0.776712		3.59911	3.24522	1
#N/A	An02g05250	#N/A	#N/A	#N/A	0	0	0	0	NA	NA	NA		0	0	NA
206783	An02g05260	Ortholog of A. nidulans FGSC A4 : AN2425, A. fumigatus Af293 : Afu2g13850, A. oryzae RIB40 : AO090026000188, A. niger ATCC 1015 : 206783-mRNA and Aspergillus wentii : Aspwe1_0054675	CBM21	CAK37632.1	4.38236	0.9792	2.71497	6.09952	0.00245946	1	0.349529		9.59175	6.78672	0.465279
#N/A	An02g05270	#N/A	#N/A	#N/A	0.522092	0.188831	0.281042	1.4485	1	1	0.757162		1.51642	1.27694	1
#N/A	An02g05280	#N/A	#N/A	#N/A	0.153263	0	0	0.0787436	1	1	1		0.0957322	0.145777	1
#N/A	An02g05290	Ortholog of Aspergillus acidus : Aspfo1_0240019	#N/A	#N/A	0.419721	0.108433	0.0537942	0.092419	1	1	1		0.421342	0.317746	1
#N/A	An02g05300	#N/A	#N/A	#N/A	0.618015	0.127003	0.151217	0.476285	0.546878	1	1		0.552722	0.251925	0.407102
#N/A	An02g05310	#N/A	#N/A	#N/A	0	0	0	0.144392	NA	NA	1		0.043886	0.190936	0.68547
52229	An02g05320	Ortholog of A. fumigatus Af293 : Afu2g13830, A. oryzae RIB40 : AO090026000191, A. niger ATCC 1015 : 52229-mRNA, Aspergillus wentii : Aspwe1_0045486 and Aspergillus versicolor : Aspve1_0481946	#N/A	#N/A	0.446247	0.233605	0.185429	0.195485	1	1	1		0.182646	0.153185	0.979931
#N/A	An02g05330	#N/A	#N/A	#N/A	0.181021	0.14322	0.0203008	0.209262	1	1	1		0.243808	0.101463	0.570982
206785	An02g05340	Has domain(s) with predicted nucleic acid binding activity	#N/A	#N/A	1.62473	0.979391	0.242942	0.605195	0.931872	0.18798	0.794672		1.57301	1.21973	0.917235
#N/A	An02g05350	#N/A	#N/A	#N/A	0.093885	0	0	0.144709	1	1	1		0	0	NA
136839	An02g05360	Ortholog of A. nidulans FGSC A4 : AN2423, AN0736, A. fumigatus Af293 : Afu1g14230, Afu2g13800, A. niger CBS 513.88 : An01g12240 and A. oryzae RIB40 : AO090026000195	#N/A	#N/A	0	0	0.0361667	0	NA	1	NA		0.018885	0.147895	0.698698
#N/A	An02g05370	#N/A	#N/A	#N/A	0	0	0	0	NA	NA	NA		0.0202585	0.141023	0.775134
[truncated: 13,432 more rows]
