# Supplementary material for: The role of carbon starvation in the induction of enzymes that degrade plant-derived carbohydrates in Aspergillus niger
Source: Fungal Genet Biol. 2014 Nov;72:34–47. doi: 10.1016/j.fgb.2014.04.006 (PMC4217149; doi:10.1016/j.fgb.2014.04.006)
Supplement: Supplementary data 2 — Supplementary Table S2. Lists of the genes used for the GO enrichment analysis along with a full list of GO terms from the FetGOat analysis tool from the analysis of the overrepresented GO terms in the Biological Process (BP) or Molecular Function (MF) ontologies. These lists of GO terms were generated with the FetGOat tool by setting the critical FDR q-value to 1 so as to show also what the FDR q-value was of GO terms that were not enriched at the at the critical FDR q-value threshold of 0.05. [file mmc2.xlsx]

## Sheet: 48 h glu vs 6h str UP list
An01g00330
An01g00620
An01g00630
An01g00780
An01g00850
An01g01330
An01g01540
An01g01550
An01g01830
An01g02140
An01g02730
An01g02810
An01g03000
An01g03340
An01g03680
An01g03740
An01g04690
An01g04880
An01g05030
An01g05340
An01g05360
An01g05370
An01g05390
An01g05830
An01g05835
An01g05850
An01g06150
An01g06330
An01g06410
An01g06620
An01g06810
An01g07280
An01g07300
An01g07630
An01g08010
An01g08440
An01g08700
An01g08780
An01g09260
An01g09310
An01g09390
An01g09620
An01g09960
An01g10350
An01g10360
An01g10920
An01g10930
An01g11680
An01g11690
An01g11720
An01g12150
An01g12170
An01g12310
An01g12550
An01g12690
An01g12960
An01g13480
An01g13490
An01g13640
An01g13930
An01g14660
An01g15200
An02g00250
An02g00340
An02g00590
An02g00740
An02g00750
An02g01022
An02g01810
An02g01830
An02g01950
An02g03160
An02g03320
An02g03330
An02g03590
An02g04350
An02g05060
An02g05410
An02g05470
An02g05840
An02g06010
An02g06030
An02g06090
An02g07610
An02g07710
An02g07800
An02g07820
An02g07890
An02g07930
An02g07940
An02g08130
An02g08230
An02g09090
An02g09690
An02g10080
An02g10470
An02g10550
An02g11320
An02g11330
An02g11360
An02g11390
An02g11400
An02g12770
An02g13410
An02g13600
An02g14500
An02g14720
An03g00010
An03g00500
An03g00830
An03g00840
An03g00940
An03g00960
An03g01050
An03g01570
An03g01620
An03g01750
An03g03330
An03g03360
An03g03730
An03g03740
An03g05050
An03g05830
An03g05860
An03g05870
An03g05880
An03g06220
An03g06440
An03g06450
An03g06660
An03g06740
An04g00740
An04g00780
An04g00790
An04g02190
An04g02300
An04g02380
An04g02760
An04g02840
An04g03070
An04g03170
An04g03290
An04g03440
An04g03530
An04g04060
An04g04130
An04g04320
An04g04430
An04g04710
An04g05380
An04g05620
An04g05720
An04g05880
An04g06020
An04g06200
An04g08030
An04g08040
An04g08440
An04g08560
An04g09360
An04g09440
An04g09870
An04g10130
An05g00170
An05g00300
An05g00730
An05g01760
An05g01880
An06g00260
An06g00290
An06g00560
An06g00620
An06g00720
An06g01370
An06g01880
An06g02270
An06g02280
An06g02390
An07g00240
An07g00360
An07g01350
An07g01380
An07g02440
An07g02450
An07g02540
An07g02880
An07g03140
An07g03290
An07g03470
An07g03525
An07g03960
An07g04350
An07g04490
An07g04500
An07g04650
An07g05510
An07g06210
An07g06880
An07g07280
An07g07500
An07g07630
An07g07980
An07g08770
An07g08810
An07g08940
An07g08950
An07g09190
An07g09920
An07g10090
An08g00490
An08g01710
An08g01720
An08g01860
An08g01900
An08g01930
An08g01970
An08g02210
An08g03850
An08g03870
An08g03880
An08g04040
An08g04110
An08g04910
An08g05100
An08g05380
An08g05400
An08g05780
An08g06100
An08g07290
An08g07520
An08g08080
An08g08510
An08g08950
An08g09350
An08g09740
An08g09750
An08g09850
An08g10110
An08g10410
An08g10520
An08g10530
An08g10540
An08g10690
An08g10830
An08g11070
An09g00120
An09g00170
An09g00260
An09g00380
An09g01190
An09g01210
An09g01220
An09g01810
An09g02050
An09g02240
An09g02700
An09g02930
An09g03230
An09g03300
An09g03560
An09g03730
An09g03870
An09g03890
An09g04380
An09g05520
An09g05940
An09g06650
An09g06740
An09g06780
An09g06850
An10g00400
An10g00850
An10g00880
An11g00100
An11g00200
An11g00390
An11g00400
An11g00430
An11g00440
An11g00670
An11g01100
An11g01200
An11g01230
An11g01980
An11g02100
An11g02230
An11g02270
An11g02550
An11g02590
An11g02600
An11g02630
An11g03110
An11g03150
An11g03380
An11g03680
An11g03700
An11g03730
An11g04370
An11g05350
An11g06080
An11g06240
An11g06290
An11g06300
An11g06970
An11g06980
An11g07150
An11g08160
An11g08550
An11g09430
An11g09520
An11g09650
An11g10890
An12g00030
An12g00170
An12g00180
An12g00600
An12g00750
An12g00890
An12g01210
An12g01220
An12g01850
An12g01870
An12g02220
An12g02430
An12g02550
An12g04180
An12g05010
An12g05220
An12g05820
An12g06290
An12g06550
An12g07390
An12g07430
An12g07450
An12g07500
An12g07690
An12g08280
An12g08350
An12g09010
An12g09270
An12g09370
An12g09610
An12g09870
An12g10190
An12g10390
An13g00110
An13g00130
An13g00410
An13g00590
An13g00920
An13g00950
An13g01120
An13g01840
An13g01880
An13g01940
An13g02000
An13g02040
An13g02050
An13g02390
An13g02730
An13g02780
An13g02790
An13g02810
An13g03110
An13g03130
An13g03680
An14g00420
An14g00530
An14g00590
An14g00810
An14g00860
An14g00900
An14g00920
An14g00990
An14g01110
An14g01480
An14g01770
An14g02250
An14g02470
An14g02720
An14g02740
An14g02940
An14g02970
An14g03510
An14g04280
An14g04400
An14g05640
An14g05730
An14g05750
An14g05800
An14g05820
An14g06150
An14g06340
An14g06500
An14g07190
An15g00310
An15g01500
An15g01860
An15g01900
An15g01950
An15g02000
An15g02300
An15g02370
An15g02450
An15g02830
An15g02860
An15g03550
An15g04100
An15g04230
An15g04550
An15g05150
An15g05440
An15g05770
An15g05810
An15g05990
An15g06140
An15g06210
An15g06290
An16g00030
An16g00540
An16g01000
An16g01010
An16g01390
An16g01780
An16g01850
An16g01860
An16g01880
An16g02010
An16g02130
An16g02760
An16g02850
An16g03290
An16g03690
An16g03700
An16g04110
An16g04180
An16g04520
An16g04710
An16g04830
An16g04880
An16g05340
An16g05390
An16g05740
An16g06100
An16g06950
An16g07040
An16g07150
An16g07180
An16g07660
An16g07700
An16g08040
An16g08480
An16g08980
An16g09010
An17g00300
An18g01200
An18g01290
An18g01550
An18g01570
An18g01590
An18g01700
An18g02510
An18g02680
An18g02690
An18g02700
An18g02710
An18g02730
An18g02750
An18g02752
An18g03360
An18g03380
An18g03405
An18g03570
An18g04100
An18g04160
An18g04330
An18g05210
An18g05600
An18g05610
An18g05620
An18g05730
An18g05940
An18g06310
An18g06580

## Sheet: BP over 48 h glu vs 6h str UP 
GO term	description	p-value	FDR	node type	sP	rP	sN	rN	genes enriched
GO:0044237	cellular metabolic process	0.0312116	0.278704	nonTerminalNode	108	1887	62	1483	An11g03110,An01g04690,An09g02700,An08g05100,An01g10920,An01g10350,An15g05770,An14g00900,An15g06290,An04g06200,An01g06620,An12g07500,An02g09690,An08g07290,An14g04400,An04g04130,An16g02010,An16g01880,An02g06030,An02g11320,An16g04830,An15g02000,An12g00030,An08g03850,An14g03510,An08g06100,An03g03360,An01g10930,An03g06220,An04g10130,An02g01950,An01g12550,An18g05940,An12g01850,An14g00990,An11g02550,An1…
GO:0051503	adenine nucleotide transport	0.0129038	0.163475	nonTerminalNode	2	2	168	3368	An14g00900,An01g04690,
GO:0019321	pentose metabolic process	1.28878e-07	8.16362e-06	nonTerminalNode	12	27	158	3343	An12g00030,An01g00630,An01g03740,An01g09960,An02g10550,An01g00330,An07g03140,An03g00940,An03g00960,An01g00780,An09g01190,An15g02300,
GO:0030243	cellulose metabolic process	0.00737691	0.10605	terminalNode	3	6	167	3364	An01g03340,An07g08950,An12g02220,
GO:0019439	aromatic compound catabolic process	0.00351855	0.0579846	nonTerminalNode	4	10	166	3360	An08g03870,An11g00430,An08g03850,An08g03880,
GO:0015698	inorganic anion transport	0.567677	0.862703	nonTerminalNode	1	16	169	3354	An12g09610,
GO:0044042	glucan metabolic process	0.00472485	0.0742455	nonTerminalNode	8	48	162	3322	An16g02760,An07g08950,An07g04650,An12g02220,An01g10930,An01g03340,An18g04100,An16g07040,
GO:0009313	oligosaccharide catabolic process	0.291636	0.859234	nonTerminalNode	1	6	169	3364	An01g01540,
GO:0015807	L-amino acid transport	0.522748	0.862703	terminalNode	1	14	169	3356	An12g04180,
GO:0016137	glycoside metabolic process	0.446509	0.862703	nonTerminalNode	1	11	169	3359	An01g01540,
GO:0015850	organic alcohol transport	0.000535266	0.0124711	nonTerminalNode	4	5	166	3365	An15g01900,An06g00260,An02g13600,An12g09370,
GO:0006122	mitochondrial electron transport, ubiquinol to cytochrome c	0.218244	0.756206	terminalNode	1	4	169	3366	An09g06650,
GO:0032365	intracellular lipid transport	0.291636	0.859234	nonTerminalNode	1	6	169	3364	An18g01590,
GO:0045944	positive regulation of transcription from RNA polymerase II promoter	0.149286	0.686174	nonTerminalNode	4	39	166	3331	An08g03870,An16g08980,An16g01390,An14g00920,
GO:0019566	arabinose metabolic process	1.45591e-05	0.00061482	nonTerminalNode	6	7	164	3363	An03g00960,An01g00330,An02g10550,An09g01190,An15g02300,An01g03740,
GO:0055114	oxidation-reduction process	0.12417	0.657287	nonTerminalNode	10	128	160	3242	An01g04690,An09g06650,An02g12770,An08g10530,An11g02590,An14g00990,An09g03870,An01g12960,An08g07290,An14g04400,
GO:0006566	threonine metabolic process	0.325721	0.862703	nonTerminalNode	1	7	169	3363	An08g07290,
GO:0019388	galactose catabolic process	0.0129038	0.163475	terminalNode	2	2	168	3368	An02g03590,An01g03740,
GO:0042773	ATP synthesis coupled electron transport	0.0800691	0.501498	nonTerminalNode	2	8	168	3362	An09g06650,An02g12770,
GO:0016558	protein import into peroxisome matrix	0.446509	0.862703	nonTerminalNode	1	11	169	3359	An16g04880,
GO:0030154	cell differentiation	0.464711	0.862703	nonTerminalNode	5	88	165	3282	An02g07930,An08g05100,An02g01950,An15g02860,An04g05880,
GO:0072593	reactive oxygen species metabolic process	0.0800691	0.501498	nonTerminalNode	2	8	168	3362	An01g01550,An01g01830,
GO:0015719	allantoate transport	0.218244	0.756206	terminalNode	1	4	169	3366	An13g03680,
GO:0000909	sporocarp development involved in sexual reproduction	0.0587631	0.433138	nonTerminalNode	4	27	166	3343	An04g05880,An02g01950,An08g05100,An14g02970,
GO:0019752	carboxylic acid metabolic process	4.64166e-08	4.09072e-06	nonTerminalNode	47	398	123	2972	An04g10130,An14g02250,An01g04690,An09g02700,An08g05100,An14g00860,An11g00430,An08g03880,An14g00990,An04g06020,An11g02550,An13g00950,An01g12960,An02g03330,An08g07290,An07g09190,An01g06150,An04g04130,An14g06340,An02g07930,An16g02010,An13g00590,An16g04880,An11g02590,An16g01390,An08g03870,An16g04830,An01g01550,An14g00920,An12g00030,An04g05620,An01g12690,An08g03850,An16g04520,An09g06740,An16g08980,An0…
GO:0010914	positive regulation of sterigmatocystin biosynthetic process	0.00330106	0.0567056	terminalNode	3	4	167	3366	An01g12690,An08g05100,An02g01950,
GO:0051182	coenzyme transport	0.195162	0.741694	nonTerminalNode	2	15	168	3355	An11g01200,An14g07190,
GO:0009082	branched chain family amino acid biosynthetic process	0.608399	0.862703	nonTerminalNode	1	18	169	3352	An18g04160,
GO:0009749	response to glucose stimulus	0.178761	0.709098	terminalNode	1	3	169	3367	An11g01100,
GO:0006068	ethanol catabolic process	0.218244	0.756206	terminalNode	1	4	169	3366	An07g08810,
GO:0030041	actin filament polymerization	0.47318	0.862703	nonTerminalNode	1	12	169	3358	An18g06580,
GO:0044262	cellular carbohydrate metabolic process	2.13017e-13	7.19641e-11	nonTerminalNode	43	225	127	3145	An01g00630,An11g03110,An01g10920,An01g10350,An01g12550,An18g05940,An12g01850,An11g02550,An08g01710,An14g06500,An01g06620,An01g12150,An12g07500,An09g01190,An13g00950,An14g05820,An01g09960,An09g00260,An14g06340,An07g03140,An03g00940,An02g09090,An02g11320,An15g02300,An09g02240,An01g01550,An02g03590,An11g10890,An18g04100,An12g00030,An01g01540,An16g02760,An01g03740,An02g10550,An01g00330,An03g00960,An1…
GO:0010411	xyloglucan metabolic process	0.0129038	0.163475	terminalNode	2	2	168	3368	An01g03340,An16g02760,
GO:0006576	cellular biogenic amine metabolic process	0.627306	0.862703	nonTerminalNode	1	19	169	3351	An18g01590,
GO:0031163	metallo-sulfur cluster assembly	0.267317	0.832867	nonTerminalNode	2	19	168	3351	An04g06020,An15g06290,
GO:0000915	cytokinesis, actomyosin contractile ring assembly	0.178761	0.709098	terminalNode	1	3	169	3367	An18g02510,
GO:0006857	oligopeptide transport	0.0660893	0.459264	nonTerminalNode	2	7	168	3363	An12g01210,An13g03680,
GO:0007275	multicellular organismal development	0.207138	0.756206	nonTerminalNode	4	45	166	3325	An02g01950,An04g05880,An08g05100,An14g02970,
GO:0050793	regulation of developmental process	0.108424	0.608796	nonTerminalNode	5	48	165	3322	An02g07930,An02g03160,An02g01950,An04g05880,An08g05100,
GO:0043941	positive regulation of sexual sporulation resulting in formation of a cellular spore	0.0800691	0.501498	terminalNode	2	8	168	3362	An02g07930,An08g05100,
GO:0031591	wybutosine biosynthetic process	0.178761	0.709098	terminalNode	1	3	169	3367	An01g11720,
GO:0006032	chitin catabolic process	0.126464	0.657287	terminalNode	2	11	168	3359	An01g05360,An09g02240,
GO:0055071	manganese ion homeostasis	0.218244	0.756206	nonTerminalNode	1	4	169	3366	An01g08010,
GO:0034599	cellular response to oxidative stress	0.0335613	0.294497	nonTerminalNode	4	22	166	3348	An12g00600,An01g01550,An01g01830,An16g06100,
GO:0006073	cellular glucan metabolic process	0.0991354	0.574136	nonTerminalNode	4	33	166	3337	An16g02760,An01g10930,An01g03340,An18g04100,
GO:0019954	asexual reproduction	0.492966	0.862703	nonTerminalNode	5	91	165	3279	An02g07930,An02g03160,An08g05100,An02g01950,An04g05880,
GO:0030653	beta-lactam antibiotic metabolic process	0.0267841	0.257305	nonTerminalNode	3	11	167	3359	An08g05100,An01g12690,An08g07290,
GO:0043939	negative regulation of sporulation	0.032325	0.286125	nonTerminalNode	3	12	167	3358	An04g05880,An02g07930,An08g05100,
GO:0006812	cation transport	0.163301	0.709098	nonTerminalNode	7	87	163	3283	An02g13600,An15g01900,An01g08010,An03g03360,An18g01590,An07g08810,An05g00170,
GO:0003333	amino acid transmembrane transport	0.325721	0.862703	nonTerminalNode	1	7	169	3363	An18g01590,
GO:0051252	regulation of RNA metabolic process	0.53498	0.862703	nonTerminalNode	9	176	161	3194	An16g01390,An08g03870,An08g03880,An14g00920,An16g08980,An02g07890,An08g07290,An15g05810,An03g06220,
GO:0045935	positive regulation of nucleobase, nucleoside, nucleotide and nucleic acid metabolic process	0.253587	0.820547	nonTerminalNode	5	66	165	3304	An16g08980,An16g01390,An08g03870,An08g07290,An14g00920,
GO:0008152	metabolic process	0.000548495	0.0126341	nonTerminalNode	125	2056	45	1314	An16g07040,An01g10920,An15g05770,An14g00900,An15g06290,An12g02220,An01g06620,An02g09690,An02g06030,An02g11320,An16g04830,An12g00030,An18g02700,An14g03510,An01g10930,An02g01950,An18g05940,An14g06500,An02g05470,An08g04910,An01g11720,An09g03870,An01g09960,An01g12960,An14g06340,An13g00130,An16g04880,An16g01390,An18g04100,An04g05620,An01g01540,An09g06740,An11g00390,An15g01860,An08g10530,An02g07890,An0…
GO:0015718	monocarboxylic acid transport	0.000128729	0.0041418	nonTerminalNode	6	12	164	3358	An07g09190,An07g02540,An01g03680,An07g08810,An13g03680,An18g01590,
GO:0008150	biological_process	0.0421728	0.341937	nonTerminalNode	156	2935	14	435	An16g07040,An01g10920,An15g05770,An14g00900,An15g06290,An12g02220,An01g06620,An16g06100,An12g09370,An02g09690,An08g10540,An02g06030,An02g11320,An16g04830,An12g00030,An18g02700,An14g03510,An01g10930,An05g00170,An02g01950,An18g05940,An14g06500,An02g05470,An08g04910,An01g11720,An09g03870,An01g09960,An01g12960,An16g07700,An14g06340,An13g00130,An16g04880,An16g01390,An16g04110,An18g04100,An04g05620,An0…
GO:0005997	xylulose metabolic process	0.00351855	0.0579846	terminalNode	4	10	166	3360	An12g00030,An07g03140,An01g00630,An01g03740,
GO:0042938	dipeptide transport	0.0410557	0.340302	terminalNode	2	5	168	3365	An12g01210,An13g03680,
GO:0042743	hydrogen peroxide metabolic process	0.0530421	0.408808	nonTerminalNode	2	6	168	3364	An01g01550,An01g01830,
GO:0051176	positive regulation of sulfur metabolic process	0.178761	0.709098	nonTerminalNode	1	3	169	3367	An01g12690,
GO:0006067	ethanol metabolic process	0.0660893	0.459264	nonTerminalNode	2	7	168	3363	An07g08810,An08g07290,
GO:0009404	toxin metabolic process	0.00351855	0.0579846	nonTerminalNode	4	10	166	3360	An02g01950,An01g12690,An08g05100,An14g02970,
GO:0006144	purine base metabolic process	0.522748	0.862703	nonTerminalNode	1	14	169	3356	An02g06030,
GO:0030435	sporulation resulting in formation of a cellular spore	0.329328	0.862703	nonTerminalNode	5	74	165	3296	An02g07930,An08g05100,An02g01950,An15g02860,An04g05880,
GO:0016998	cell wall macromolecule catabolic process	0.0302687	0.276351	nonTerminalNode	2	4	168	3366	An12g01850,An09g00260,
GO:0030582	fruiting body development	0.114857	0.632649	nonTerminalNode	4	35	166	3335	An02g01950,An04g05880,An08g05100,An14g02970,
GO:0042542	response to hydrogen peroxide	0.213032	0.756206	nonTerminalNode	2	16	168	3354	An01g01550,An01g01830,
GO:0001676	long-chain fatty acid metabolic process	0.0208308	0.21765	nonTerminalNode	2	3	168	3367	An09g06740,An14g00920,
GO:0046187	acetaldehyde catabolic process	0.178761	0.709098	terminalNode	1	3	169	3367	An08g07290,
GO:0046365	monosaccharide catabolic process	0.0301762	0.276351	nonTerminalNode	5	32	165	3338	An09g02240,An02g03590,An01g03740,An11g02550,An07g03140,
GO:0046486	glycerolipid metabolic process	0.191664	0.741694	nonTerminalNode	5	59	165	3311	An13g00110,An16g01880,An02g09690,An14g00860,An14g00900,
GO:0045493	xylan catabolic process	5.2282e-10	8.8313e-08	terminalNode	7	0	163	3370	An12g05010,An03g00940,An12g02550,An01g00780,An01g09960,An14g05800,An15g05810,
GO:0009893	positive regulation of metabolic process	0.119456	0.643985	nonTerminalNode	8	95	162	3275	An01g12690,An16g08980,An08g05100,An16g01390,An08g03870,An02g01950,An08g07290,An14g00920,
GO:0032271	regulation of protein polymerization	0.47318	0.862703	nonTerminalNode	1	12	169	3358	An18g06580,
GO:0006044	N-acetylglucosamine metabolic process	0.137297	0.661781	terminalNode	1	2	169	3368	An09g02240,
GO:0045490	pectin catabolic process	0.000120048	0.0039887	terminalNode	7	18	163	3352	An18g05940,An11g00390,An12g07500,An08g01710,An02g10550,An15g02300,An01g06620,
GO:0015791	polyol transport	0.0208308	0.21765	nonTerminalNode	2	3	168	3367	An06g00260,An12g09370,
GO:0006355	regulation of transcription, DNA-dependent	0.487143	0.862703	nonTerminalNode	9	169	161	3201	An16g01390,An08g03870,An08g03880,An14g00920,An16g08980,An02g07890,An08g07290,An15g05810,An03g06220,
GO:0009060	aerobic respiration	0.0895778	0.543636	nonTerminalNode	5	45	165	3325	An09g03870,An09g06650,An14g04400,An02g12770,An08g10530,
GO:0009109	coenzyme catabolic process	0.0294688	0.276351	nonTerminalNode	4	21	166	3349	An14g04400,An02g12770,An09g03870,An08g10530,
GO:0006863	purine base transport	0.137297	0.661781	terminalNode	1	2	169	3368	An13g02390,
GO:0006040	amino sugar metabolic process	0.137297	0.661781	nonTerminalNode	1	2	169	3368	An09g02240,
GO:0009056	catabolic process	1.62443e-12	4.70388e-10	nonTerminalNode	57	408	113	2962	An12g02550,An01g04690,An01g05360,An07g04650,An08g10530,An09g02700,An16g07040,An14g00860,An01g12550,An18g05940,An12g01850,An11g00430,An08g03880,An14g00990,An11g02550,An08g01710,An12g02220,An01g06620,An14g05800,An12g07500,An09g03870,An01g09960,An01g12960,An08g07290,An15g05810,An14g04400,An09g00260,An14g06340,An07g03140,An02g12770,An02g06030,An03g00940,An16g01390,An15g02300,An08g03870,An01g01550,An0…
GO:0072337	modified amino acid transport	0.0450461	0.360903	nonTerminalNode	3	14	167	3356	An15g01900,An11g01200,An14g07190,
GO:0046854	phosphatidylinositol phosphorylation	0.218244	0.756206	terminalNode	1	4	169	3366	An13g00110,
GO:0051647	nucleus localization	0.522252	0.862703	nonTerminalNode	2	34	168	3336	An11g01200,An14g07190,
GO:0015931	nucleobase, nucleoside, nucleotide and nucleic acid transport	0.556465	0.862703	nonTerminalNode	3	57	167	3313	An01g04690,An14g00900,An13g02390,
GO:0015837	amine transport	0.0744021	0.497733	nonTerminalNode	7	70	163	3300	An14g02720,An15g01900,An11g01200,An14g07190,An03g03360,An18g01590,An12g04180,
GO:0072329	monocarboxylic acid catabolic process	7.18455e-10	1.12024e-07	nonTerminalNode	13	19	157	3351	An04g05620,An14g00990,An01g04690,An14g00860,An01g12960,An03g03360,An18g01590,An15g02860,An16g08980,An04g05720,An15g01860,An16g01390,An14g00920,
GO:0006081	cellular aldehyde metabolic process	0.0190493	0.213331	nonTerminalNode	4	18	166	3352	An01g03740,An15g01860,An08g07290,An14g06340,
GO:0006732	coenzyme metabolic process	0.260379	0.826717	nonTerminalNode	7	101	163	3269	An04g05620,An02g12770,An08g10530,An09g03870,An15g02000,An08g07290,An14g04400,
GO:0042316	penicillin metabolic process	0.0267841	0.257305	nonTerminalNode	3	11	167	3359	An08g05100,An01g12690,An08g07290,
GO:0009637	response to blue light	0.178761	0.709098	terminalNode	1	3	169	3367	An08g05100,
GO:0044275	cellular carbohydrate catabolic process	3.19416e-07	1.79849e-05	nonTerminalNode	17	68	153	3302	An01g01540,An01g03740,An11g02550,An08g01710,An02g10550,An01g06620,An07g03140,An12g07500,An15g02300,An09g02240,An02g03590,An01g12550,An18g05940,An01g10930,An09g00260,An11g00390,An12g01850,
GO:0006505	GPI anchor metabolic process	0.545764	0.862703	nonTerminalNode	1	15	169	3355	An14g00900,
GO:0019482	beta-alanine metabolic process	0.178761	0.709098	terminalNode	1	3	169	3367	An08g07290,
GO:0002097	tRNA wobble base modification	0.608399	0.862703	nonTerminalNode	1	18	169	3352	An15g06290,
GO:0031670	cellular response to nutrient	0.446509	0.862703	nonTerminalNode	1	11	169	3359	An08g07290,
GO:0005982	starch metabolic process	0.389076	0.862703	terminalNode	1	9	169	3361	An01g10930,
GO:0000912	assembly of actomyosin apparatus involved in cell cycle cytokinesis	0.178761	0.709098	nonTerminalNode	1	3	169	3367	An18g02510,
GO:0043935	sexual sporulation resulting in formation of a cellular spore	0.369632	0.862703	nonTerminalNode	4	60	166	3310	An02g07930,An08g05100,An15g02860,An04g05880,
GO:0048315	conidium formation	0.433822	0.862703	nonTerminalNode	3	47	167	3323	An02g03160,An02g01950,An08g05100,
GO:0033240	positive regulation of cellular amine metabolic process	0.178761	0.709098	nonTerminalNode	1	3	169	3367	An01g12690,
GO:0045733	acetate catabolic process	0.000858844	0.018325	terminalNode	4	6	166	3364	An04g05620,An15g01860,An03g03360,An18g01590,
GO:0035461	vitamin transmembrane transport	0.126464	0.657287	nonTerminalNode	2	11	168	3359	An11g01200,An14g07190,
GO:0032465	regulation of cytokinesis	0.218244	0.756206	nonTerminalNode	1	4	169	3366	An18g02510,
GO:0033246	positive regulation of penicillin metabolic process	0.178761	0.709098	terminalNode	1	3	169	3367	An01g12690,
GO:0019541	propionate metabolic process	0.0410557	0.340302	nonTerminalNode	2	5	168	3365	An04g05620,An02g03330,
GO:0019400	alditol metabolic process	0.00303237	0.0534488	nonTerminalNode	6	25	164	3345	An13g00950,An12g00030,An11g03110,An14g06500,An14g03510,An01g10920,
GO:0042174	negative regulation of sporulation resulting in formation of a cellular spore	0.0129038	0.163475	terminalNode	2	2	168	3368	An02g07930,An04g05880,
GO:0046834	lipid phosphorylation	0.218244	0.756206	nonTerminalNode	1	4	169	3366	An13g00110,
GO:0043455	regulation of secondary metabolic process	0.000858844	0.018325	nonTerminalNode	4	6	166	3364	An02g01950,An08g05100,An01g12690,An14g02970,
GO:0022603	regulation of anatomical structure morphogenesis	0.0895778	0.543636	nonTerminalNode	5	45	165	3325	An02g07930,An02g03160,An02g01950,An04g05880,An08g05100,
GO:0015976	carbon utilization	0.218244	0.756206	terminalNode	1	4	169	3366	An15g05810,
GO:0006012	galactose metabolic process	0.00161622	0.0311275	nonTerminalNode	5	14	165	3356	An09g00260,An02g03590,An01g03740,An11g10890,An02g11320,
GO:0015887	pantothenate transmembrane transport	0.126464	0.657287	terminalNode	2	11	168	3359	An11g01200,An14g07190,
GO:0044255	cellular lipid metabolic process	5.84346e-08	4.73787e-06	nonTerminalNode	29	175	141	3195	An02g07930,An16g02010,An16g01880,An13g00590,An01g04690,An16g04880,An11g02590,An16g01390,An16g04830,An14g00860,An14g00900,An14g00920,An13g00110,An14g00990,An16g04520,An04g06200,An09g06740,An16g08980,An04g05720,An08g06100,An08g05400,An02g09690,An03g03360,An01g12960,An18g01590,An15g02860,An07g09190,An04g05880,An15g01860,
GO:0042886	amide transport	0.291636	0.859234	nonTerminalNode	1	6	169	3364	An13g03680,
GO:0016559	peroxisome fission	0.325721	0.862703	terminalNode	1	7	169	3363	An11g02590,
GO:0010557	positive regulation of macromolecule biosynthetic process	0.291	0.859234	nonTerminalNode	5	70	165	3300	An16g08980,An16g01390,An08g03870,An08g07290,An14g00920,
GO:0044248	cellular catabolic process	0.00162778	0.0311275	nonTerminalNode	29	316	141	3054	An01g04690,An08g10530,An09g02700,An14g00860,An12g01850,An11g00430,An08g03880,An14g00990,An09g03870,An01g12960,An08g07290,An14g04400,An09g00260,An14g06340,An02g12770,An02g06030,An16g01390,An08g03870,An01g01550,An14g00920,An04g05620,An08g03850,An16g08980,An04g05720,An03g03360,An18g01590,An15g02860,An15g01860,An01g01830,
GO:0009416	response to light stimulus	0.0267841	0.257305	nonTerminalNode	3	11	167	3359	An02g01950,An08g05100,An14g02970,
GO:0009074	aromatic amino acid family catabolic process	0.255839	0.820547	nonTerminalNode	1	5	169	3365	An11g00430,
GO:0019751	polyol metabolic process	0.00860847	0.122024	nonTerminalNode	6	32	164	3338	An13g00950,An12g00030,An11g03110,An14g06500,An14g03510,An01g10920,
GO:0051173	positive regulation of nitrogen compound metabolic process	0.149154	0.686174	nonTerminalNode	6	69	164	3301	An01g12690,An16g08980,An16g01390,An08g03870,An08g07290,An14g00920,
GO:0006665	sphingolipid metabolic process	0.627306	0.862703	nonTerminalNode	1	19	169	3351	An04g06200,
GO:0006059	hexitol metabolic process	0.0217986	0.22316	nonTerminalNode	3	10	167	3360	An12g00030,An14g03510,An01g10920,
GO:0006740	NADPH regeneration	0.446509	0.862703	nonTerminalNode	1	11	169	3359	An08g07290,
GO:0015697	quaternary ammonium group transport	0.00737691	0.10605	nonTerminalNode	3	6	167	3364	An15g01900,An03g03360,An18g01590,
GO:0034229	ethanolamine transport	0.137297	0.661781	terminalNode	1	2	169	3368	An15g01900,
GO:0043604	amide biosynthetic process	0.032325	0.286125	nonTerminalNode	3	12	167	3358	An08g05100,An08g07290,An04g06020,
GO:0009116	nucleoside metabolic process	0.588538	0.862703	nonTerminalNode	1	17	169	3353	An01g11720,
GO:0006096	glycolysis	0.627306	0.862703	terminalNode	1	19	169	3351	An11g02550,
GO:0030832	regulation of actin filament length	0.47318	0.862703	nonTerminalNode	1	12	169	3358	An18g06580,
GO:0042180	cellular ketone metabolic process	8.80546e-08	6.61061e-06	nonTerminalNode	47	407	123	2963	An04g10130,An14g02250,An01g04690,An09g02700,An08g05100,An14g00860,An11g00430,An08g03880,An14g00990,An04g06020,An11g02550,An13g00950,An01g12960,An02g03330,An08g07290,An07g09190,An01g06150,An04g04130,An14g06340,An02g07930,An16g02010,An13g00590,An16g04880,An11g02590,An16g01390,An08g03870,An16g04830,An01g01550,An14g00920,An12g00030,An04g05620,An01g12690,An08g03850,An16g04520,An09g06740,An16g08980,An0…
GO:0030258	lipid modification	0.00123846	0.0253571	nonTerminalNode	5	13	165	3357	An13g00110,An14g00990,An01g04690,An11g02590,An01g12960,
GO:0045893	positive regulation of transcription, DNA-dependent	0.159076	0.706648	nonTerminalNode	5	55	165	3315	An08g03870,An08g07290,An16g08980,An16g01390,An14g00920,
GO:0019953	sexual reproduction	0.271042	0.841351	nonTerminalNode	8	120	162	3250	An02g07930,An08g05100,An02g01950,An02g03160,An15g02860,An04g05880,An01g01830,An14g02970,
GO:0022900	electron transport chain	0.0800691	0.501498	nonTerminalNode	2	8	168	3362	An09g06650,An02g12770,
GO:0072523	purine-containing compound catabolic process	0.588538	0.862703	nonTerminalNode	1	17	169	3353	An02g06030,
GO:0016125	sterol metabolic process	0.0991354	0.574136	nonTerminalNode	4	33	166	3337	An01g02810,An04g02190,An11g02230,An11g04370,
GO:0007031	peroxisome organization	0.0587631	0.433138	nonTerminalNode	4	27	166	3343	An16g02010,An01g04690,An11g02590,An16g04880,
GO:0000910	cytokinesis	0.420834	0.862703	nonTerminalNode	3	46	167	3324	An08g10540,An18g02510,An16g07040,
GO:0030654	beta-lactam antibiotic biosynthetic process	0.0800691	0.501498	nonTerminalNode	2	8	168	3362	An08g05100,An08g07290,
GO:0006865	amino acid transport	0.0626567	0.447201	nonTerminalNode	7	67	163	3303	An14g02720,An15g01900,An11g01200,An14g07190,An03g03360,An18g01590,An12g04180,
GO:0015871	choline transport	0.137297	0.661781	terminalNode	1	2	169	3368	An15g01900,
GO:0016054	organic acid catabolic process	2.84485e-07	1.64757e-05	nonTerminalNode	16	59	154	3311	An04g05620,An14g00990,An01g04690,An16g08980,An04g05720,An09g02700,An16g01390,An14g00860,An03g03360,An01g12960,An08g07290,An18g01590,An15g02860,An15g01860,An11g00430,An14g00920,
GO:0044242	cellular lipid catabolic process	1.21725e-07	7.95922e-06	nonTerminalNode	11	21	159	3349	An15g02860,An16g08980,An04g05720,An14g00990,An01g04690,An15g01860,An14g00860,An01g12960,An16g01390,An14g00920,An18g01590,
GO:0042732	D-xylose metabolic process	7.14414e-05	0.00258592	nonTerminalNode	4	2	166	3368	An03g00940,An01g03740,An01g00780,An01g09960,
GO:0006117	acetaldehyde metabolic process	0.178761	0.709098	nonTerminalNode	1	3	169	3367	An08g07290,
GO:0032273	positive regulation of protein polymerization	0.255839	0.820547	nonTerminalNode	1	5	169	3365	An18g06580,
GO:0015838	betaine transport	0.00737691	0.10605	nonTerminalNode	3	6	167	3364	An15g01900,An03g03360,An18g01590,
GO:0006979	response to oxidative stress	0.0144092	0.175171	nonTerminalNode	11	98	159	3272	An03g03730,An12g00600,An02g07930,An01g03740,An16g06100,An02g11320,An04g04060,An01g01550,An11g10890,An04g05880,An01g01830,
GO:0005988	lactose metabolic process	0.000420151	0.0106858	terminalNode	3	1	167	3369	An01g12150,An14g05820,An01g10350,
GO:0006119	oxidative phosphorylation	0.303579	0.862703	nonTerminalNode	2	21	168	3349	An02g12770,An09g06650,
GO:0005993	trehalose catabolic process	0.255839	0.820547	terminalNode	1	5	169	3365	An01g01540,
GO:0010410	hemicellulose metabolic process	8.08848e-12	1.82171e-09	nonTerminalNode	11	5	159	3365	An12g05010,An12g02550,An14g05800,An09g00260,An16g02760,An03g00940,An12g01850,An01g03340,An01g09960,An01g00780,An15g05810,
GO:0015800	acidic amino acid transport	0.137297	0.661781	nonTerminalNode	1	2	169	3368	An12g04180,
GO:0019521	D-gluconate metabolic process	0.195162	0.741694	terminalNode	2	15	168	3355	An01g01550,An01g01830,
GO:0043254	regulation of protein complex assembly	0.608399	0.862703	nonTerminalNode	1	18	169	3352	An18g06580,
GO:0042762	regulation of sulfur metabolic process	0.0302687	0.276351	nonTerminalNode	2	4	168	3366	An08g05100,An01g12690,
GO:0015833	peptide transport	0.0800691	0.501498	nonTerminalNode	2	8	168	3362	An12g01210,An13g03680,
GO:0045991	carbon catabolite activation of transcription	0.178761	0.709098	nonTerminalNode	1	3	169	3367	An08g07290,
GO:0034306	regulation of sexual sporulation	0.0173705	0.198926	nonTerminalNode	3	9	167	3361	An04g05880,An02g07930,An08g05100,
GO:0009081	branched chain family amino acid metabolic process	0.160364	0.706648	nonTerminalNode	3	26	167	3344	An04g10130,An18g04160,An09g02700,
GO:0019626	short-chain fatty acid catabolic process	0.000420151	0.0106858	terminalNode	3	1	167	3369	An16g08980,An16g01390,An14g00920,
GO:0006357	regulation of transcription from RNA polymerase II promoter	0.260379	0.826717	nonTerminalNode	7	101	163	3269	An16g08980,An02g07890,An16g01390,An08g03870,An15g05810,An08g03880,An14g00920,
GO:0044282	small molecule catabolic process	1.1083e-07	7.95922e-06	nonTerminalNode	23	117	147	3253	An01g04690,An07g03140,An02g06030,An09g02700,An16g01390,An09g02240,An02g03590,An14g00860,An11g00430,An14g00920,An04g05620,An14g00990,An01g03740,An11g02550,An16g08980,An04g05720,An03g03360,An01g12960,An08g07290,An18g01590,An15g02860,An15g01860,An07g08810,
GO:2000243	positive regulation of reproductive process	0.160116	0.706648	nonTerminalNode	2	13	168	3357	An02g07930,An08g05100,
GO:0006820	anion transport	0.047735	0.380941	nonTerminalNode	4	25	166	3345	An07g02540,An12g04180,An07g08810,An12g09610,
GO:0044036	cell wall macromolecule metabolic process	4.78935e-07	2.48923e-05	nonTerminalNode	11	25	159	3345	An12g02550,An16g02760,An01g09960,An15g05810,An12g05010,An14g05800,An09g00260,An03g00940,An12g01850,An01g03340,An01g00780,
GO:0019679	propionate metabolic process, methylcitrate cycle	0.0208308	0.21765	terminalNode	2	3	168	3367	An04g05620,An02g03330,
GO:0042758	long-chain fatty acid catabolic process	0.137297	0.661781	terminalNode	1	2	169	3368	An14g00920,
GO:0033205	cell cycle cytokinesis	0.33952	0.862703	nonTerminalNode	2	23	168	3347	An18g02510,An08g10540,
GO:0006862	nucleotide transport	0.0660893	0.459264	nonTerminalNode	2	7	168	3363	An01g04690,An14g00900,
GO:0006874	cellular calcium ion homeostasis	0.126464	0.657287	terminalNode	2	11	168	3359	An01g08010,An05g00170,
GO:0045460	sterigmatocystin metabolic process	0.00260999	0.0464075	nonTerminalNode	4	9	166	3361	An02g01950,An01g12690,An08g05100,An14g02970,
GO:0006145	purine base catabolic process	0.325721	0.862703	terminalNode	1	7	169	3363	An02g06030,
GO:0048608	reproductive structure development	0.207138	0.756206	nonTerminalNode	4	45	166	3325	An02g01950,An04g05880,An08g05100,An14g02970,
GO:0009310	amine catabolic process	0.354694	0.862703	nonTerminalNode	3	41	167	3329	An08g07290,An09g02700,An11g00430,
GO:0015908	fatty acid transport	0.00509636	0.0788574	nonTerminalNode	3	5	167	3365	An01g03680,An07g09190,An18g01590,
GO:0005996	monosaccharide metabolic process	4.14518e-07	2.21113e-05	nonTerminalNode	20	97	150	3273	An12g00030,An01g00630,An01g03740,An11g02550,An02g10550,An01g00330,An07g03140,An03g00940,An03g00960,An02g09090,An09g01190,An02g11320,An15g02300,An09g02240,An02g03590,An01g09960,An11g10890,An01g12550,An09g00260,An01g00780,
GO:0008643	carbohydrate transport	0.177502	0.709098	nonTerminalNode	2	14	168	3356	An15g01500,An11g01100,
GO:0016999	antibiotic metabolic process	0.0267841	0.257305	nonTerminalNode	3	11	167	3359	An08g05100,An01g12690,An08g07290,
GO:0015810	aspartate transport	0.137297	0.661781	terminalNode	1	2	169	3368	An12g04180,
GO:0043937	regulation of sporulation	0.0406194	0.340302	nonTerminalNode	5	35	165	3335	An02g07930,An02g03160,An02g01950,An04g05880,An08g05100,
GO:0015868	purine ribonucleotide transport	0.0129038	0.163475	nonTerminalNode	2	2	168	3368	An14g00900,An01g04690,
GO:0006559	L-phenylalanine catabolic process	0.218244	0.756206	terminalNode	1	4	169	3366	An11g00430,
GO:0010383	cell wall polysaccharide metabolic process	1.21725e-07	7.95922e-06	nonTerminalNode	11	21	159	3349	An12g02550,An16g02760,An01g09960,An15g05810,An12g05010,An09g00260,An14g05800,An12g01850,An03g00940,An01g03340,An01g00780,
GO:0009743	response to carbohydrate stimulus	0.178761	0.709098	nonTerminalNode	1	3	169	3367	An11g01100,
GO:0051596	methylglyoxal catabolic process	0.178761	0.709098	nonTerminalNode	1	3	169	3367	An14g06340,
GO:0006869	lipid transport	0.148713	0.686174	nonTerminalNode	3	25	167	3345	An07g09190,An01g03680,An18g01590,
GO:0044281	small molecule metabolic process	7.24666e-12	1.82171e-09	nonTerminalNode	77	712	93	2658	An11g03110,An01g04690,An09g02700,An08g05100,An01g10920,An11g04370,An11g00430,An09g01190,An13g00950,An02g03330,An08g07290,An09g00260,An04g04130,An16g02010,An02g06030,An02g11320,An15g02300,An16g04830,An02g03590,An12g00030,An08g03850,An01g03740,An01g00330,An14g03510,An08g06100,An03g03360,An04g05880,An07g08810,An01g00630,An04g10130,An14g02250,An14g00860,An01g12550,An08g03880,An14g00990,An04g06020,An1…
GO:0046942	carboxylic acid transport	0.0017047	0.0319948	nonTerminalNode	12	83	158	3287	An14g02720,An15g01900,An07g02540,An01g03680,An11g01200,An14g07190,An03g03360,An13g03680,An18g01590,An07g09190,An12g04180,An07g08810,
GO:0032501	multicellular organismal process	0.207138	0.756206	nonTerminalNode	4	45	166	3325	An02g01950,An04g05880,An08g05100,An14g02970,
GO:0023058	adaptation of signaling pathway	0.255839	0.820547	nonTerminalNode	1	5	169	3365	An02g03160,
GO:0051094	positive regulation of developmental process	0.0953243	0.568301	nonTerminalNode	3	20	167	3350	An02g07930,An04g05880,An08g05100,
GO:0045597	positive regulation of cell differentiation	0.0173705	0.198926	nonTerminalNode	3	9	167	3361	An04g05880,An02g07930,An08g05100,
GO:0043936	asexual sporulation resulting in formation of a cellular spore	0.0660893	0.459264	nonTerminalNode	2	7	168	3363	An04g05880,An02g07930,
GO:0019722	calcium-mediated signaling	0.178761	0.709098	terminalNode	1	3	169	3367	An04g06200,
GO:0009119	ribonucleoside metabolic process	0.522748	0.862703	nonTerminalNode	1	14	169	3356	An01g11720,
GO:0016042	lipid catabolic process	1.21725e-07	7.95922e-06	nonTerminalNode	11	21	159	3349	An14g00990,An01g04690,An14g00860,An01g12960,An18g01590,An15g02860,An16g08980,An04g05720,An15g01860,An16g01390,An14g00920,
GO:0044238	primary metabolic process	0.00987382	0.136151	nonTerminalNode	104	1744	66	1626	An11g03110,An01g04690,An07g04650,An09g02700,An16g07040,An01g10920,An01g10350,An14g00900,An11g04370,An15g06290,An04g06200,An12g02220,An01g06620,An12g07500,An02g09690,An08g07290,An04g04130,An16g02010,An16g01880,An02g06030,An02g11320,An16g04830,An12g00030,An14g03510,An08g06100,An03g03360,An01g10930,An03g06220,An04g10130,An01g05360,An02g01950,An01g12550,An18g05940,An12g01850,An14g00990,An11g02550,An1…
GO:0042173	regulation of sporulation resulting in formation of a cellular spore	0.00462046	0.0737455	nonTerminalNode	4	11	166	3359	An02g01950,An04g05880,An08g05100,An02g07930,
GO:0006811	ion transport	0.0691432	0.473491	nonTerminalNode	10	113	160	3257	An02g13600,An15g01900,An07g02540,An01g08010,An12g09610,An03g03360,An18g01590,An12g04180,An07g08810,An05g00170,
GO:0019320	hexose catabolic process	0.209409	0.756206	nonTerminalNode	3	30	167	3340	An02g03590,An01g03740,An11g02550,
GO:0042278	purine nucleoside metabolic process	0.389076	0.862703	nonTerminalNode	1	9	169	3361	An01g11720,
GO:0031334	positive regulation of protein complex assembly	0.325721	0.862703	nonTerminalNode	1	7	169	3363	An18g06580,
GO:0008617	guanosine metabolic process	0.178761	0.709098	nonTerminalNode	1	3	169	3367	An01g11720,
GO:0072338	cellular lactam metabolic process	0.0267841	0.257305	nonTerminalNode	3	11	167	3359	An08g05100,An01g12690,An08g07290,
GO:0031032	actomyosin structure organization	0.178761	0.709098	nonTerminalNode	1	3	169	3367	An18g02510,
GO:0055074	calcium ion homeostasis	0.126464	0.657287	nonTerminalNode	2	11	168	3359	An01g08010,An05g00170,
GO:0042221	response to chemical stimulus	0.188413	0.734447	nonTerminalNode	17	264	153	3106	An03g03730,An08g10530,An04g04060,An15g05770,An16g06100,An11g02230,An11g01100,An08g07290,An12g00600,An02g07930,An02g11320,An01g01550,An11g10890,An01g03740,An02g03160,An04g05880,An01g01830,
GO:0031460	glycine betaine transport	0.137297	0.661781	terminalNode	1	2	169	3368	An15g01900,
GO:0009437	carnitine metabolic process	0.178761	0.709098	terminalNode	1	3	169	3367	An18g01590,
GO:0006082	organic acid metabolic process	4.98933e-08	4.21391e-06	nonTerminalNode	47	399	123	2971	An04g10130,An14g02250,An01g04690,An09g02700,An08g05100,An14g00860,An11g00430,An08g03880,An14g00990,An04g06020,An11g02550,An13g00950,An01g12960,An02g03330,An08g07290,An07g09190,An01g06150,An04g04130,An14g06340,An02g07930,An16g02010,An13g00590,An16g04880,An11g02590,An16g01390,An08g03870,An16g04830,An01g01550,An14g00920,An12g00030,An04g05620,An01g12690,An08g03850,An16g04520,An09g06740,An16g08980,An0…
GO:0006506	GPI anchor biosynthetic process	0.522748	0.862703	nonTerminalNode	1	14	169	3356	An14g00900,
GO:0034440	lipid oxidation	0.000535266	0.0124711	nonTerminalNode	4	5	166	3365	An01g04690,An11g02590,An14g00990,An01g12960,
GO:0015867	ATP transport	0.0129038	0.163475	terminalNode	2	2	168	3368	An14g00900,An01g04690,
GO:0006826	iron ion transport	0.545764	0.862703	nonTerminalNode	1	15	169	3355	An01g08010,
GO:0017144	drug metabolic process	0.0267841	0.257305	nonTerminalNode	3	11	167	3359	An01g12690,An08g05100,An08g07290,
GO:0030436	asexual sporulation	0.175075	0.709098	nonTerminalNode	5	57	165	3313	An02g07930,An02g03160,An02g01950,An04g05880,An08g05100,
GO:0042775	mitochondrial ATP synthesis coupled electron transport	0.0800691	0.501498	nonTerminalNode	2	8	168	3362	An09g06650,An02g12770,
GO:0071705	nitrogen compound transport	0.00717131	0.10605	nonTerminalNode	11	88	159	3282	An14g02720,An15g01900,An01g04690,An13g02390,An11g01200,An14g07190,An03g03360,An13g03680,An18g01590,An14g00900,An12g04180,
GO:0006066	alcohol metabolic process	2.17516e-09	2.75565e-07	nonTerminalNode	31	169	139	3201	An01g00630,An11g03110,An07g03140,An03g00940,An02g09090,An02g11320,An15g02300,An01g10920,An09g02240,An02g03590,An11g10890,An01g12550,An11g04370,An12g00030,An01g03740,An11g02550,An14g06500,An02g10550,An01g00330,An11g02230,An03g00960,An14g03510,An09g01190,An13g00950,An01g02810,An01g09960,An08g07290,An09g00260,An04g02190,An01g00780,An07g08810,
GO:0044264	cellular polysaccharide metabolic process	3.67304e-05	0.00143178	nonTerminalNode	13	61	157	3309	An16g02760,An08g01710,An02g10550,An01g06620,An12g07500,An15g02300,An18g05940,An01g10930,An11g00390,An09g00260,An12g01850,An01g03340,An18g04100,
GO:0006091	generation of precursor metabolites and energy	0.330439	0.862703	nonTerminalNode	10	165	160	3205	An14g02250,An09g06650,An12g06290,An02g12770,An08g10530,An11g02550,An02g05470,An08g04910,An09g03870,An14g04400,
GO:0051180	vitamin transport	0.0190493	0.213331	nonTerminalNode	4	18	166	3352	An11g01200,An14g07190,An03g03360,An18g01590,
GO:0019631	quinate catabolic process	0.00195509	0.0360269	terminalNode	3	3	167	3367	An08g03850,An08g03870,An08g03880,
GO:0043436	oxoacid metabolic process	4.64166e-08	4.09072e-06	nonTerminalNode	47	398	123	2972	An04g10130,An14g02250,An01g04690,An09g02700,An08g05100,An14g00860,An11g00430,An08g03880,An14g00990,An04g06020,An11g02550,An13g00950,An01g12960,An02g03330,An08g07290,An07g09190,An01g06150,An04g04130,An14g06340,An02g07930,An16g02010,An13g00590,An16g04880,An11g02590,An16g01390,An08g03870,An16g04830,An01g01550,An14g00920,An12g00030,An04g05620,An01g12690,An08g03850,An16g04520,An09g06740,An16g08980,An0…
GO:0009438	methylglyoxal metabolic process	0.0217986	0.22316	nonTerminalNode	3	10	167	3360	An08g07290,An01g03740,An14g06340,
GO:0000920	cytokinetic cell separation	0.291636	0.859234	nonTerminalNode	1	6	169	3364	An16g07040,
GO:0009889	regulation of biosynthetic process	0.511516	0.862703	nonTerminalNode	13	252	157	3118	An08g05100,An02g01950,An08g03880,An02g07890,An08g07290,An15g05810,An14g02970,An16g01390,An08g03870,An14g00920,An01g12690,An16g08980,An03g06220,
GO:0016226	iron-sulfur cluster assembly	0.267317	0.832867	terminalNode	2	19	168	3351	An04g06020,An15g06290,
GO:0015849	organic acid transport	0.0017047	0.0319948	nonTerminalNode	12	83	158	3287	An14g02720,An15g01900,An07g02540,An01g03680,An11g01200,An14g07190,An03g03360,An13g03680,An18g01590,An07g09190,An12g04180,An07g08810,
GO:0070838	divalent metal ion transport	0.249162	0.820547	nonTerminalNode	2	18	168	3352	An01g08010,An05g00170,
GO:0005984	disaccharide metabolic process	0.00161622	0.0311275	nonTerminalNode	5	14	165	3356	An14g05820,An01g10930,An01g01540,An01g12150,An01g10350,
GO:0045990	carbon catabolite regulation of transcription	0.418497	0.862703	nonTerminalNode	1	10	169	3360	An08g07290,
GO:0006629	lipid metabolic process	1.41808e-08	1.51286e-06	nonTerminalNode	33	207	137	3163	An02g07930,An16g02010,An16g01880,An13g00590,An01g04690,An16g04880,An11g02590,An16g01390,An16g04830,An14g00860,An14g00900,An11g04370,An14g00920,An13g00110,An14g00990,An16g04520,An04g06200,An09g06740,An16g08980,An04g05720,An11g02230,An08g06100,An08g05400,An01g02810,An02g09690,An03g03360,An01g12960,An18g01590,An15g02860,An07g09190,An04g02190,An04g05880,An15g01860,
GO:0006030	chitin metabolic process	0.491481	0.862703	nonTerminalNode	2	32	168	3338	An09g02240,An01g05360,
GO:0045491	xylan metabolic process	5.2282e-10	8.8313e-08	nonTerminalNode	7	0	163	3370	An12g05010,An03g00940,An12g02550,An01g00780,An01g09960,An14g05800,An15g05810,
GO:0010446	response to alkalinity	0.137297	0.661781	terminalNode	1	2	169	3368	An02g07890,
GO:0033609	oxalate metabolic process	0.291636	0.859234	terminalNode	1	6	169	3364	An13g00950,
GO:0006090	pyruvate metabolic process	0.537167	0.862703	nonTerminalNode	2	35	168	3335	An11g02550,An08g07290,
GO:0005976	polysaccharide metabolic process	6.79184e-11	1.37671e-08	nonTerminalNode	26	99	144	3271	An12g02550,An16g02760,An08g01710,An01g05360,An07g04650,An02g10550,An12g02220,An01g06620,An14g05800,An03g00940,An12g07500,An16g07040,An15g02300,An09g02240,An07g08950,An01g09960,An15g05810,An18g05940,An12g05010,An01g10930,An11g00390,An09g00260,An12g01850,An01g03340,An01g00780,An18g04100,
GO:0045595	regulation of cell differentiation	0.00593299	0.0897475	nonTerminalNode	4	12	166	3358	An02g07930,An04g05880,An02g01950,An08g05100,
GO:0015865	purine nucleotide transport	0.0208308	0.21765	nonTerminalNode	2	3	168	3367	An14g00900,An01g04690,
GO:0030026	cellular manganese ion homeostasis	0.218244	0.756206	terminalNode	1	4	169	3366	An01g08010,
GO:0033244	regulation of penicillin metabolic process	0.0302687	0.276351	nonTerminalNode	2	4	168	3366	An01g12690,An08g05100,
GO:0044272	sulfur compound biosynthetic process	0.261247	0.826717	nonTerminalNode	3	34	167	3336	An04g06020,An08g07290,An08g05100,
GO:0015696	ammonium transport	0.522748	0.862703	terminalNode	1	14	169	3356	An07g08810,
GO:0000302	response to reactive oxygen species	0.39228	0.862703	nonTerminalNode	2	26	168	3344	An01g01550,An01g01830,
GO:0048513	organ development	0.207138	0.756206	nonTerminalNode	4	45	166	3325	An02g01950,An04g05880,An08g05100,An14g02970,
GO:0009062	fatty acid catabolic process	1.01432e-09	1.46859e-07	nonTerminalNode	11	11	159	3359	An15g02860,An16g08980,An04g05720,An14g00990,An01g04690,An15g01860,An14g00860,An01g12960,An16g01390,An14g00920,An18g01590,
GO:0046164	alcohol catabolic process	0.0156011	0.18602	nonTerminalNode	6	37	164	3333	An09g02240,An02g03590,An01g03740,An11g02550,An07g03140,An07g08810,
GO:0010628	positive regulation of gene expression	0.166998	0.709098	nonTerminalNode	5	56	165	3314	An08g03870,An08g07290,An16g08980,An16g01390,An14g00920,
GO:0015879	carnitine transport	0.0302687	0.276351	nonTerminalNode	2	4	168	3366	An03g03360,An18g01590,
GO:0006694	steroid biosynthetic process	0.567677	0.862703	nonTerminalNode	1	16	169	3354	An11g04370,
GO:0000103	sulfate assimilation	0.325721	0.862703	terminalNode	1	7	169	3363	An15g05770,
GO:0030833	regulation of actin filament polymerization	0.47318	0.862703	nonTerminalNode	1	12	169	3358	An18g06580,
GO:0019568	arabinose catabolic process	0.137297	0.661781	terminalNode	1	2	169	3368	An01g03740,
GO:0046488	phosphatidylinositol metabolic process	0.357288	0.862703	nonTerminalNode	2	24	168	3346	An13g00110,An14g00900,
GO:0034614	cellular response to reactive oxygen species	0.143077	0.674817	nonTerminalNode	2	12	168	3358	An01g01550,An01g01830,
GO:0009251	glucan catabolic process	0.00747231	0.106665	nonTerminalNode	4	13	166	3357	An07g08950,An07g04650,An12g02220,An16g07040,
GO:0006664	glycolipid metabolic process	0.418497	0.862703	nonTerminalNode	1	10	169	3360	An04g06200,
GO:0048522	positive regulation of cellular process	0.0574786	0.429923	nonTerminalNode	11	124	159	3246	An02g07930,An08g05100,An16g01390,An08g03870,An02g01950,An18g06580,An14g00920,An01g12690,An16g08980,An08g07290,An04g05880,
GO:0051186	cofactor metabolic process	0.2533	0.820547	nonTerminalNode	9	135	161	3235	An02g12770,An08g10530,An15g02000,An04g05620,An04g06020,An15g06290,An09g03870,An08g07290,An14g04400,
GO:0006725	cellular aromatic compound metabolic process	0.019172	0.213525	nonTerminalNode	10	89	160	3281	An01g12690,An08g03850,An02g06030,An08g05100,An08g03870,An02g01950,An01g06150,An11g00430,An08g03880,An14g02970,
GO:0006687	glycosphingolipid metabolic process	0.418497	0.862703	terminalNode	1	10	169	3360	An04g06200,
GO:0072663	establishment of protein localization to peroxisome	0.160116	0.706648	nonTerminalNode	2	13	168	3357	An16g02010,An16g04880,
GO:0022904	respiratory electron transport chain	0.0800691	0.501498	nonTerminalNode	2	8	168	3362	An09g06650,An02g12770,
GO:0007109	cytokinesis, completion of separation	0.218244	0.756206	terminalNode	1	4	169	3366	An16g07040,
GO:0000754	adaptation of signaling pathway by response to pheromone involved in conjugation with cellular fusion	0.255839	0.820547	terminalNode	1	5	169	3365	An02g03160,
GO:0000272	polysaccharide catabolic process	1.07342e-13	4.35165e-11	nonTerminalNode	22	45	148	3325	An12g02550,An08g01710,An01g05360,An07g04650,An02g10550,An12g02220,An01g06620,An14g05800,An03g00940,An12g07500,An16g07040,An15g02300,An09g02240,An07g08950,An01g09960,An15g05810,An12g05010,An18g05940,An09g00260,An11g00390,An12g01850,An01g00780,
GO:0075259	spore-bearing organ development	0.207138	0.756206	nonTerminalNode	4	45	166	3325	An02g01950,An04g05880,An08g05100,An14g02970,
GO:0006006	glucose metabolic process	0.521263	0.862703	nonTerminalNode	3	54	167	3316	An11g02550,An11g10890,An02g09090,
GO:0008202	steroid metabolic process	0.0991354	0.574136	nonTerminalNode	4	33	166	3337	An01g02810,An04g02190,An11g02230,An11g04370,
GO:0031590	wybutosine metabolic process	0.178761	0.709098	nonTerminalNode	1	3	169	3367	An01g11720,
GO:0006853	carnitine shuttle	0.178761	0.709098	terminalNode	1	3	169	3367	An18g01590,
GO:0042843	D-xylose catabolic process	0.137297	0.661781	terminalNode	1	2	169	3368	An01g03740,
GO:0006635	fatty acid beta-oxidation	0.00509636	0.0788574	nonTerminalNode	3	5	167	3365	An01g04690,An14g00990,An01g12960,
GO:0032970	regulation of actin filament-based process	0.545764	0.862703	nonTerminalNode	1	15	169	3355	An18g06580,
GO:0043938	positive regulation of sporulation	0.0766878	0.501498	nonTerminalNode	3	18	167	3352	An02g07930,An04g05880,An08g05100,
GO:0031325	positive regulation of cellular metabolic process	0.119456	0.643985	nonTerminalNode	8	95	162	3275	An01g12690,An16g08980,An08g05100,An16g01390,An08g03870,An02g01950,An08g07290,An14g00920,
GO:0015798	myo-inositol transport	0.0129038	0.163475	terminalNode	2	2	168	3368	An06g00260,An12g09370,
GO:0009746	response to hexose stimulus	0.178761	0.709098	nonTerminalNode	1	3	169	3367	An11g01100,
GO:0032506	cytokinetic process	0.287781	0.859234	nonTerminalNode	3	36	167	3334	An08g10540,An18g02510,An16g07040,
GO:0045010	actin nucleation	0.255839	0.820547	nonTerminalNode	1	5	169	3365	An18g06580,
GO:0019520	aldonic acid metabolic process	0.195162	0.741694	nonTerminalNode	2	15	168	3355	An01g01550,An01g01830,
GO:0006083	acetate metabolic process	1.60863e-05	0.000652137	nonTerminalNode	7	12	163	3358	An04g05620,An11g02550,An15g01860,An03g03360,An02g03330,An08g07290,An18g01590,
GO:0019395	fatty acid oxidation	0.000535266	0.0124711	nonTerminalNode	4	5	166	3365	An01g04690,An11g02590,An14g00990,An01g12960,
GO:0046113	nucleobase catabolic process	0.325721	0.862703	nonTerminalNode	1	7	169	3363	An02g06030,
GO:0009268	response to pH	0.446509	0.862703	nonTerminalNode	1	11	169	3359	An02g07890,
GO:0045461	sterigmatocystin biosynthetic process	0.00260999	0.0464075	nonTerminalNode	4	9	166	3361	An02g01950,An01g12690,An08g05100,An14g02970,
GO:0033539	fatty acid beta-oxidation using acyl-CoA dehydrogenase	0.218244	0.756206	terminalNode	1	4	169	3366	An01g12960,
GO:0006558	L-phenylalanine metabolic process	0.255839	0.820547	nonTerminalNode	1	5	169	3365	An11g00430,
GO:0045488	pectin metabolic process	0.000120048	0.0039887	nonTerminalNode	7	18	163	3352	An18g05940,An11g00390,An12g07500,An08g01710,An02g10550,An15g02300,An01g06620,
GO:0010412	mannan metabolic process	0.0208308	0.21765	nonTerminalNode	2	3	168	3367	An12g01850,An09g00260,
GO:0046352	disaccharide catabolic process	0.255839	0.820547	nonTerminalNode	1	5	169	3365	An01g01540,
GO:0008154	actin polymerization or depolymerization	0.588538	0.862703	nonTerminalNode	1	17	169	3353	An18g06580,
GO:2000242	negative regulation of reproductive process	0.137297	0.661781	terminalNode	1	2	169	3368	An04g05880,
GO:0032956	regulation of actin cytoskeleton organization	0.545764	0.862703	nonTerminalNode	1	15	169	3355	An18g06580,
GO:0030584	sporocarp development	0.114857	0.632649	nonTerminalNode	4	35	166	3335	An02g01950,An04g05880,An08g05100,An14g02970,
GO:0015909	long-chain fatty acid transport	0.0302687	0.276351	nonTerminalNode	2	4	168	3366	An07g09190,An18g01590,
GO:0008064	regulation of actin polymerization or depolymerization	0.47318	0.862703	nonTerminalNode	1	12	169	3358	An18g06580,
GO:0006026	aminoglycan catabolic process	0.126464	0.657287	nonTerminalNode	2	11	168	3359	An01g05360,An09g02240,
GO:0034305	regulation of asexual sporulation	0.0242644	0.244697	nonTerminalNode	5	30	165	3340	An02g07930,An02g03160,An02g01950,An04g05880,An08g05100,
GO:0016139	glycoside catabolic process	0.255839	0.820547	nonTerminalNode	1	5	169	3365	An01g01540,
GO:0070887	cellular response to chemical stimulus	0.230106	0.783908	nonTerminalNode	6	80	164	3290	An12g00600,An02g03160,An16g06100,An01g01550,An08g07290,An01g01830,
GO:0019748	secondary metabolic process	0.195941	0.741694	nonTerminalNode	7	92	163	3278	An18g01200,An01g12690,An02g07890,An04g08440,An08g05100,An02g01950,An14g02970,
GO:0006071	glycerol metabolic process	0.0522046	0.405436	terminalNode	3	15	167	3355	An13g00950,An11g03110,An14g06500,
GO:0044247	cellular polysaccharide catabolic process	1.56454e-05	0.000647208	nonTerminalNode	9	24	161	3346	An08g01710,An02g10550,An01g06620,An18g05940,An09g00260,An11g00390,An12g01850,An12g07500,An15g02300,
GO:0015711	organic anion transport	0.013497	0.167843	nonTerminalNode	3	8	167	3362	An07g02540,An12g04180,An07g08810,
GO:0072530	purine-containing compound transmembrane transport	0.00737691	0.10605	nonTerminalNode	3	6	167	3364	An14g00900,An01g04690,An13g02390,
GO:0034250	positive regulation of cellular amide metabolic process	0.178761	0.709098	nonTerminalNode	1	3	169	3367	An01g12690,
GO:0005975	carbohydrate metabolic process	2.66534e-16	5.40264e-13	nonTerminalNode	52	272	118	3098	An12g02550,An01g00630,An11g03110,An01g05360,An07g04650,An16g07040,An01g10920,An01g10350,An01g12550,An18g05940,An12g01850,An11g02550,An08g01710,An14g06500,An12g02220,An01g06620,An14g05800,An01g12150,An12g07500,An09g01190,An13g00950,An14g05820,An01g09960,An15g05810,An09g00260,An14g06340,An07g03140,An03g00940,An02g09090,An02g11320,An15g02300,An09g02240,An01g01550,An02g03590,An11g10890,An18g04100,An1…
GO:0009063	cellular amino acid catabolic process	0.354694	0.862703	nonTerminalNode	3	41	167	3329	An08g07290,An09g02700,An11g00430,
GO:0000916	contractile ring contraction involved in cell cycle cytokinesis	0.178761	0.709098	terminalNode	1	3	169	3367	An18g02510,
GO:0019630	quinate metabolic process	0.00195509	0.0360269	nonTerminalNode	3	3	167	3367	An08g03850,An08g03870,An08g03880,
GO:0048646	anatomical structure formation involved in morphogenesis	0.512384	0.862703	nonTerminalNode	6	113	164	3257	An02g07930,An02g03160,An08g05100,An02g01950,An15g02860,An04g05880,
GO:0042744	hydrogen peroxide catabolic process	0.0530421	0.408808	terminalNode	2	6	168	3364	An01g01550,An01g01830,
GO:0006099	tricarboxylic acid cycle	0.0161777	0.190652	terminalNode	4	17	166	3353	An14g04400,An02g12770,An09g03870,An08g10530,
GO:0044039	cellular cell wall macromolecule catabolic process	0.0208308	0.21765	nonTerminalNode	2	3	168	3367	An12g01850,An09g00260,
GO:0000160	two-component signal transduction system (phosphorelay)	0.389076	0.862703	nonTerminalNode	1	9	169	3361	An14g02970,
GO:0034293	sexual sporulation	0.380744	0.862703	nonTerminalNode	4	61	166	3309	An02g07930,An08g05100,An15g02860,An04g05880,
GO:0046185	aldehyde catabolic process	0.0800691	0.501498	nonTerminalNode	2	8	168	3362	An08g07290,An14g06340,
GO:0043934	sporulation	0.512384	0.862703	nonTerminalNode	6	113	164	3257	An02g07930,An02g03160,An08g05100,An02g01950,An15g02860,An04g05880,
GO:0015804	neutral amino acid transport	0.545764	0.862703	nonTerminalNode	1	15	169	3355	An14g02720,
GO:0005991	trehalose metabolic process	0.446509	0.862703	nonTerminalNode	1	11	169	3359	An01g01540,
GO:0019318	hexose metabolic process	0.0388348	0.330749	nonTerminalNode	8	73	162	3297	An01g03740,An11g02550,An02g09090,An02g11320,An02g03590,An11g10890,An01g12550,An09g00260,
GO:0009102	biotin biosynthetic process	0.218244	0.756206	terminalNode	1	4	169	3366	An04g06020,
GO:0051093	negative regulation of developmental process	0.0384154	0.328557	nonTerminalNode	3	13	167	3357	An02g07930,An04g05880,An08g05100,
GO:0043940	regulation of sexual sporulation resulting in formation of a cellular spore	0.0173705	0.198926	nonTerminalNode	3	9	167	3361	An04g05880,An02g07930,An08g05100,
GO:0034308	primary alcohol metabolic process	0.0660893	0.459264	nonTerminalNode	2	7	168	3363	An07g08810,An08g07290,
GO:0072662	protein localization to peroxisome	0.160116	0.706648	nonTerminalNode	2	13	168	3357	An16g02010,An16g04880,
GO:0016052	carbohydrate catabolic process	3.68675e-14	2.49102e-11	nonTerminalNode	29	88	141	3282	An12g02550,An01g01540,An01g03740,An11g02550,An08g01710,An01g05360,An07g04650,An02g10550,An12g02220,An01g06620,An07g03140,An14g05800,An03g00940,An12g07500,An16g07040,An15g02300,An09g02240,An02g03590,An07g08950,An01g09960,An01g12550,An15g05810,An12g05010,An18g05940,An01g10930,An11g00390,An09g00260,An12g01850,An01g00780,
GO:0010565	regulation of cellular ketone metabolic process	0.249162	0.820547	nonTerminalNode	2	18	168	3352	An01g12690,An08g05100,
GO:2000241	regulation of reproductive process	0.0857886	0.528552	nonTerminalNode	3	19	167	3351	An02g07930,An04g05880,An08g05100,
GO:0051302	regulation of cell division	0.291636	0.859234	nonTerminalNode	1	6	169	3364	An18g02510,
GO:0010913	regulation of sterigmatocystin biosynthetic process	0.000535266	0.0124711	nonTerminalNode	4	5	166	3365	An02g01950,An08g05100,An01g12690,An14g02970,
GO:0000023	maltose metabolic process	0.137297	0.661781	terminalNode	1	2	169	3368	An01g10930,
GO:0070301	cellular response to hydrogen peroxide	0.0800691	0.501498	nonTerminalNode	2	8	168	3362	An01g01550,An01g01830,
GO:0043943	regulation of asexual sporulation resulting in formation of a cellular spore	0.00666197	0.100028	terminalNode	2	1	168	3369	An02g07930,An04g05880,
GO:0042318	penicillin biosynthetic process	0.0800691	0.501498	terminalNode	2	8	168	3362	An08g05100,An08g07290,
GO:0009311	oligosaccharide metabolic process	0.00962214	0.13359	nonTerminalNode	5	23	165	3347	An14g05820,An01g10930,An01g01540,An01g12150,An01g10350,
GO:0010382	cellular cell wall macromolecule metabolic process	0.0335613	0.294497	nonTerminalNode	4	22	166	3348	An09g00260,An16g02760,An12g01850,An01g03340,
GO:0043574	peroxisomal transport	0.160116	0.706648	nonTerminalNode	2	13	168	3357	An16g02010,An16g04880,
GO:0046487	glyoxylate metabolic process	0.137297	0.661781	terminalNode	1	2	169	3368	An15g01860,
GO:0006567	threonine catabolic process	0.255839	0.820547	terminalNode	1	5	169	3365	An08g07290,
GO:0006790	sulfur compound metabolic process	0.300513	0.862703	nonTerminalNode	5	71	165	3299	An01g12690,An04g06020,An08g05100,An08g07290,An15g05770,
GO:0009072	aromatic amino acid family metabolic process	0.55176	0.862703	nonTerminalNode	2	36	168	3334	An01g06150,An11g00430,
GO:0046395	carboxylic acid catabolic process	2.84485e-07	1.64757e-05	nonTerminalNode	16	59	154	3311	An04g05620,An14g00990,An01g04690,An16g08980,An04g05720,An09g02700,An16g01390,An14g00860,An03g03360,An01g12960,An08g07290,An18g01590,An15g02860,An15g01860,An11g00430,An14g00920,
GO:0006661	phosphatidylinositol biosynthetic process	0.567677	0.862703	nonTerminalNode	1	16	169	3354	An14g00900,
GO:0075306	regulation of conidium formation	0.196829	0.742965	nonTerminalNode	3	29	167	3341	An02g03160,An02g01950,An08g05100,
GO:0016126	sterol biosynthetic process	0.567677	0.862703	nonTerminalNode	1	16	169	3354	An11g04370,
GO:0075308	negative regulation of conidium formation	0.418497	0.862703	terminalNode	1	10	169	3360	An08g05100,
GO:0051254	positive regulation of RNA metabolic process	0.208789	0.756206	nonTerminalNode	5	61	165	3309	An16g08980,An16g01390,An08g03870,An08g07290,An14g00920,
GO:0051495	positive regulation of cytoskeleton organization	0.325721	0.862703	nonTerminalNode	1	7	169	3363	An18g06580,
GO:0030838	positive regulation of actin filament polymerization	0.255839	0.820547	nonTerminalNode	1	5	169	3365	An18g06580,
GO:0033347	tetrose metabolic process	0.291636	0.859234	terminalNode	1	6	169	3364	An01g03740,
GO:0019323	pentose catabolic process	0.0129038	0.163475	nonTerminalNode	2	2	168	3368	An07g03140,An01g03740,
GO:0007323	peptide pheromone maturation	0.218244	0.756206	terminalNode	1	4	169	3366	An16g01860,
GO:0031328	positive regulation of cellular biosynthetic process	0.0618804	0.445169	nonTerminalNode	8	81	162	3289	An01g12690,An16g08980,An08g05100,An16g01390,An08g03870,An02g01950,An08g07290,An14g00920,
GO:0006739	NADP metabolic process	0.498572	0.862703	nonTerminalNode	1	13	169	3357	An08g07290,
GO:0072503	cellular divalent inorganic cation homeostasis	0.213032	0.756206	nonTerminalNode	2	16	168	3354	An01g08010,An05g00170,
GO:0006085	acetyl-CoA biosynthetic process	0.178761	0.709098	nonTerminalNode	1	3	169	3367	An04g05620,
GO:0015695	organic cation transport	0.0256888	0.256508	nonTerminalNode	4	20	166	3350	An15g01900,An07g08810,An03g03360,An18g01590,
GO:0009314	response to radiation	0.0267841	0.257305	nonTerminalNode	3	11	167	3359	An02g01950,An08g05100,An14g02970,
GO:0045596	negative regulation of cell differentiation	0.0129038	0.163475	nonTerminalNode	2	2	168	3368	An02g07930,An04g05880,
GO:0046355	mannan catabolic process	0.0208308	0.21765	terminalNode	2	3	168	3367	An12g01850,An09g00260,
GO:0043603	cellular amide metabolic process	0.0776219	0.501498	nonTerminalNode	4	30	166	3340	An01g12690,An04g06020,An08g07290,An08g05100,
GO:0006577	betaine metabolic process	0.178761	0.709098	nonTerminalNode	1	3	169	3367	An18g01590,
GO:0006633	fatty acid biosynthetic process	0.475639	0.862703	terminalNode	2	31	168	3339	An02g07930,An04g05880,
GO:0009403	toxin biosynthetic process	0.00351855	0.0579846	nonTerminalNode	4	10	166	3360	An02g01950,An01g12690,An08g05100,An14g02970,
GO:0006816	calcium ion transport	0.418497	0.862703	terminalNode	1	10	169	3360	An05g00170,
GO:0006022	aminoglycan metabolic process	0.491481	0.862703	nonTerminalNode	2	32	168	3338	An09g02240,An01g05360,
GO:0033238	regulation of cellular amine metabolic process	0.0800691	0.501498	nonTerminalNode	2	8	168	3362	An01g12690,An08g05100,
GO:0006631	fatty acid metabolic process	9.96538e-14	4.35165e-11	nonTerminalNode	24	57	146	3313	An02g07930,An16g02010,An14g00990,An13g00590,An16g04520,An01g04690,An16g04880,An09g06740,An16g08980,An04g05720,An11g02590,An16g01390,An08g06100,An08g05400,An16g04830,An14g00860,An03g03360,An01g12960,An18g01590,An15g02860,An07g09190,An04g05880,An15g01860,An14g00920,
GO:0048518	positive regulation of biological process	0.103555	0.589622	nonTerminalNode	11	139	159	3231	An02g07930,An08g05100,An16g01390,An08g03870,An02g01950,An18g06580,An14g00920,An01g12690,An16g08980,An08g07290,An04g05880,
GO:0015755	fructose transport	0.137297	0.661781	terminalNode	1	2	169	3368	An15g01500,
GO:0009891	positive regulation of biosynthetic process	0.0618804	0.445169	nonTerminalNode	8	81	162	3289	An01g12690,An16g08980,An08g05100,An16g01390,An08g03870,An02g01950,An08g07290,An14g00920,
GO:0019740	nitrogen utilization	0.446509	0.862703	nonTerminalNode	1	11	169	3359	An07g08810,
GO:0007097	nuclear migration	0.522252	0.862703	nonTerminalNode	2	34	168	3336	An11g01200,An14g07190,
GO:0071775	regulation of cell cycle cytokinesis	0.137297	0.661781	terminalNode	1	2	169	3368	An18g02510,
GO:0019932	second-messenger-mediated signaling	0.389076	0.862703	nonTerminalNode	1	9	169	3361	An04g06200,
GO:0032954	regulation of cytokinetic process	0.137297	0.661781	terminalNode	1	2	169	3368	An18g02510,
GO:0006084	acetyl-CoA metabolic process	0.00584385	0.0890637	nonTerminalNode	5	20	165	3350	An14g04400,An04g05620,An02g12770,An09g03870,An08g10530,
GO:0008645	hexose transport	0.0410557	0.340302	nonTerminalNode	2	5	168	3365	An15g01500,An11g01100,
GO:0072339	cellular lactam biosynthetic process	0.0800691	0.501498	nonTerminalNode	2	8	168	3362	An08g05100,An08g07290,
GO:0015749	monosaccharide transport	0.0410557	0.340302	nonTerminalNode	2	5	168	3365	An15g01500,An11g01100,
GO:0000905	sporocarp development involved in asexual reproduction	0.389076	0.862703	terminalNode	1	9	169	3361	An04g05880,
GO:0002098	tRNA wobble uridine modification	0.608399	0.862703	nonTerminalNode	1	18	169	3352	An15g06290,
GO:0010876	lipid localization	0.209409	0.756206	nonTerminalNode	3	30	167	3340	An18g01590,An07g09190,An01g03680,
GO:0007584	response to nutrient	0.47318	0.862703	nonTerminalNode	1	12	169	3358	An08g07290,
GO:0034248	regulation of cellular amide metabolic process	0.0660893	0.459264	nonTerminalNode	2	7	168	3363	An01g12690,An08g05100,
GO:0009083	branched chain family amino acid catabolic process	0.389076	0.862703	nonTerminalNode	1	9	169	3361	An09g02700,
GO:0023051	regulation of signaling	0.303579	0.862703	nonTerminalNode	2	21	168	3349	An02g03160,An16g04880,
GO:0071554	cell wall organization or biogenesis	0.00329173	0.0567056	nonTerminalNode	13	103	157	3267	An12g02550,An16g02760,An14g05800,An03g00940,An01g09960,An15g05810,An12g05010,An15g05770,An09g00260,An12g01850,An01g03340,An01g00780,An03g06220,
GO:0031326	regulation of cellular biosynthetic process	0.50578	0.862703	nonTerminalNode	13	251	157	3119	An08g05100,An02g01950,An08g03880,An02g07890,An08g07290,An15g05810,An14g02970,An16g01390,An08g03870,An14g00920,An01g12690,An16g08980,An03g06220,
GO:0051181	cofactor transport	0.0710325	0.484791	nonTerminalNode	4	29	166	3341	An11g01200,An14g07190,An03g03360,An18g01590,
GO:0006625	protein targeting to peroxisome	0.160116	0.706648	nonTerminalNode	2	13	168	3357	An16g02010,An16g04880,
GO:0017000	antibiotic biosynthetic process	0.0800691	0.501498	nonTerminalNode	2	8	168	3362	An08g05100,An08g07290,
GO:0045881	positive regulation of sporulation resulting in formation of a cellular spore	0.013497	0.167843	nonTerminalNode	3	8	167	3362	An04g05880,An02g07930,An08g05100,
GO:0072511	divalent inorganic cation transport	0.267317	0.832867	nonTerminalNode	2	19	168	3351	An01g08010,An05g00170,
GO:0006768	biotin metabolic process	0.218244	0.756206	nonTerminalNode	1	4	169	3366	An04g06020,
GO:0006828	manganese ion transport	0.218244	0.756206	terminalNode	1	4	169	3366	An01g08010,
GO:0046356	acetyl-CoA catabolic process	0.0161777	0.190652	nonTerminalNode	4	17	166	3353	An14g04400,An02g12770,An09g03870,An08g10530,
GO:0046128	purine ribonucleoside metabolic process	0.389076	0.862703	nonTerminalNode	1	9	169	3361	An01g11720,
GO:0007105	cytokinesis, site selection	0.567677	0.862703	nonTerminalNode	1	16	169	3354	An08g10540,
GO:0046459	short-chain fatty acid metabolic process	0.000420151	0.0106858	nonTerminalNode	3	1	167	3369	An16g08980,An16g01390,An14g00920,
GO:0051187	cofactor catabolic process	0.0294688	0.276351	nonTerminalNode	4	21	166	3349	An14g04400,An02g12770,An09g03870,An08g10530,
GO:0032787	monocarboxylic acid metabolic process	1.10321e-14	1.1181e-11	nonTerminalNode	36	139	134	3231	An02g07930,An16g02010,An13g00590,An14g02250,An01g04690,An16g04880,An11g02590,An16g01390,An08g03870,An16g04830,An01g01550,An14g00860,An14g00920,An08g03880,An04g05620,An14g00990,An08g03850,An04g06020,An11g02550,An16g04520,An09g06740,An16g08980,An04g05720,An08g06100,An08g05400,An02g03330,An03g03360,An01g12960,An08g07290,An18g01590,An15g02860,An07g09190,An04g05880,An15g01860,An01g01830,An14g06340,
GO:0044419	interspecies interaction between organisms	0.137297	0.661781	terminalNode	1	2	169	3368	An01g12690,
GO:0006089	lactate metabolic process	0.0208308	0.21765	nonTerminalNode	2	3	168	3367	An14g02250,An14g06340,
GO:0015851	nucleobase transport	0.178761	0.709098	nonTerminalNode	1	3	169	3367	An13g02390,
GO:0034310	primary alcohol catabolic process	0.218244	0.756206	nonTerminalNode	1	4	169	3366	An07g08810,
GO:0034284	response to monosaccharide stimulus	0.178761	0.709098	nonTerminalNode	1	3	169	3367	An11g01100,
GO:0010604	positive regulation of macromolecule metabolic process	0.445626	0.862703	nonTerminalNode	5	86	165	3284	An16g08980,An16g01390,An08g03870,An08g07290,An14g00920,
GO:0006013	mannose metabolic process	0.358175	0.862703	terminalNode	1	8	169	3362	An01g12550,
GO:0000282	cellular bud site selection	0.567677	0.862703	nonTerminalNode	1	16	169	3354	An08g10540,
GO:0048731	system development	0.207138	0.756206	nonTerminalNode	4	45	166	3325	An02g01950,An04g05880,An08g05100,An14g02970,
GO:0070882	cellular cell wall organization or biogenesis	0.426605	0.862703	nonTerminalNode	6	103	164	3267	An16g02760,An15g05770,An09g00260,An12g01850,An01g03340,An03g06220,
GO:0071702	organic substance transport	0.00027921	0.00797125	nonTerminalNode	17	122	153	3248	An07g02540,An15g01500,An01g03680,An11g01200,An02g13600,An14g02720,An15g01900,An14g07190,An11g01100,An12g09370,An06g00260,An03g03360,An13g03680,An18g01590,An07g09190,An12g04180,An07g08810,
GO:0006041	glucosamine metabolic process	0.137297	0.661781	nonTerminalNode	1	2	169	3368	An09g02240,
GO:0055085	transmembrane transport	0.1612	0.706841	nonTerminalNode	10	136	160	3234	An01g04690,An13g02390,An11g01200,An14g00900,An15g01900,An14g07190,An12g09370,An06g00260,An18g01590,An07g08810,
GO:0006643	membrane lipid metabolic process	0.627306	0.862703	nonTerminalNode	1	19	169	3351	An04g06200,
GO:0040023	establishment of nucleus localization	0.522252	0.862703	nonTerminalNode	2	34	168	3336	An11g01200,An14g07190,
GO:0009068	aspartate family amino acid catabolic process	0.291636	0.859234	nonTerminalNode	1	6	169	3364	An08g07290,
GO:0051258	protein polymerization	0.567677	0.862703	nonTerminalNode	1	16	169	3354	An18g06580,
GO:0072507	divalent inorganic cation homeostasis	0.213032	0.756206	nonTerminalNode	2	16	168	3354	An01g08010,An05g00170,
GO:0045333	cellular respiration	0.121982	0.654119	nonTerminalNode	5	50	165	3320	An09g03870,An09g06650,An14g04400,An02g12770,An08g10530,
GO:0019243	methylglyoxal catabolic process to D-lactate	0.178761	0.709098	terminalNode	1	3	169	3367	An14g06340,
GO:0009057	macromolecule catabolic process	0.00085098	0.018325	nonTerminalNode	22	202	148	3168	An12g02550,An01g05360,An07g04650,An03g00940,An16g07040,An15g02300,An09g02240,An18g05940,An12g01850,An08g01710,An02g10550,An12g02220,An01g06620,An14g05800,An12g07500,An07g08950,An01g09960,An15g05810,An12g05010,An11g00390,An09g00260,An01g00780,
GO:0006800	oxygen and reactive oxygen species metabolic process	0.110361	0.617963	terminalNode	2	10	168	3360	An01g01550,An01g01830,

## Sheet: MF over 48 h glu vs 6h str UP 
GO term	description	p-value	FDR	node type	sP	rP	sN	rN	genes enriched
GO:0016709	oxidoreductase activity, acting on paired donors, with incorporation or reduction of molecular oxygen, NADH or NADPH as one donor, and incorporation of one atom of oxygen	0.325721	0.862703	terminalNode	1	7	169	3363	An11g02230,
GO:0016705	oxidoreductase activity, acting on paired donors, with incorporation or reduction of molecular oxygen	0.160364	0.753563	nonTerminalNode	3	26	167	3344	An18g01200,An11g02230,An01g02810,
GO:0004558	alpha-glucosidase activity	0.255839	0.862703	terminalNode	1	5	169	3365	An01g10930,
GO:0015183	L-aspartate transmembrane transporter activity	0.178761	0.753563	terminalNode	1	3	169	3367	An12g04180,
GO:0051139	metal ion:hydrogen antiporter activity	0.178761	0.753563	nonTerminalNode	1	3	169	3367	An05g00170,
GO:0015924	mannosyl-oligosaccharide mannosidase activity	0.137297	0.742057	nonTerminalNode	1	2	169	3368	An01g12550,
GO:0016661	oxidoreductase activity, acting on other nitrogenous compounds as donors	0.325721	0.862703	nonTerminalNode	1	7	169	3363	An02g06030,
GO:0003939	L-iditol 2-dehydrogenase activity	0.178761	0.753563	terminalNode	1	3	169	3367	An12g00030,
GO:0004029	aldehyde dehydrogenase (NAD) activity	0.178761	0.753563	terminalNode	1	3	169	3367	An08g07290,
GO:0022804	active transmembrane transporter activity	0.16477	0.753563	nonTerminalNode	9	120	161	3250	An01g03680,An11g01200,An14g02720,An15g01900,An14g07190,An12g09610,An03g03360,An12g04180,An05g00170,
GO:0016790	thiolester hydrolase activity	0.545764	0.862703	nonTerminalNode	1	15	169	3355	An14g06340,
GO:0016783	sulfurtransferase activity	0.218244	0.816275	nonTerminalNode	1	4	169	3366	An15g02000,
GO:0048037	cofactor binding	0.418497	0.862703	nonTerminalNode	1	10	169	3360	An02g12770,
GO:0008324	cation transmembrane transporter activity	0.163301	0.753563	nonTerminalNode	7	87	163	3283	An02g13600,An15g01900,An09g06650,An01g08010,An03g03360,An07g08810,An05g00170,
GO:0050662	coenzyme binding	0.358175	0.862703	nonTerminalNode	1	8	169	3362	An02g12770,
GO:0008422	beta-glucosidase activity	0.000930198	0.0351419	nonTerminalNode	5	12	165	3358	An04g03170,An07g04650,An11g06080,An16g07040,An18g04100,
GO:0005275	amine transmembrane transporter activity	0.0896756	0.627729	nonTerminalNode	6	59	164	3311	An14g02720,An15g01900,An11g01200,An14g07190,An03g03360,An12g04180,
GO:0004022	alcohol dehydrogenase (NAD) activity	0.178761	0.753563	terminalNode	1	3	169	3367	An13g00950,
GO:0004338	glucan exo-1,3-beta-glucosidase activity	0.291636	0.862703	terminalNode	1	6	169	3364	An18g04100,
GO:0016788	hydrolase activity, acting on ester bonds	0.542581	0.862703	nonTerminalNode	8	157	162	3213	An12g02550,An16g01880,An14g00860,An12g10390,An01g06620,An02g09690,An12g05010,An14g06340,
GO:0004090	carbonyl reductase (NADPH) activity	0.00666197	0.115525	terminalNode	2	1	168	3369	An09g01810,An16g04710,
GO:0016702	oxidoreductase activity, acting on single donors with incorporation of molecular oxygen, incorporation of two atoms of oxygen	0.291636	0.862703	terminalNode	1	6	169	3364	An11g00430,
GO:0042973	glucan endo-1,3-beta-D-glucosidase activity	0.178761	0.753563	terminalNode	1	3	169	3367	An07g04650,
GO:0016679	oxidoreductase activity, acting on diphenols and related substances as donors	0.498572	0.862703	nonTerminalNode	1	13	169	3357	An09g06650,
GO:0004673	protein histidine kinase activity	0.255839	0.862703	terminalNode	1	5	169	3365	An14g02970,
GO:0016616	oxidoreductase activity, acting on the CH-OH group of donors, NAD or NADP as acceptor	0.00314202	0.08562	nonTerminalNode	12	90	158	3280	An12g00030,An04g10130,An14g00990,An01g03740,An16g04520,An11g03110,An04g05720,An14g03510,An01g10920,An13g00950,An16g04710,An09g01810,
GO:0031320	hexitol dehydrogenase activity	0.00666197	0.115525	nonTerminalNode	2	1	168	3369	An12g00030,An01g03740,
GO:0015298	solute:cation antiporter activity	0.291636	0.862703	nonTerminalNode	1	6	169	3364	An05g00170,
GO:0016651	oxidoreductase activity, acting on NADH or NADPH	0.209409	0.816275	nonTerminalNode	3	30	167	3340	An15g05770,An02g05470,An08g04910,
GO:0003997	acyl-CoA oxidase activity	0.137297	0.742057	terminalNode	1	2	169	3368	An04g05720,
GO:0001727	lipid kinase activity	0.389076	0.862703	nonTerminalNode	1	9	169	3361	An13g00110,
GO:0005200	structural constituent of cytoskeleton	0.567677	0.862703	terminalNode	1	16	169	3354	An18g06580,
GO:0015295	solute:hydrogen symporter activity	0.291636	0.862703	nonTerminalNode	1	6	169	3364	An15g01900,
GO:0015075	ion transmembrane transporter activity	0.185545	0.777862	nonTerminalNode	8	107	162	3263	An02g13600,An15g01900,An09g06650,An01g08010,An12g09610,An03g03360,An07g08810,An05g00170,
GO:0015172	acidic amino acid transmembrane transporter activity	0.178761	0.753563	nonTerminalNode	1	3	169	3367	An12g04180,
GO:0046983	protein dimerization activity	0.498572	0.862703	nonTerminalNode	1	13	169	3357	An16g04880,
GO:0015932	nucleobase, nucleoside, nucleotide and nucleic acid transmembrane transporter activity	0.0800691	0.576346	nonTerminalNode	2	8	168	3362	An01g04690,An13g02390,
GO:0050136	NADH dehydrogenase (quinone) activity	0.195162	0.793885	nonTerminalNode	2	15	168	3355	An02g05470,An08g04910,
GO:0072349	modified amino acid transmembrane transporter activity	0.160116	0.753563	nonTerminalNode	2	13	168	3357	An11g01200,An14g07190,
GO:0016564	transcription repressor activity	0.47318	0.862703	terminalNode	1	12	169	3358	An08g03880,
GO:0005096	GTPase activator activity	0.522748	0.862703	nonTerminalNode	1	14	169	3356	An02g03160,
GO:0022892	substrate-specific transporter activity	0.00715659	0.118706	nonTerminalNode	22	243	148	3127	An01g04690,An09g06650,An12g01210,An07g02540,An11g01200,An13g02390,An12g07450,An15g01900,An01g08010,An11g01100,An12g09370,An07g09190,An12g04180,An02g13600,An14g02720,An14g07190,An12g09610,An06g00260,An03g03360,An13g03680,An07g08810,An05g00170,
GO:0051184	cofactor transporter activity	0.0766878	0.568085	nonTerminalNode	3	18	167	3352	An11g01200,An14g07190,An03g03360,
GO:0015166	polyol transmembrane transporter activity	0.0129038	0.166874	nonTerminalNode	2	2	168	3368	An06g00260,An12g09370,
GO:0060089	molecular transducer activity	0.39228	0.862703	nonTerminalNode	2	26	168	3344	An02g03160,An14g02970,
GO:0046575	rhamnogalacturonan acetylesterase activity	0.137297	0.742057	terminalNode	1	2	169	3368	An01g06620,
GO:0016634	oxidoreductase activity, acting on the CH-CH group of donors, oxygen as acceptor	0.255839	0.862703	nonTerminalNode	1	5	169	3365	An04g05720,
GO:0030695	GTPase regulator activity	0.566029	0.862703	nonTerminalNode	2	37	168	3333	An02g03160,An18g02510,
GO:0015144	carbohydrate transmembrane transporter activity	0.0800691	0.576346	nonTerminalNode	2	8	168	3362	An12g07450,An11g01100,
GO:0003824	catalytic activity	3.63269e-10	9.23914e-08	nonTerminalNode	118	1520	52	1850	An03g03730,An11g03110,An07g04650,An09g02700,An14g02470,An16g07040,An01g10920,An01g10350,An15g05770,An14g00900,An15g06290,An04g06200,An12g02220,An01g06620,An16g06100,An12g07500,An16g04710,An02g09690,An08g07290,An14g04400,An04g04130,An16g01880,An02g06030,An02g11320,An16g04830,An15g02000,An12g00030,An18g02700,An14g03510,An08g06100,An09g01810,An01g10930,An11g06080,An03g06220,An04g10130,An18g01200,An0…
GO:0016563	transcription activator activity	0.28547	0.862703	terminalNode	2	20	168	3350	An08g03870,An15g05810,
GO:0015149	hexose transmembrane transporter activity	0.0129038	0.166874	nonTerminalNode	2	2	168	3368	An12g07450,An11g01100,
GO:0005506	iron ion binding	0.0302687	0.299935	nonTerminalNode	2	4	168	3366	An15g06290,An08g02210,
GO:0008519	ammonium transmembrane transporter activity	0.522748	0.862703	terminalNode	1	14	169	3356	An07g08810,
GO:0046873	metal ion transmembrane transporter activity	0.443087	0.862703	nonTerminalNode	2	29	168	3341	An01g08010,An05g00170,
GO:0004030	aldehyde dehydrogenase [NAD(P)+] activity	0.178761	0.753563	terminalNode	1	3	169	3367	An08g07290,
GO:0016798	hydrolase activity, acting on glycosyl bonds	1.13203e-19	4.3187e-17	nonTerminalNode	32	65	138	3305	An01g01540,An16g02760,An04g03170,An08g01710,An01g05360,An07g04650,An02g10550,An17g00300,An12g02220,An01g00330,An14g05800,An01g12150,An03g00940,An12g07500,An03g00960,An09g01190,An16g07040,An15g02300,An14g05820,An09g02240,An07g08950,An01g10350,An01g09960,An01g12550,An18g05940,An01g10930,An09g00260,An12g01850,An01g03340,An01g00780,An18g04100,An11g06080,
GO:0052689	carboxylic ester hydrolase activity	0.000930906	0.0351419	nonTerminalNode	7	27	163	3343	An12g02550,An16g01880,An02g09690,An14g00860,An01g06620,An12g05010,An12g10390,
GO:0044212	transcription regulatory region DNA binding	0.0450461	0.404355	terminalNode	3	14	167	3356	An16g08980,An02g07890,An14g00920,
GO:0016835	carbon-oxygen lyase activity	0.04279	0.403071	nonTerminalNode	7	61	163	3309	An03g03730,An14g00990,An04g05720,An08g10530,An09g03870,An11g00390,An18g04160,
GO:0015651	quaternary ammonium group transmembrane transporter activity	0.0208308	0.244522	nonTerminalNode	2	3	168	3367	An15g01900,An03g03360,
GO:0046943	carboxylic acid transmembrane transporter activity	0.029845	0.299935	nonTerminalNode	8	69	162	3301	An14g02720,An07g02540,An11g01200,An14g07190,An03g03360,An13g03680,An12g04180,An07g08810,
GO:0004032	alditol:NADP+ 1-oxidoreductase activity	0.358175	0.862703	terminalNode	1	8	169	3362	An01g03740,
GO:0046526	D-xylulose reductase activity	0.00666197	0.115525	terminalNode	2	1	168	3369	An12g00030,An01g03740,
GO:0042936	dipeptide transporter activity	0.0302687	0.299935	terminalNode	2	4	168	3366	An12g01210,An13g03680,
GO:0016655	oxidoreductase activity, acting on NADH or NADPH, quinone or similar compound as acceptor	0.213032	0.816275	nonTerminalNode	2	16	168	3354	An02g05470,An08g04910,
GO:0003987	acetate-CoA ligase activity	0.00666197	0.115525	terminalNode	2	1	168	3369	An04g05620,An02g03330,
GO:0016627	oxidoreductase activity, acting on the CH-CH group of donors	0.0111853	0.158044	nonTerminalNode	5	24	165	3346	An14g04400,An15g02860,An02g12770,An04g05720,An01g12960,
GO:0016853	isomerase activity	0.5092	0.862703	nonTerminalNode	3	53	167	3317	An11g10890,An02g09090,An02g11320,
GO:0016162	cellulose 1,4-beta-cellobiosidase activity	0.218244	0.816275	terminalNode	1	4	169	3366	An12g02220,
GO:0046915	transition metal ion transmembrane transporter activity	0.47318	0.862703	nonTerminalNode	1	12	169	3358	An01g08010,
GO:0070569	uridylyltransferase activity	0.137297	0.742057	terminalNode	1	2	169	3368	An02g03590,
GO:0015215	nucleotide transmembrane transporter activity	0.137297	0.742057	terminalNode	1	2	169	3368	An01g04690,
GO:0015369	calcium:hydrogen antiporter activity	0.178761	0.753563	terminalNode	1	3	169	3367	An05g00170,
GO:0022857	transmembrane transporter activity	0.0106587	0.153445	nonTerminalNode	21	237	149	3133	An01g04690,An09g06650,An07g02540,An11g01200,An13g02390,An12g07450,An15g01900,An01g08010,An11g01100,An12g09370,An12g04180,An01g03680,An02g13600,An14g02720,An14g07190,An12g09610,An06g00260,An03g03360,An13g03680,An07g08810,An05g00170,
GO:0016413	O-acetyltransferase activity	0.358175	0.862703	nonTerminalNode	1	8	169	3362	An18g01590,
GO:0016831	carboxy-lyase activity	0.627306	0.862703	nonTerminalNode	1	19	169	3351	An11g02550,
GO:0010843	promoter binding	0.0450461	0.404355	terminalNode	3	14	167	3356	An16g08980,An02g07890,An14g00920,
GO:0004571	mannosyl-oligosaccharide 1,2-alpha-mannosidase activity	0.137297	0.742057	terminalNode	1	2	169	3368	An01g12550,
GO:0008374	O-acyltransferase activity	0.608399	0.862703	nonTerminalNode	1	18	169	3352	An18g01590,
GO:0016837	carbon-oxygen lyase activity, acting on polysaccharides	0.325721	0.862703	nonTerminalNode	1	7	169	3363	An11g00390,
GO:0004871	signal transducer activity	0.39228	0.862703	nonTerminalNode	2	26	168	3344	An02g03160,An14g02970,
GO:0008137	NADH dehydrogenase (ubiquinone) activity	0.195162	0.793885	terminalNode	2	15	168	3355	An02g05470,An08g04910,
GO:0003985	acetyl-CoA C-acetyltransferase activity	0.178761	0.753563	terminalNode	1	3	169	3367	An13g00590,
GO:0015145	monosaccharide transmembrane transporter activity	0.0129038	0.166874	nonTerminalNode	2	2	168	3368	An12g07450,An11g01100,
GO:0015101	organic cation transmembrane transporter activity	0.0680435	0.534796	nonTerminalNode	3	17	167	3353	An15g01900,An07g08810,An03g03360,
GO:0016491	oxidoreductase activity	1.47896e-07	2.25689e-05	nonTerminalNode	39	306	131	3064	An04g10130,An01g00630,An18g01200,An14g02250,An11g03110,An09g06650,An12g06290,An09g02700,An01g10920,An04g04060,An15g05770,An11g00430,An14g00990,An16g06100,An02g05470,An08g04910,An11g02230,An13g00950,An16g04710,An01g12960,An08g07290,An14g04400,An02g07930,An02g12770,An02g06030,An01g01550,An12g00030,An01g03740,An16g04520,An04g05720,An18g02700,An04g08440,An14g03510,An01g02810,An09g01810,An15g02860,An0…
GO:0016787	hydrolase activity	0.000770028	0.0351419	nonTerminalNode	45	551	125	2819	An12g02550,An07g04650,An14g02470,An16g07040,An01g10350,An08g01710,An15g06290,An12g02220,An01g06620,An01g12150,An12g07500,An09g01190,An14g05820,An02g09690,An09g00260,An16g01880,An15g02300,An01g00330,An12g05010,An01g10930,An11g06080,An01g05360,An14g00860,An01g12550,An18g05940,An12g01850,An12g10390,An14g05800,An01g09960,An14g06340,An13g00130,An16g04880,An03g00940,An01g03680,An09g02240,An18g04100,An0…
GO:0004364	glutathione transferase activity	0.291636	0.862703	terminalNode	1	6	169	3364	An16g06100,
GO:0004091	carboxylesterase activity	0.000930906	0.0351419	terminalNode	7	27	163	3343	An12g02550,An16g01880,An02g09690,An14g00860,An01g06620,An12g05010,An12g10390,
GO:0016701	oxidoreductase activity, acting on single donors with incorporation of molecular oxygen	0.291636	0.862703	nonTerminalNode	1	6	169	3364	An11g00430,
GO:0051185	coenzyme transporter activity	0.160116	0.753563	nonTerminalNode	2	13	168	3357	An11g01200,An14g07190,
GO:0072509	divalent inorganic cation transmembrane transporter activity	0.195162	0.793885	nonTerminalNode	2	15	168	3355	An01g08010,An05g00170,
GO:0015665	alcohol transmembrane transporter activity	0.00101326	0.0351419	nonTerminalNode	3	2	167	3368	An02g13600,An06g00260,An12g09370,
GO:0016782	transferase activity, transferring sulfur-containing groups	0.255839	0.862703	nonTerminalNode	1	5	169	3365	An15g02000,
GO:0015299	solute:hydrogen antiporter activity	0.255839	0.862703	nonTerminalNode	1	5	169	3365	An05g00170,
GO:0016775	phosphotransferase activity, nitrogenous group as acceptor	0.255839	0.862703	nonTerminalNode	1	5	169	3365	An14g02970,
GO:0046982	protein heterodimerization activity	0.358175	0.862703	terminalNode	1	8	169	3362	An16g04880,
GO:0004428	inositol or phosphatidylinositol kinase activity	0.389076	0.862703	nonTerminalNode	1	9	169	3361	An13g00110,
GO:0004565	beta-galactosidase activity	0.000420151	0.0240077	terminalNode	3	1	167	3369	An01g12150,An14g05820,An01g10350,
GO:0015294	solute:cation symporter activity	0.291636	0.862703	nonTerminalNode	1	6	169	3364	An15g01900,
GO:0001067	regulatory region nucleic acid binding	0.0450461	0.404355	nonTerminalNode	3	14	167	3356	An16g08980,An02g07890,An14g00920,
GO:0015197	peptide transporter activity	0.0660893	0.530802	nonTerminalNode	2	7	168	3363	An12g01210,An13g03680,
GO:0015171	amino acid transmembrane transporter activity	0.151313	0.753563	nonTerminalNode	5	54	165	3316	An14g02720,An03g03360,An11g01200,An12g04180,An14g07190,
GO:0016857	racemase and epimerase activity, acting on carbohydrates and derivatives	0.00195509	0.0552493	nonTerminalNode	3	3	167	3367	An11g10890,An02g11320,An02g09090,
GO:0015205	nucleobase transmembrane transporter activity	0.178761	0.753563	terminalNode	1	3	169	3367	An13g02390,
GO:0003988	acetyl-CoA C-acyltransferase activity	0.00101326	0.0351419	terminalNode	3	2	167	3368	An08g05400,An13g00590,An04g05720,
GO:0051377	mannose-ethanolamine phosphotransferase activity	0.137297	0.742057	terminalNode	1	2	169	3368	An14g00900,
GO:0004033	aldo-keto reductase (NADP) activity	0.389076	0.862703	nonTerminalNode	1	9	169	3361	An01g03740,
GO:0009055	electron carrier activity	0.178761	0.753563	terminalNode	1	3	169	3367	An11g04370,
GO:0004430	1-phosphatidylinositol 4-kinase activity	0.137297	0.742057	terminalNode	1	2	169	3368	An13g00110,
GO:0051119	sugar transmembrane transporter activity	0.0302687	0.299935	nonTerminalNode	2	4	168	3366	An12g07450,An11g01100,
GO:0004160	dihydroxy-acid dehydratase activity	0.291636	0.862703	terminalNode	1	6	169	3364	An18g04160,
GO:0008106	alcohol dehydrogenase (NADP+) activity	0.358175	0.862703	nonTerminalNode	1	8	169	3362	An01g03740,
GO:0031957	very long-chain fatty acid-CoA ligase activity	0.00666197	0.115525	terminalNode	2	1	168	3369	An07g09190,An09g06740,
GO:0004650	polygalacturonase activity	0.178761	0.753563	terminalNode	1	3	169	3367	An12g07500,
GO:0004872	receptor activity	0.358175	0.862703	nonTerminalNode	1	8	169	3362	An14g02970,
GO:0016903	oxidoreductase activity, acting on the aldehyde or oxo group of donors	0.321607	0.862703	nonTerminalNode	2	22	168	3348	An01g00630,An08g07290,
GO:0003826	alpha-ketoacid dehydrogenase activity	0.137297	0.742057	terminalNode	1	2	169	3368	An09g02700,
GO:0004092	carnitine O-acetyltransferase activity	0.178761	0.753563	terminalNode	1	3	169	3367	An18g01590,
GO:0015300	solute:solute antiporter activity	0.0948629	0.658004	nonTerminalNode	2	9	168	3361	An03g03360,An05g00170,
GO:0005355	glucose transmembrane transporter activity	0.137297	0.742057	terminalNode	1	2	169	3368	An12g07450,
GO:0015652	quaternary ammonium group:hydrogen symporter activity	0.137297	0.742057	nonTerminalNode	1	2	169	3368	An15g01900,
GO:0008810	cellulase activity	0.0410557	0.391569	terminalNode	2	5	168	3365	An01g03340,An07g08950,
GO:0008177	succinate dehydrogenase (ubiquinone) activity	0.00666197	0.115525	terminalNode	2	1	168	3369	An14g04400,An02g12770,
GO:0042124	1,3-beta-glucanosyltransferase activity	0.00666197	0.115525	terminalNode	2	1	168	3369	An03g06220,An10g00400,
GO:0015926	glucosidase activity	0.00115785	0.0368098	nonTerminalNode	6	20	164	3350	An01g10930,An04g03170,An07g04650,An16g07040,An11g06080,An18g04100,
GO:0004553	hydrolase activity, hydrolyzing O-glycosyl compounds	8.0875e-21	6.17076e-18	nonTerminalNode	32	58	138	3312	An01g01540,An16g02760,An04g03170,An08g01710,An01g05360,An07g04650,An02g10550,An17g00300,An12g02220,An01g00330,An14g05800,An01g12150,An03g00940,An12g07500,An03g00960,An09g01190,An16g07040,An15g02300,An14g05820,An09g02240,An07g08950,An01g10350,An01g09960,An01g12550,An18g05940,An01g10930,An09g00260,An12g01850,An01g03340,An01g00780,An18g04100,An11g06080,
GO:0051213	dioxygenase activity	0.0101704	0.152157	nonTerminalNode	3	7	167	3363	An04g05880,An02g07930,An11g00430,
GO:0022890	inorganic cation transmembrane transporter activity	0.12227	0.742057	nonTerminalNode	7	80	163	3290	An02g13600,An15g01900,An09g06650,An01g08010,An03g03360,An07g08810,An05g00170,
GO:0005342	organic acid transmembrane transporter activity	0.0341385	0.333945	nonTerminalNode	8	71	162	3299	An14g02720,An07g02540,An11g01200,An14g07190,An03g03360,An13g03680,An12g04180,An07g08810,
GO:0000156	two-component response regulator activity	0.358175	0.862703	terminalNode	1	8	169	3362	An14g02970,
GO:0019200	carbohydrate kinase activity	0.418497	0.862703	nonTerminalNode	1	10	169	3360	An07g03140,
GO:0016667	oxidoreductase activity, acting on a sulfur group of donors	0.522748	0.862703	nonTerminalNode	1	14	169	3356	An15g05770,
GO:0004602	glutathione peroxidase activity	0.255839	0.862703	terminalNode	1	5	169	3365	An16g06100,
GO:0016406	carnitine O-acyltransferase activity	0.178761	0.753563	nonTerminalNode	1	3	169	3367	An18g01590,
GO:0003674	molecular_function	7.59853e-09	1.44942e-06	nonTerminalNode	153	2409	17	961	An14g02470,An16g07040,An01g10920,An15g05770,An14g00900,An15g06290,An12g02220,An01g06620,An16g06100,An12g09370,An02g09690,An02g06030,An02g11320,An16g04830,An12g00030,An18g02700,An14g03510,An01g10930,An05g00170,An02g01950,An18g05940,An12g10390,An14g06500,An02g05470,An08g04910,An09g03870,An01g09960,An01g12960,An14g06340,An13g00130,An16g04880,An16g04110,An18g04100,An04g05620,An01g01540,An04g03170,An1…
GO:0016635	oxidoreductase activity, acting on the CH-CH group of donors, quinone or related compound as acceptor	0.0129038	0.166874	nonTerminalNode	2	2	168	3368	An14g04400,An02g12770,
GO:0016408	C-acyltransferase activity	0.0522046	0.438837	nonTerminalNode	3	15	167	3355	An08g05400,An04g05720,An13g00590,
GO:0005085	guanyl-nucleotide exchange factor activity	0.608399	0.862703	nonTerminalNode	1	18	169	3352	An18g02510,
GO:0015491	cation:cation antiporter activity	0.291636	0.862703	nonTerminalNode	1	6	169	3364	An05g00170,
GO:0004497	monooxygenase activity	0.177502	0.753563	nonTerminalNode	2	14	168	3356	An01g02810,An11g02230,
GO:0016833	oxo-acid-lyase activity	0.218244	0.816275	terminalNode	1	4	169	3366	An15g01860,
GO:0004096	catalase activity	0.0530421	0.438837	terminalNode	2	6	168	3364	An01g01550,An01g01830,
GO:0046556	alpha-N-arabinofuranosidase activity	1.39188e-06	0.000151715	terminalNode	5	1	165	3369	An03g00960,An08g01710,An01g00330,An15g02300,An01g09960,
GO:0015653	glycine betaine:hydrogen symporter activity	0.137297	0.742057	terminalNode	1	2	169	3368	An15g01900,
GO:0004467	long-chain fatty acid-CoA ligase activity	0.00101326	0.0351419	terminalNode	3	2	167	3368	An08g06100,An09g06740,An16g04830,
GO:0034338	short-chain carboxylesterase activity	0.137297	0.742057	nonTerminalNode	1	2	169	3368	An01g06620,
GO:0015198	oligopeptide transporter activity	0.0530421	0.438837	nonTerminalNode	2	6	168	3364	An12g01210,An13g03680,
GO:0015368	calcium:cation antiporter activity	0.218244	0.816275	nonTerminalNode	1	4	169	3366	An05g00170,
GO:0015233	pantothenate transmembrane transporter activity	0.126464	0.742057	terminalNode	2	11	168	3359	An11g01200,An14g07190,
GO:0015293	symporter activity	0.291636	0.862703	nonTerminalNode	1	6	169	3364	An15g01900,
GO:0004559	alpha-mannosidase activity	0.137297	0.742057	terminalNode	1	2	169	3368	An01g12550,
GO:0005088	Ras guanyl-nucleotide exchange factor activity	0.291636	0.862703	nonTerminalNode	1	6	169	3364	An18g02510,
GO:0016854	racemase and epimerase activity	0.00195509	0.0552493	nonTerminalNode	3	3	167	3367	An11g10890,An02g11320,An02g09090,
GO:0016639	oxidoreductase activity, acting on the CH-NH2 group of donors, NAD or NADP as acceptor	0.137297	0.742057	terminalNode	1	2	169	3368	An07g09920,
GO:0008126	acetylesterase activity	0.137297	0.742057	nonTerminalNode	1	2	169	3368	An01g06620,
GO:0004300	enoyl-CoA hydratase activity	0.0208308	0.244522	terminalNode	2	3	168	3367	An14g00990,An04g05720,
GO:0016620	oxidoreductase activity, acting on the aldehyde or oxo group of donors, NAD or NADP as acceptor	0.23105	0.851649	nonTerminalNode	2	17	168	3353	An01g00630,An08g07290,
GO:0005365	myo-inositol transmembrane transporter activity	0.0129038	0.166874	terminalNode	2	2	168	3368	An06g00260,An12g09370,
GO:0016298	lipase activity	0.0766878	0.568085	nonTerminalNode	3	18	167	3352	An16g01880,An02g09690,An14g00860,
GO:0008509	anion transmembrane transporter activity	0.213032	0.816275	nonTerminalNode	2	16	168	3354	An07g08810,An12g09610,
GO:0016878	acid-thiol ligase activity	0.0208308	0.244522	nonTerminalNode	2	3	168	3367	An04g05620,An02g03330,
GO:0016874	ligase activity	0.417869	0.862703	nonTerminalNode	6	102	164	3268	An04g05620,An09g06740,An08g06100,An16g04830,An02g03330,An07g09190,
GO:0004568	chitinase activity	0.358175	0.862703	terminalNode	1	8	169	3362	An01g05360,
GO:0050019	L-arabinitol 4-dehydrogenase activity	0.00666197	0.115525	terminalNode	2	1	168	3369	An01g10920,An14g03510,
GO:0016566	specific transcriptional repressor activity	0.218244	0.816275	terminalNode	1	4	169	3366	An08g03880,
GO:0005319	lipid transporter activity	0.389076	0.862703	nonTerminalNode	1	9	169	3361	An07g09190,
GO:0022891	substrate-specific transmembrane transporter activity	0.0071541	0.118706	nonTerminalNode	20	213	150	3157	An01g04690,An09g06650,An07g02540,An11g01200,An13g02390,An12g07450,An02g13600,An14g02720,An15g01900,An01g08010,An14g07190,An11g01100,An12g09610,An12g09370,An06g00260,An03g03360,An13g03680,An12g04180,An07g08810,An05g00170,
GO:0015124	allantoate transmembrane transporter activity	0.218244	0.816275	terminalNode	1	4	169	3366	An13g03680,
GO:0016209	antioxidant activity	0.00115785	0.0368098	nonTerminalNode	6	20	164	3350	An01g01550,An02g07930,An04g05880,An01g01830,An04g04060,An16g06100,
GO:0018467	formaldehyde dehydrogenase activity	0.218244	0.816275	terminalNode	1	4	169	3366	An01g00630,
GO:0004458	D-lactate dehydrogenase (cytochrome) activity	0.178761	0.753563	terminalNode	1	3	169	3367	An12g06290,
GO:0050660	flavin adenine dinucleotide binding	0.255839	0.862703	terminalNode	1	5	169	3365	An02g12770,
GO:0016301	kinase activity	0.537251	0.862703	nonTerminalNode	6	116	164	3254	An13g00110,An14g06500,An07g03140,An02g01950,An04g02190,An14g02970,
GO:0042123	glucanosyltransferase activity	0.00666197	0.115525	nonTerminalNode	2	1	168	3369	An03g06220,An10g00400,
GO:0019170	methylglyoxal reductase (NADH-dependent) activity	0.178761	0.753563	terminalNode	1	3	169	3367	An01g03740,
GO:0016836	hydro-lyase activity	0.0365927	0.353421	nonTerminalNode	6	46	164	3324	An03g03730,An09g03870,An14g00990,An04g05720,An08g10530,An18g04160,
GO:0015923	mannosidase activity	0.0302687	0.299935	nonTerminalNode	2	4	168	3366	An12g01850,An01g12550,
GO:0015297	antiporter activity	0.143077	0.753563	nonTerminalNode	2	12	168	3358	An03g03360,An05g00170,
GO:0003954	NADH dehydrogenase activity	0.195162	0.793885	nonTerminalNode	2	15	168	3355	An02g05470,An08g04910,
GO:0016765	transferase activity, transferring alkyl or aryl (other than methyl) groups	0.459504	0.862703	nonTerminalNode	2	30	168	3340	An01g06150,An16g06100,
GO:0015291	secondary active transmembrane transporter activity	0.0710325	0.545506	nonTerminalNode	4	29	166	3341	An15g01900,An03g03360,An05g00170,An12g09610,
GO:0046912	transferase activity, transferring acyl groups, acyl groups converted into alkyl on transfer	0.325721	0.862703	terminalNode	1	7	169	3363	An15g01860,
GO:0003994	aconitate hydratase activity	0.00666197	0.115525	terminalNode	2	1	168	3369	An09g03870,An08g10530,
GO:0008028	monocarboxylic acid transmembrane transporter activity	0.0101704	0.152157	nonTerminalNode	3	7	167	3363	An07g02540,An07g08810,An13g03680,
GO:0046558	arabinan endo-1,5-alpha-L-arabinosidase activity	0.0302687	0.299935	terminalNode	2	4	168	3366	An09g01190,An02g10550,
GO:0016898	oxidoreductase activity, acting on the CH-OH group of donors, cytochrome as acceptor	0.0208308	0.244522	nonTerminalNode	2	3	168	3367	An14g02250,An12g06290,
GO:0016638	oxidoreductase activity, acting on the CH-NH2 group of donors	0.325721	0.862703	nonTerminalNode	1	7	169	3363	An07g09920,
GO:0016684	oxidoreductase activity, acting on peroxide as acceptor	0.000440509	0.0240077	nonTerminalNode	6	16	164	3354	An01g01550,An02g07930,An04g05880,An01g01830,An04g04060,An16g06100,
GO:0005215	transporter activity	0.0104458	0.153273	nonTerminalNode	24	283	146	3087	An01g04690,An09g06650,An12g01210,An07g02540,An11g01200,An13g02390,An12g07450,An15g01900,An01g08010,An11g01100,An12g09370,An07g09190,An12g04180,An01g03680,An02g13600,An14g02720,An18g01700,An14g07190,An12g09610,An06g00260,An03g03360,An13g03680,An07g08810,An05g00170,
GO:0016405	CoA-ligase activity	0.0208308	0.244522	nonTerminalNode	2	3	168	3367	An04g05620,An02g03330,
GO:0016829	lyase activity	0.208602	0.816275	nonTerminalNode	10	145	160	3225	An03g03730,An08g10530,An14g00990,An11g02550,An04g06200,An04g05720,An09g03870,An11g00390,An18g04160,An15g01860,
GO:0015085	calcium ion transmembrane transporter activity	0.325721	0.862703	nonTerminalNode	1	7	169	3363	An05g00170,
GO:0003857	3-hydroxyacyl-CoA dehydrogenase activity	0.00666197	0.115525	terminalNode	2	1	168	3369	An16g04520,An14g00990,
GO:0008121	ubiquinol-cytochrome-c reductase activity	0.255839	0.862703	terminalNode	1	5	169	3365	An09g06650,
GO:0016668	oxidoreductase activity, acting on a sulfur group of donors, NAD or NADP as acceptor	0.178761	0.753563	terminalNode	1	3	169	3367	An15g05770,
GO:0015199	betaine transmembrane transporter activity	0.137297	0.742057	nonTerminalNode	1	2	169	3368	An15g01900,
GO:0005381	iron ion transmembrane transporter activity	0.137297	0.742057	terminalNode	1	2	169	3368	An01g08010,
GO:0004457	lactate dehydrogenase activity	0.0530421	0.438837	nonTerminalNode	2	6	168	3364	An14g02250,An12g06290,
GO:0016780	phosphotransferase activity, for other substituted phosphate groups	0.358175	0.862703	nonTerminalNode	1	8	169	3362	An14g00900,
GO:0016453	C-acetyltransferase activity	0.178761	0.753563	nonTerminalNode	1	3	169	3367	An13g00590,
GO:0051183	vitamin transporter activity	0.0522046	0.438837	nonTerminalNode	3	15	167	3355	An11g01200,An14g07190,An03g03360,
GO:0008743	L-threonine 3-dehydrogenase activity	0.137297	0.742057	terminalNode	1	2	169	3368	An12g00030,
GO:0005313	L-glutamate transmembrane transporter activity	0.178761	0.753563	terminalNode	1	3	169	3367	An12g04180,
GO:0016614	oxidoreductase activity, acting on CH-OH group of donors	0.00132578	0.0404629	nonTerminalNode	14	104	156	3266	An12g00030,An04g10130,An14g00990,An01g03740,An14g02250,An16g04520,An11g03110,An12g06290,An04g05720,An14g03510,An01g10920,An13g00950,An16g04710,An09g01810,
GO:0015645	fatty acid ligase activity	7.14414e-05	0.00545098	nonTerminalNode	4	2	166	3368	An08g06100,An07g09190,An09g06740,An16g04830,
GO:0015220	choline transmembrane transporter activity	0.137297	0.742057	terminalNode	1	2	169	3368	An15g01900,
GO:0034228	ethanolamine transmembrane transporter activity	0.137297	0.742057	terminalNode	1	2	169	3368	An15g01900,
GO:0004806	triglyceride lipase activity	0.00330106	0.0868521	terminalNode	3	4	167	3366	An14g00860,An02g09690,An16g01880,
GO:0000975	regulatory region DNA binding	0.0450461	0.404355	nonTerminalNode	3	14	167	3356	An16g08980,An02g07890,An14g00920,
GO:0016746	transferase activity, transferring acyl groups	0.511505	0.862703	nonTerminalNode	5	93	165	3277	An13g00590,An04g05720,An08g05400,An18g01590,An15g01860,
GO:0016681	oxidoreductase activity, acting on diphenols and related substances as donors, cytochrome as acceptor	0.255839	0.862703	nonTerminalNode	1	5	169	3365	An09g06650,
GO:0016773	phosphotransferase activity, alcohol group as acceptor	0.356571	0.862703	nonTerminalNode	6	95	164	3275	An13g00110,An14g06500,An07g03140,An02g01950,An04g02190,An14g02970,
GO:0016877	ligase activity, forming carbon-sulfur bonds	4.25001e-06	0.000405345	nonTerminalNode	6	5	164	3365	An08g06100,An07g09190,An09g06740,An04g05620,An16g04830,An02g03330,
GO:0015103	inorganic anion transmembrane transporter activity	0.47318	0.862703	nonTerminalNode	1	12	169	3358	An12g09610,
GO:0004557	alpha-galactosidase activity	0.137297	0.742057	terminalNode	1	2	169	3368	An09g00260,
GO:0015925	galactosidase activity	1.20013e-05	0.00101744	nonTerminalNode	5	3	165	3367	An18g05940,An01g12150,An14g05820,An01g10350,An09g00260,
GO:0004601	peroxidase activity	0.000440509	0.0240077	nonTerminalNode	6	16	164	3354	An01g01550,An02g07930,An04g05880,An01g01830,An04g04060,An16g06100,
GO:0016628	oxidoreductase activity, acting on the CH-CH group of donors, NAD or NADP as acceptor	0.567677	0.862703	nonTerminalNode	1	16	169	3354	An15g02860,
GO:0000104	succinate dehydrogenase activity	0.00666197	0.115525	nonTerminalNode	2	1	168	3369	An14g04400,An02g12770,
GO:0005384	manganese ion transmembrane transporter activity	0.137297	0.742057	terminalNode	1	2	169	3368	An01g08010,
GO:0003978	UDP-glucose 4-epimerase activity	0.00666197	0.115525	terminalNode	2	1	168	3369	An11g10890,An02g11320,

## Sheet: 48 h glu vs 6h str DW list
An01g00220
An01g00290
An01g00340
An01g00370
An01g00530
An01g00610
An01g00750
An01g01010
An01g01120
An01g01160
An01g01400
An01g01430
An01g01475
An01g01750
An01g02640
An01g02660
An01g03480
An01g05920
An01g06350
An01g06800
An01g06820
An01g06830
An01g06840
An01g06850
An01g06860
An01g06870
An01g06880
An01g06890
An01g06920
An01g07140
An01g07860
An01g08110
An01g08150
An01g08210
An01g08510
An01g08670
An01g08950
An01g08960
An01g09220
An01g09550
An01g09780
An01g09930
An01g09940
An01g09980
An01g10580
An01g11270
An01g11310
An01g11320
An01g11340
An01g11580
An01g11590
An01g13060
An01g13590
An01g13680
An01g14130
An01g14810
An01g14820
An01g14840
An02g00110
An02g00880
An02g00960
An02g01050
An02g02480
An02g02850
An02g02940
An02g03200
An02g03260
An02g04160
An02g04690
An02g05210
An02g05260
An02g06810
An02g06910
An02g07570
An02g07920
An02g07980
An02g08050
An02g08290
An02g08300
An02g08310
An02g08320
An02g08330
An02g08890
An02g08910
An02g09530
An02g09540
An02g10110
An02g10320
An02g10610
An02g10620
An02g12070
An02g12140
An02g12330
An02g12350
An02g12460
An02g13100
An02g13460
An02g14190
An03g00210
An03g00230
An03g00410
An03g00430
An03g00640
An03g00650
An03g00660
An03g00670
An03g00680
An03g00690
An03g00720
An03g01010
An03g01140
An03g01160
An03g01240
An03g01320
An03g01680
An03g02800
An03g03270
An03g03300
An03g03520
An03g03530
An03g03540
An03g03550
An03g03560
An03g03620
An03g03930
An03g04280
An03g04520
An03g04530
An03g04550
An03g04880
An03g05180
An03g05200
An03g05530
An03g05940
An03g06090
An03g06210
An03g06410
An03g06550
An03g06850
An03g06860
An04g00130
An04g00640
An04g00990
An04g02720
An04g02850
An04g03180
An04g03190
An04g03570
An04g03580
An04g03680
An04g03840
An04g03860
An04g04210
An04g04240
An04g04400
An04g05280
An04g06380
An04g06600
An04g06730
An04g06750
An04g06990
An04g07430
An04g07435
An04g08060
An04g08150
An04g08300
An04g08320
An04g08620
An04g08880
An04g09850
An04g09890
An05g00070
An05g00220
An05g00630
An05g01440
An05g01810
An05g02280
An05g02300
An05g02320
An05g02330
An05g02370
An06g00190
An06g00200
An06g00310
An06g00600
An06g00770
An06g01320
An07g00070
An07g00170
An07g00780
An07g01230
An07g01340
An07g01450
An07g01470
An07g01740
An07g01830
An07g02360
An07g03020
An07g03030
An07g03050
An07g03220
An07g04070
An07g04620
An07g04860
An07g05610
An07g05670
An07g06240
An07g06460
An07g06470
An07g06480
An07g06490
An07g06820
An07g06960
An07g07300
An07g07320
An07g07450
An07g08030
An07g08990
An07g09350
An07g10010
An08g00810
An08g01250
An08g01350
An08g01870
An08g02280
An08g02700
An08g03510
An08g03560
An08g03680
An08g03730
An08g03760
An08g04490
An08g04640
An08g04650
An08g04880
An08g05450
An08g06690
An08g06700
An08g06890
An08g08230
An08g08710
An08g08860
An08g09500
An08g09610
An08g09710
An08g11030
An09g00160
An09g00620
An09g00660
An09g00670
An09g01880
An09g02320
An09g02330
An09g02920
An09g02943
An09g02945
An09g03010
An09g03630
An09g03660
An09g04250
An09g04810
An09g04820
An09g04830
An09g05600
An09g06200
An09g06275
An09g06760
An10g01070
An11g01240
An11g01630
An11g01660
An11g02830
An11g03060
An11g03230
An11g03490
An11g05100
An11g05600
An11g05970
An11g05980
An11g06050
An11g07020
An11g07300
An11g07610
An11g07780
An11g07820
An11g07830
An11g08020
An11g08030
An11g08990
An11g09010
An11g09510
An11g09930
An11g10140
An11g10240
An11g10260
An11g10270
An11g10870
An12g00100
An12g00160
An12g00320
An12g00980
An12g01630
An12g01640
An12g02200
An12g02210
An12g02450
An12g02460
An12g02480
An12g02650
An12g02730
An12g02760
An12g02830
An12g03020
An12g03300
An12g03750
An12g03760
An12g03770
An12g03780
An12g04430
An12g04440
An12g04450
An12g04460
An12g04470
An12g04975
An12g05360
An12g05510
An12g05550
An12g05730
An12g05990
An12g06130
An12g06140
An12g07020
An12g07250
An12g08560
An12g08570
An12g08890
An12g08930
An12g09600
An12g09640
An12g09700
An12g09780
An12g09830
An12g09920
An12g09960
An12g10000
An12g10280
An12g10340
An12g10350
An12g10410
An12g10430
An12g10440
An13g00320
An13g01440
An13g01470
An13g01680
An13g01760
An13g01780
An13g01800
An13g01960
An13g02090
An13g02130
An13g02330
An13g02410
An13g02480
An13g02540
An13g02570
An13g02990
An13g03050
An13g03240
An13g03970
An14g00780
An14g01280
An14g01370
An14g01660
An14g01730
An14g01840
An14g01960
An14g02080
An14g02140
An14g02490
An14g03100
An14g03110
An14g03520
An14g03870
An14g04640
An14g05765
An14g05780
An14g05840
An14g06280
An14g06870
An15g02190
An15g02200
An15g02360
An15g02410
An15g02670
An15g03420
An15g03900
An15g03980
An15g04140
An15g04150
An15g04600
An15g05290
An15g05360
An15g05470
An15g05660
An15g06860
An15g07090
An15g07200
An15g07700
An15g07810
An15g07820
An16g00250
An16g00320
An16g00600
An16g01170
An16g01190
An16g01200
An16g01260
An16g01280
An16g01290
An16g01330
An16g01430
An16g01950
An16g02360
An16g02510
An16g02730
An16g02930
An16g04060
An16g04210
An16g05910
An16g05920
An16g05930
An16g05940
An16g05960
An16g06190
An16g06200
An16g06830
An16g06890
An16g07950
An16g08590
An16g08610
An17g00390
An17g01710
An17g02280
An17g02330
An18g00370
An18g00400
An18g00540
An18g00730
An18g00740
An18g00910
An18g01000
An18g01220
An18g01240
An18g01320
An18g01420
An18g02650
An18g02760
An18g03080
An18g05000
An18g06650
An18g06760
An19g00280
An19g00330
An19g00340

## Sheet: BP over 48 h glu vs 6h str DW
GO term	description	p-value	FDR	node type	sP	rP	sN	rN	genes enriched
GO:0044237	cellular metabolic process	0.43507	0.925631	nonTerminalNode	52	1943	38	1507	An05g00070,An18g06760,An03g04520,An02g00960,An04g04240,An07g05610,An12g02450,An11g09930,An07g01470,An04g00990,An04g06380,An07g08990,An05g00220,An16g02730,An01g14130,An01g08210,An04g00640,An12g00320,An11g05600,An14g06870,An02g12140,An03g04280,An02g06810,An01g11340,An03g03520,An03g03270,An08g11030,An03g06850,An15g04600,An03g04550,An09g00620,An17g02330,An13g02130,An03g05940,An14g05780,An08g03510,An0…
GO:0009263	deoxyribonucleotide biosynthetic process	0.074369	0.848253	terminalNode	1	2	89	3448	An14g06870,
GO:0006817	phosphate transport	0.00897173	0.266486	terminalNode	2	4	88	3446	An02g12070,An04g04240,
GO:0019321	pentose metabolic process	0.635726	0.925631	nonTerminalNode	1	38	89	3412	An02g12140,
GO:0006537	glutamate biosynthetic process	0.074369	0.848253	terminalNode	1	2	89	3448	An04g00990,
GO:0015698	inorganic anion transport	0.00834743	0.256367	nonTerminalNode	3	14	87	3436	An15g04600,An02g12070,An04g04240,
GO:0042375	quinone cofactor metabolic process	0.0251918	0.500626	nonTerminalNode	2	8	88	3442	An11g09930,An07g05610,
GO:0044042	glucan metabolic process	0.169238	0.925631	nonTerminalNode	3	53	87	3397	An03g06550,An12g02450,An02g03260,
GO:0015807	L-amino acid transport	0.00579444	0.227275	terminalNode	3	12	87	3438	An02g09540,An12g10000,An03g00430,
GO:0046483	heterocycle metabolic process	0.133543	0.925631	nonTerminalNode	8	192	82	3258	An01g08210,An12g00320,An08g11030,An02g12140,An11g01630,An03g04280,An09g04250,An08g02700,
GO:0006023	aminoglycan biosynthetic process	0.387718	0.925631	nonTerminalNode	1	18	89	3432	An03g05940,
GO:0044107	cellular alcohol metabolic process	0.284918	0.925631	nonTerminalNode	1	12	89	3438	An14g05780,
GO:0042724	thiamine-containing compound biosynthetic process	0.00188629	0.135787	nonTerminalNode	2	1	88	3449	An03g04280,An11g01630,
GO:0006970	response to osmotic stress	0.102316	0.925631	nonTerminalNode	7	150	83	3300	An04g00640,An03g03270,An12g08570,An11g01630,An03g05940,An14g05780,An08g09500,
GO:0009113	purine base biosynthetic process	0.120882	0.925631	terminalNode	1	4	89	3446	An12g00320,
GO:0055114	oxidation-reduction process	0.136904	0.925631	nonTerminalNode	6	132	84	3318	An04g00640,An03g03270,An02g12140,An03g06550,An18g06760,An08g09500,
GO:0006566	threonine metabolic process	0.186351	0.925631	nonTerminalNode	1	7	89	3443	An17g02280,
GO:0043173	nucleotide salvage	0.284918	0.925631	terminalNode	1	12	89	3438	An12g00320,
GO:0009064	glutamine family amino acid metabolic process	0.0998605	0.91179	nonTerminalNode	3	41	87	3409	An03g06860,An04g00990,An15g02360,
GO:0009073	aromatic amino acid family biosynthetic process	0.21357	0.925631	nonTerminalNode	2	32	88	3418	An04g06380,An09g04250,
GO:0044249	cellular biosynthetic process	0.504153	0.925631	nonTerminalNode	24	905	66	2545	An03g03520,An03g04520,An09g00620,An17g02330,An07g05610,An03g05940,An11g09930,An14g05780,An04g00990,An04g06380,An07g08990,An05g00220,An17g02280,An03g00650,An03g06860,An01g14130,An09g04250,An01g08210,An12g00320,An15g03420,An14g06870,An11g01630,An03g04280,An08g02700,
GO:0019752	carboxylic acid metabolic process	0.053016	0.778721	nonTerminalNode	17	428	73	3022	An11g09510,An07g08990,An17g02280,An03g01140,An03g03520,An15g02360,An15g03980,An03g06860,An01g14130,An09g04250,An03g04520,An09g00620,An17g02330,An12g00160,An04g00990,An04g06380,An08g02700,
GO:0042594	response to starvation	0.130832	0.925631	nonTerminalNode	4	73	86	3377	An05g00220,An02g14190,An03g03560,An07g06240,
GO:0010914	positive regulation of sterigmatocystin biosynthetic process	0.165083	0.925631	terminalNode	1	6	89	3444	An01g08210,
GO:0009082	branched chain family amino acid biosynthetic process	0.0826472	0.89586	nonTerminalNode	2	17	88	3433	An01g14130,An03g04520,
GO:0044262	cellular carbohydrate metabolic process	0.238732	0.925631	nonTerminalNode	9	259	81	3191	An07g08990,An16g02730,An03g06550,An02g00960,An11g05600,An02g12140,An12g02450,An03g05940,An02g03260,
GO:0009408	response to heat	0.194886	0.925631	nonTerminalNode	3	57	87	3393	An03g06850,An18g06650,An07g04070,
GO:0046903	secretion	0.475879	0.925631	nonTerminalNode	1	24	89	3426	An02g07570,
GO:0018130	heterocycle biosynthetic process	0.1052	0.925631	nonTerminalNode	6	122	84	3328	An01g08210,An12g00320,An11g01630,An03g04280,An09g04250,An08g02700,
GO:0006037	cell wall chitin metabolic process	0.266199	0.925631	nonTerminalNode	1	11	89	3439	An03g05940,
GO:0006576	cellular biogenic amine metabolic process	0.403368	0.925631	nonTerminalNode	1	19	89	3431	An04g00130,
GO:0008204	ergosterol metabolic process	0.284918	0.925631	nonTerminalNode	1	12	89	3438	An14g05780,
GO:0031668	cellular response to extracellular stimulus	0.144638	0.925631	nonTerminalNode	4	76	86	3374	An05g00220,An02g14190,An03g03560,An07g06240,
GO:0006873	cellular ion homeostasis	0.0406397	0.669729	nonTerminalNode	5	70	85	3380	An07g10010,An05g00220,An15g03900,An03g03560,An07g06240,
GO:0043941	positive regulation of sexual sporulation resulting in formation of a cellular spore	0.227294	0.925631	terminalNode	1	9	89	3441	An01g08210,
GO:0009117	nucleotide metabolic process	0.178925	0.925631	nonTerminalNode	4	83	86	3367	An12g00320,An09g04250,An14g06870,An02g12140,
GO:0006073	cellular glucan metabolic process	0.0663709	0.848253	nonTerminalNode	3	34	87	3416	An03g06550,An12g02450,An02g03260,
GO:0006891	intra-Golgi vesicle-mediated transport	0.0947184	0.905448	nonTerminalNode	3	40	87	3410	An04g00640,An03g03270,An08g09500,
GO:0019725	cellular homeostasis	0.0715776	0.848253	nonTerminalNode	5	83	85	3367	An07g10010,An05g00220,An15g03900,An03g03560,An07g06240,
GO:0009272	fungal-type cell wall biogenesis	0.123085	0.925631	nonTerminalNode	2	22	88	3428	An12g02450,An02g03260,
GO:0072522	purine-containing compound biosynthetic process	0.158167	0.925631	nonTerminalNode	2	26	88	3424	An12g00320,An08g02700,
GO:0006526	arginine biosynthetic process	0.0979219	0.905448	terminalNode	1	3	89	3447	An03g06860,
GO:0034627	de novo NAD biosynthetic process	0.120882	0.925631	nonTerminalNode	1	4	89	3446	An09g04250,
GO:0043939	negative regulation of sporulation	0.320952	0.925631	nonTerminalNode	1	14	89	3436	An01g08210,
GO:0006812	cation transport	0.430238	0.925631	nonTerminalNode	3	91	87	3359	An04g04240,An03g03560,An07g06240,
GO:0006400	tRNA modification	0.410371	0.925631	nonTerminalNode	2	53	88	3397	An02g06810,An03g04550,
GO:0044038	cell wall macromolecule biosynthetic process	0.355189	0.925631	nonTerminalNode	1	16	89	3434	An03g05940,
GO:0008152	metabolic process	0.253028	0.925631	nonTerminalNode	59	2122	31	1328	An11g09930,An04g06380,An16g02730,An11g05600,An16g02930,An02g06810,An01g11340,An15g04600,An03g04550,An13g02130,An06g00770,An03g05940,An14g05780,An08g03510,An08g09500,An12g00160,An17g02280,An15g02360,An15g03980,An03g06860,An03g06410,An15g03420,An05g00070,An18g06760,An03g04520,An02g00960,An04g04240,An07g05610,An12g02450,An07g01470,An04g00990,An07g08990,An05g00220,An01g14130,An01g08210,An04g00640,An1…
GO:0008150	biological_process	0.175721	0.925631	nonTerminalNode	82	3009	8	441	An02g09540,An11g02830,An03g03620,An11g09930,An12g10000,An04g06380,An02g12070,An16g02730,An07g03020,An02g07570,An07g04070,An15g03900,An11g05600,An01g09930,An16g02930,An02g06810,An01g11340,An15g04600,An03g04550,An13g02130,An06g00770,An12g08570,An03g05940,An14g05780,An08g03510,An08g09500,An12g00160,An17g02280,An15g02360,An15g03980,An03g06860,An03g06410,An15g03420,An02g14190,An11g07780,An05g00070,An1…
GO:0071214	cellular response to abiotic stimulus	0.248669	0.925631	nonTerminalNode	3	65	87	3385	An04g00640,An03g03270,An08g09500,
GO:0051704	multi-organism process	0.364802	0.925631	nonTerminalNode	2	48	88	3402	An13g02130,An03g03520,
GO:0042546	cell wall biogenesis	0.0847794	0.905448	nonTerminalNode	3	38	87	3412	An12g02450,An03g05940,An02g03260,
GO:0008033	tRNA processing	0.536393	0.925631	nonTerminalNode	2	68	88	3382	An02g06810,An03g04550,
GO:0006696	ergosterol biosynthetic process	0.266199	0.925631	terminalNode	1	11	89	3439	An14g05780,
GO:0071473	cellular response to cation stress	0.0753222	0.848253	nonTerminalNode	3	36	87	3414	An04g00640,An03g03270,An08g09500,
GO:0009404	toxin metabolic process	0.0477068	0.72708	nonTerminalNode	2	12	88	3438	An01g08210,An03g03520,
GO:0006950	response to stress	0.480553	0.925631	nonTerminalNode	15	553	75	2897	An03g03270,An03g06850,An18g06650,An12g08570,An03g05940,An14g05780,An08g09500,An05g00220,An07g04070,An04g00640,An03g03560,An02g12140,An11g01630,An02g14190,An07g06240,
GO:0006144	purine base metabolic process	0.320952	0.925631	nonTerminalNode	1	14	89	3436	An12g00320,
GO:0006551	leucine metabolic process	0.207084	0.925631	nonTerminalNode	1	8	89	3442	An01g14130,
GO:0042542	response to hydrogen peroxide	0.371661	0.925631	nonTerminalNode	1	17	89	3433	An02g12140,
GO:0033214	iron assimilation by chelation and transport	0.00608142	0.227275	nonTerminalNode	2	3	88	3447	An07g06240,An03g03560,
GO:0051188	cofactor biosynthetic process	0.0892755	0.905448	nonTerminalNode	5	89	85	3361	An05g00220,An11g09930,An09g04250,An07g05610,An08g02700,
GO:0046365	monosaccharide catabolic process	0.241958	0.925631	nonTerminalNode	2	35	88	3415	An07g08990,An02g12140,
GO:0046486	glycerolipid metabolic process	0.488147	0.925631	nonTerminalNode	2	62	88	3388	An09g00620,An04g00130,
GO:0008654	phospholipid biosynthetic process	0.635726	0.925631	nonTerminalNode	1	38	89	3412	An09g00620,
GO:0000096	sulfur amino acid metabolic process	0.527553	0.925631	nonTerminalNode	1	28	89	3422	An08g02700,
GO:0007005	mitochondrion organization	0.335048	0.925631	nonTerminalNode	4	111	86	3339	An07g10010,An07g03020,An11g01630,An04g00130,
GO:0033692	cellular polysaccharide biosynthetic process	0.447985	0.925631	nonTerminalNode	1	22	89	3428	An03g05940,
GO:0009165	nucleotide biosynthetic process	0.150721	0.925631	nonTerminalNode	3	50	87	3400	An14g06870,An12g00320,An09g04250,
GO:0031669	cellular response to nutrient levels	0.144638	0.925631	nonTerminalNode	4	76	86	3374	An05g00220,An02g14190,An03g03560,An07g06240,
GO:0045490	pectin catabolic process	0.475879	0.925631	terminalNode	1	24	89	3426	An16g02730,
GO:0045017	glycerolipid biosynthetic process	0.626117	0.925631	nonTerminalNode	1	37	89	3413	An09g00620,
GO:0009409	response to cold	0.143264	0.925631	terminalNode	1	5	89	3445	An11g01630,
GO:0009109	coenzyme catabolic process	0.475879	0.925631	nonTerminalNode	1	24	89	3426	An18g06760,
GO:0000041	transition metal ion transport	0.0393335	0.653517	nonTerminalNode	3	27	87	3423	An07g06240,An04g04240,An03g03560,
GO:0072599	establishment of protein localization in endoplasmic reticulum	0.403368	0.925631	nonTerminalNode	1	19	89	3431	An07g04070,
GO:0015837	amine transport	0.130832	0.925631	nonTerminalNode	4	73	86	3377	An02g09540,An03g06860,An03g00430,An12g10000,
GO:0006732	coenzyme metabolic process	0.0551793	0.787665	nonTerminalNode	6	102	84	3348	An18g06760,An11g09930,An09g04250,An07g05610,An02g12140,An08g02700,
GO:0000902	cell morphogenesis	0.158167	0.925631	nonTerminalNode	2	26	88	3424	An12g02450,An02g03260,
GO:0009637	response to blue light	0.0979219	0.905448	terminalNode	1	3	89	3447	An01g08210,
GO:0044275	cellular carbohydrate catabolic process	0.168854	0.925631	nonTerminalNode	4	81	86	3369	An07g08990,An16g02730,An02g12140,An03g06550,
GO:0005977	glycogen metabolic process	0.355189	0.925631	nonTerminalNode	1	16	89	3434	An03g06550,
GO:0042455	ribonucleoside biosynthetic process	0.074369	0.848253	terminalNode	1	2	89	3448	An08g02700,
GO:0043038	amino acid activation	0.539664	0.925631	nonTerminalNode	1	29	89	3421	An03g03520,
GO:0009651	response to salt stress	0.0266091	0.513682	nonTerminalNode	5	62	85	3388	An04g00640,An14g05780,An03g03270,An08g09500,An11g01630,
GO:0050896	response to stimulus	0.153285	0.925631	nonTerminalNode	24	745	66	2705	An03g03270,An11g02830,An11g07780,An03g06850,An18g06650,An11g07820,An13g02130,An12g08570,An03g05940,An01g06920,An03g03620,An14g05780,An08g09500,An11g09510,An05g00220,An17g02280,An07g04070,An01g08210,An04g00640,An03g03560,An02g12140,An11g01630,An02g14190,An07g06240,
GO:0009266	response to temperature stimulus	0.0748021	0.848253	nonTerminalNode	4	59	86	3391	An03g06850,An18g06650,An07g04070,An11g01630,
GO:0019400	alditol metabolic process	0.185559	0.925631	nonTerminalNode	2	29	88	3421	An11g05600,An02g00960,
GO:0043455	regulation of secondary metabolic process	0.227294	0.925631	nonTerminalNode	1	9	89	3441	An01g08210,
GO:0009451	RNA modification	0.471396	0.925631	nonTerminalNode	2	60	88	3390	An02g06810,An03g04550,
GO:0070972	protein localization in endoplasmic reticulum	0.475879	0.925631	nonTerminalNode	1	24	89	3426	An07g04070,
GO:0046337	phosphatidylethanolamine metabolic process	0.074369	0.848253	terminalNode	1	2	89	3448	An04g00130,
GO:0009112	nucleobase metabolic process	0.462111	0.925631	nonTerminalNode	1	23	89	3427	An12g00320,
GO:0008614	pyridoxine metabolic process	0.074369	0.848253	terminalNode	1	2	89	3448	An03g04280,
GO:0009070	serine family amino acid biosynthetic process	0.207084	0.925631	nonTerminalNode	1	8	89	3442	An17g02330,
GO:0009416	response to light stimulus	0.303165	0.925631	nonTerminalNode	1	13	89	3437	An01g08210,
GO:0046165	alcohol biosynthetic process	0.419302	0.925631	nonTerminalNode	2	54	88	3396	An07g08990,An14g05780,
GO:0019751	polyol metabolic process	0.251467	0.925631	nonTerminalNode	2	36	88	3414	An11g05600,An02g00960,
GO:0006531	aspartate metabolic process	0.0979219	0.905448	terminalNode	1	3	89	3447	An04g06380,
GO:0006059	hexitol metabolic process	0.041566	0.67947	nonTerminalNode	2	11	88	3439	An11g05600,An02g00960,
GO:0006740	NADPH regeneration	0.266199	0.925631	nonTerminalNode	1	11	89	3439	An02g12140,
GO:0043094	cellular metabolic compound salvage	0.403368	0.925631	nonTerminalNode	1	19	89	3431	An12g00320,
GO:0006112	energy reserve metabolic process	0.355189	0.925631	nonTerminalNode	1	16	89	3434	An03g06550,
GO:0015688	iron chelate transport	0.00608142	0.227275	nonTerminalNode	2	3	88	3447	An07g06240,An03g03560,
GO:0055080	cation homeostasis	0.0209545	0.45186	nonTerminalNode	5	58	85	3392	An15g03900,An07g10010,An03g03560,An05g00220,An07g06240,
GO:0044271	cellular nitrogen compound biosynthetic process	0.00315401	0.166823	nonTerminalNode	13	206	77	3244	An17g02280,An17g02330,An12g00320,An14g06870,An11g01630,An03g04280,An03g06860,An01g14130,An09g04250,An03g04520,An04g00990,An04g06380,An08g02700,
GO:0009309	amine biosynthetic process	0.00257049	0.153246	nonTerminalNode	9	108	81	3342	An03g06860,An17g02280,An17g02330,An01g14130,An09g04250,An03g04520,An04g00990,An04g06380,An08g02700,
GO:0009116	nucleoside metabolic process	0.371661	0.925631	nonTerminalNode	1	17	89	3433	An08g02700,
GO:0006096	glycolysis	0.403368	0.925631	terminalNode	1	19	89	3431	An07g08990,
GO:0042398	cellular modified amino acid biosynthetic process	0.447985	0.925631	nonTerminalNode	1	22	89	3428	An08g02700,
GO:0042180	cellular ketone metabolic process	0.0175407	0.410608	nonTerminalNode	19	435	71	3015	An11g09510,An07g08990,An17g02280,An03g01140,An03g03520,An15g02360,An15g03980,An03g06860,An01g14130,An09g04250,An03g04520,An09g00620,An17g02330,An07g05610,An11g09930,An12g00160,An04g00990,An04g06380,An08g02700,
GO:0006555	methionine metabolic process	0.403368	0.925631	nonTerminalNode	1	19	89	3431	An08g02700,
GO:0016125	sterol metabolic process	0.0663709	0.848253	nonTerminalNode	3	34	87	3416	An03g06410,An16g02930,An14g05780,
GO:0006865	amino acid transport	0.117617	0.925631	nonTerminalNode	4	70	86	3380	An02g09540,An03g06860,An03g00430,An12g10000,
GO:0042816	vitamin B6 metabolic process	0.0979219	0.905448	nonTerminalNode	1	3	89	3447	An03g04280,
GO:0006744	ubiquinone biosynthetic process	0.0251918	0.500626	terminalNode	2	8	88	3442	An11g09930,An07g05610,
GO:0034654	nucleobase, nucleoside, nucleotide and nucleic acid biosynthetic process	0.0783031	0.862611	nonTerminalNode	4	60	86	3390	An14g06870,An12g00320,An09g04250,An08g02700,
GO:0006797	polyphosphate metabolic process	0.165083	0.925631	terminalNode	1	6	89	3444	An04g04240,
GO:0071496	cellular response to external stimulus	0.144638	0.925631	nonTerminalNode	4	76	86	3374	An05g00220,An02g14190,An03g03560,An07g06240,
GO:0012501	programmed cell death	0.0209545	0.45186	nonTerminalNode	5	58	85	3392	An18g00540,An01g09930,An04g00640,An03g03270,An08g09500,
GO:0051179	localization	0.428769	0.925631	nonTerminalNode	22	799	68	2651	An02g09540,An03g03270,An11g07780,An11g07820,An15g04600,An04g04240,An15g05290,An01g06920,An03g03620,An08g09500,An07g01470,An12g10000,An18g00400,An02g12070,An02g07570,An03g06860,An07g04070,An07g10010,An03g00430,An04g00640,An03g03560,An07g06240,
GO:0009051	pentose-phosphate shunt, oxidative branch	0.074369	0.848253	terminalNode	1	2	89	3448	An02g12140,
GO:0006979	response to oxidative stress	0.52888	0.925631	nonTerminalNode	3	106	87	3344	An05g00220,An12g08570,An02g12140,
GO:0000288	nuclear-transcribed mRNA catabolic process, deadenylation-dependent decay	0.371661	0.925631	nonTerminalNode	1	17	89	3433	An15g03420,
GO:0019184	nonribosomal peptide biosynthetic process	0.00167582	0.135787	nonTerminalNode	3	7	87	3443	An03g00650,An03g03520,An05g00220,
GO:0009098	leucine biosynthetic process	0.0979219	0.905448	terminalNode	1	3	89	3447	An01g14130,
GO:0048066	developmental pigmentation	0.0979219	0.905448	nonTerminalNode	1	3	89	3447	An01g08110,
GO:0034306	regulation of sexual sporulation	0.266199	0.925631	nonTerminalNode	1	11	89	3439	An01g08210,
GO:0009081	branched chain family amino acid metabolic process	0.167213	0.925631	nonTerminalNode	2	27	88	3423	An01g14130,An03g04520,
GO:0006031	chitin biosynthetic process	0.387718	0.925631	nonTerminalNode	1	18	89	3432	An03g05940,
GO:2000243	positive regulation of reproductive process	0.320952	0.925631	nonTerminalNode	1	14	89	3436	An01g08210,
GO:0006820	anion transport	0.00570592	0.227275	nonTerminalNode	4	25	86	3425	An15g04600,An18g00400,An02g12070,An04g04240,
GO:0000097	sulfur amino acid biosynthetic process	0.266199	0.925631	nonTerminalNode	1	11	89	3439	An08g02700,
GO:0044036	cell wall macromolecule metabolic process	0.606142	0.925631	nonTerminalNode	1	35	89	3415	An03g05940,
GO:0009108	coenzyme biosynthetic process	0.0470701	0.72708	nonTerminalNode	4	50	86	3400	An11g09930,An09g04250,An07g05610,An08g02700,
GO:0034637	cellular carbohydrate biosynthetic process	0.496399	0.925631	nonTerminalNode	2	63	88	3387	An07g08990,An03g05940,
GO:0044106	cellular amine metabolic process	0.0100996	0.274479	nonTerminalNode	14	266	76	3184	An11g09510,An17g02280,An03g03520,An15g02360,An03g06860,An01g14130,An09g04250,An03g04520,An17g02330,An12g00160,An04g00990,An04g06380,An04g00130,An08g02700,
GO:0000301	retrograde transport, vesicle recycling within Golgi	0.0799891	0.876421	terminalNode	3	37	87	3413	An04g00640,An03g03270,An08g09500,
GO:0006862	nucleotide transport	0.207084	0.925631	nonTerminalNode	1	8	89	3442	An07g10010,
GO:0045047	protein targeting to ER	0.403368	0.925631	nonTerminalNode	1	19	89	3431	An07g04070,
GO:0019359	nicotinamide nucleotide biosynthetic process	0.207084	0.925631	nonTerminalNode	1	8	89	3442	An09g04250,
GO:0048583	regulation of response to stimulus	0.551467	0.925631	nonTerminalNode	1	30	89	3420	An13g02130,
GO:0009267	cellular response to starvation	0.0970088	0.905448	nonTerminalNode	4	65	86	3385	An05g00220,An02g14190,An03g03560,An07g06240,
GO:0007006	mitochondrial membrane organization	0.387718	0.925631	nonTerminalNode	1	18	89	3432	An04g00130,
GO:0045460	sterigmatocystin metabolic process	0.284918	0.925631	nonTerminalNode	1	12	89	3438	An01g08210,
GO:0046394	carboxylic acid biosynthetic process	0.00980595	0.272283	nonTerminalNode	10	159	80	3291	An17g02280,An17g02330,An03g06860,An01g14130,An09g04250,An03g04520,An09g00620,An04g00990,An04g06380,An08g02700,
GO:0032940	secretion by cell	0.462111	0.925631	nonTerminalNode	1	23	89	3427	An02g07570,
GO:0046474	glycerophospholipid biosynthetic process	0.574184	0.925631	nonTerminalNode	1	32	89	3418	An09g00620,
GO:0042407	cristae formation	0.120882	0.925631	terminalNode	1	4	89	3446	An04g00130,
GO:0016129	phytosteroid biosynthetic process	0.266199	0.925631	nonTerminalNode	1	11	89	3439	An14g05780,
GO:0005996	monosaccharide metabolic process	0.577582	0.925631	nonTerminalNode	3	114	87	3336	An07g08990,An02g12140,An03g06550,
GO:0071472	cellular response to salt stress	0.0753222	0.848253	nonTerminalNode	3	36	87	3414	An04g00640,An03g03270,An08g09500,
GO:0006007	glucose catabolic process	0.167213	0.925631	nonTerminalNode	2	27	88	3423	An02g12140,An07g08990,
GO:0019236	response to pheromone	0.562972	0.925631	nonTerminalNode	1	31	89	3419	An13g02130,
GO:0019362	pyridine nucleotide metabolic process	0.14922	0.925631	nonTerminalNode	2	25	88	3425	An02g12140,An09g04250,
GO:0032989	cellular component morphogenesis	0.419302	0.925631	nonTerminalNode	2	54	88	3396	An12g02450,An02g03260,
GO:0010383	cell wall polysaccharide metabolic process	0.562972	0.925631	nonTerminalNode	1	31	89	3419	An03g05940,
GO:0006743	ubiquinone metabolic process	0.0251918	0.500626	nonTerminalNode	2	8	88	3442	An11g09930,An07g05610,
GO:0006869	lipid transport	0.515128	0.925631	nonTerminalNode	1	27	89	3423	An02g07570,
GO:0044281	small molecule metabolic process	0.00252844	0.153246	nonTerminalNode	32	757	58	2693	An16g02930,An03g03520,An08g11030,An03g04520,An09g00620,An02g00960,An17g02330,An07g05610,An11g09930,An14g05780,An12g00160,An04g00990,An04g06380,An11g09510,An07g08990,An03g01140,An17g02280,An15g02360,An03g06550,An15g03980,An03g06860,An01g14130,An09g04250,An12g00320,An11g05600,An03g06410,An14g06870,An02g12140,An11g01630,An03g04280,An04g00130,An08g02700,
GO:0072521	purine-containing compound metabolic process	0.428165	0.925631	nonTerminalNode	2	55	88	3395	An12g00320,An08g02700,
GO:0046942	carboxylic acid transport	0.221087	0.925631	nonTerminalNode	4	91	86	3359	An02g09540,An03g06860,An03g00430,An12g10000,
GO:0023058	adaptation of signaling pathway	0.143264	0.925631	nonTerminalNode	1	5	89	3445	An13g02130,
GO:0032200	telomere organization	0.595762	0.925631	nonTerminalNode	1	34	89	3416	An09g04250,
GO:0051094	positive regulation of developmental process	0.447985	0.925631	nonTerminalNode	1	22	89	3428	An01g08210,
GO:0009066	aspartate family amino acid metabolic process	0.0947184	0.905448	nonTerminalNode	3	40	87	3410	An17g02280,An04g06380,An08g02700,
GO:0045597	positive regulation of cell differentiation	0.266199	0.925631	nonTerminalNode	1	11	89	3439	An01g08210,
GO:0009119	ribonucleoside metabolic process	0.320952	0.925631	nonTerminalNode	1	14	89	3436	An08g02700,
GO:0032048	cardiolipin metabolic process	0.0979219	0.905448	terminalNode	1	3	89	3447	An04g00130,
GO:0042173	regulation of sporulation resulting in formation of a cellular spore	0.320952	0.925631	nonTerminalNode	1	14	89	3436	An01g08210,
GO:0006811	ion transport	0.0909787	0.905448	nonTerminalNode	6	117	84	3333	An15g04600,An04g04240,An18g00400,An03g03560,An07g06240,An02g12070,
GO:0015893	drug transport	0.00501496	0.220985	nonTerminalNode	4	24	86	3426	An11g07820,An01g06920,An11g07780,An03g03620,
GO:0019320	hexose catabolic process	0.20418	0.925631	nonTerminalNode	2	31	88	3419	An07g08990,An02g12140,
GO:0042278	purine nucleoside metabolic process	0.227294	0.925631	nonTerminalNode	1	9	89	3441	An08g02700,
GO:0033212	iron assimilation	0.00608142	0.227275	nonTerminalNode	2	3	88	3447	An07g06240,An03g03560,
GO:0006753	nucleoside phosphate metabolic process	0.178925	0.925631	nonTerminalNode	4	83	86	3367	An12g00320,An09g04250,An14g06870,An02g12140,
GO:0006650	glycerophospholipid metabolic process	0.364802	0.925631	nonTerminalNode	2	48	88	3402	An09g00620,An04g00130,
GO:0042221	response to chemical stimulus	0.0973373	0.905448	nonTerminalNode	11	270	79	3180	An11g09510,An05g00220,An17g02280,An11g02830,An11g07780,An11g07820,An13g02130,An12g08570,An02g12140,An01g06920,An03g03620,
GO:0009237	siderophore metabolic process	0.074369	0.848253	nonTerminalNode	1	2	89	3448	An05g00220,
GO:0015980	energy derivation by oxidation of organic compounds	0.171002	0.925631	nonTerminalNode	5	111	85	3339	An18g06760,An04g00640,An03g03270,An08g09500,An03g06550,
GO:0006082	organic acid metabolic process	0.053966	0.786971	nonTerminalNode	17	429	73	3021	An11g09510,An07g08990,An17g02280,An03g01140,An03g03520,An15g02360,An15g03980,An03g06860,An01g14130,An09g04250,An03g04520,An09g00620,An17g02330,An12g00160,An04g00990,An04g06380,An08g02700,
GO:0030003	cellular cation homeostasis	0.019676	0.448126	nonTerminalNode	5	57	85	3393	An15g03900,An07g10010,An05g00220,An03g03560,An07g06240,
GO:0006826	iron ion transport	0.060891	0.834371	nonTerminalNode	2	14	88	3436	An07g06240,An03g03560,
GO:0046471	phosphatidylglycerol metabolic process	0.0979219	0.905448	nonTerminalNode	1	3	89	3447	An04g00130,
GO:0006766	vitamin metabolic process	0.0263186	0.51296	nonTerminalNode	4	41	86	3409	An08g11030,An11g01630,An03g04280,An09g04250,
GO:0006888	ER to Golgi vesicle-mediated transport	0.416516	0.925631	nonTerminalNode	3	89	87	3361	An04g00640,An03g03270,An08g09500,
GO:0071705	nitrogen compound transport	0.105616	0.925631	nonTerminalNode	5	94	85	3356	An02g09540,An07g10010,An03g06860,An03g00430,An12g10000,
GO:0006066	alcohol metabolic process	0.0654466	0.848253	nonTerminalNode	9	191	81	3259	An07g08990,An16g02930,An11g05600,An03g06410,An02g12140,An03g06550,An14g05780,An02g00960,An04g00130,
GO:0044264	cellular polysaccharide metabolic process	0.0386811	0.647988	nonTerminalNode	5	69	85	3381	An16g02730,An03g06550,An12g02450,An03g05940,An02g03260,
GO:0006091	generation of precursor metabolites and energy	0.28461	0.925631	nonTerminalNode	6	169	84	3281	An07g08990,An04g00640,An03g03270,An03g06550,An18g06760,An08g09500,
GO:0006810	transport	0.242883	0.925631	nonTerminalNode	22	721	68	2729	An02g09540,An03g03270,An11g07780,An11g07820,An15g04600,An04g04240,An15g05290,An01g06920,An03g03620,An08g09500,An07g01470,An12g10000,An18g00400,An02g12070,An02g07570,An03g06860,An07g04070,An07g10010,An03g00430,An04g00640,An03g03560,An07g06240,
GO:0006402	mRNA catabolic process	0.626117	0.925631	nonTerminalNode	1	37	89	3413	An15g03420,
GO:0043436	oxoacid metabolic process	0.053016	0.778721	nonTerminalNode	17	428	73	3022	An11g09510,An07g08990,An17g02280,An03g01140,An03g03520,An15g02360,An15g03980,An03g06860,An01g14130,An09g04250,An03g04520,An09g00620,An17g02330,An12g00160,An04g00990,An04g06380,An08g02700,
GO:0030001	metal ion transport	0.13877	0.925631	nonTerminalNode	3	48	87	3402	An03g03560,An07g06240,An04g04240,
GO:0048878	chemical homeostasis	0.0447359	0.708435	nonTerminalNode	5	72	85	3378	An07g10010,An05g00220,An15g03900,An03g03560,An07g06240,
GO:0015849	organic acid transport	0.221087	0.925631	nonTerminalNode	4	91	86	3359	An02g09540,An03g06860,An03g00430,An12g10000,
GO:0072524	pyridine-containing compound metabolic process	0.158167	0.925631	nonTerminalNode	2	26	88	3424	An02g12140,An09g04250,
GO:0006520	cellular amino acid metabolic process	0.0176235	0.410608	nonTerminalNode	13	257	77	3193	An11g09510,An17g02280,An03g03520,An15g02360,An03g06860,An01g14130,An09g04250,An03g04520,An17g02330,An12g00160,An04g00990,An04g06380,An08g02700,
GO:0006030	chitin metabolic process	0.585112	0.925631	nonTerminalNode	1	33	89	3417	An03g05940,
GO:0033609	oxalate metabolic process	0.0123537	0.309149	terminalNode	2	5	88	3445	An03g01140,An15g03980,
GO:0006090	pyruvate metabolic process	0.241958	0.925631	nonTerminalNode	2	35	88	3415	An12g00160,An07g08990,
GO:0005976	polysaccharide metabolic process	0.210818	0.925631	nonTerminalNode	5	120	85	3330	An16g02730,An03g06550,An12g02450,An03g05940,An02g03260,
GO:0045595	regulation of cell differentiation	0.338289	0.925631	nonTerminalNode	1	15	89	3435	An01g08210,
GO:0015865	purine nucleotide transport	0.120882	0.925631	nonTerminalNode	1	4	89	3446	An07g10010,
GO:0006518	peptide metabolic process	0.00909996	0.266486	nonTerminalNode	4	29	86	3421	An13g02130,An03g03520,An03g00650,An05g00220,
GO:0044272	sulfur compound biosynthetic process	0.0663709	0.848253	nonTerminalNode	3	34	87	3416	An11g01630,An03g04280,An08g02700,
GO:0070592	cell wall polysaccharide biosynthetic process	0.284918	0.925631	nonTerminalNode	1	12	89	3438	An03g05940,
GO:0000302	response to reactive oxygen species	0.515128	0.925631	nonTerminalNode	1	27	89	3423	An02g12140,
GO:0046164	alcohol catabolic process	0.299062	0.925631	nonTerminalNode	2	41	88	3409	An07g08990,An02g12140,
GO:0060249	anatomical structure homeostasis	0.585112	0.925631	nonTerminalNode	1	33	89	3417	An09g04250,
GO:0006694	steroid biosynthetic process	0.355189	0.925631	nonTerminalNode	1	16	89	3434	An14g05780,
GO:0000103	sulfate assimilation	0.186351	0.925631	terminalNode	1	7	89	3443	An15g04600,
GO:0055069	zinc ion homeostasis	0.074369	0.848253	nonTerminalNode	1	2	89	3448	An15g03900,
GO:0007154	cell communication	0.226541	0.925631	nonTerminalNode	4	92	86	3358	An05g00220,An02g14190,An03g03560,An07g06240,
GO:0042723	thiamine-containing compound metabolic process	0.000153218	0.034508	nonTerminalNode	3	2	87	3448	An03g04280,An08g11030,An11g01630,
GO:0043324	pigment metabolic process involved in developmental pigmentation	0.0979219	0.905448	terminalNode	1	3	89	3447	An01g08110,
GO:0009251	glucan catabolic process	0.355189	0.925631	nonTerminalNode	1	16	89	3434	An03g06550,
GO:0015812	gamma-aminobutyric acid transport	0.00472164	0.212683	terminalNode	3	11	87	3439	An02g09540,An12g10000,An03g00430,
GO:0051186	cofactor metabolic process	0.0716659	0.848253	nonTerminalNode	7	137	83	3313	An05g00220,An07g05610,An02g12140,An18g06760,An11g09930,An09g04250,An08g02700,
GO:0045426	quinone cofactor biosynthetic process	0.0251918	0.500626	nonTerminalNode	2	8	88	3442	An11g09930,An07g05610,
GO:0006879	cellular iron ion homeostasis	0.00815266	0.254237	nonTerminalNode	4	28	86	3422	An07g10010,An05g00220,An03g03560,An07g06240,
GO:0006725	cellular aromatic compound metabolic process	0.00329201	0.166823	nonTerminalNode	8	91	82	3359	An01g08210,An12g00320,An09g04250,An08g11030,An04g06380,An11g01630,An03g04280,An08g02700,
GO:0000271	polysaccharide biosynthetic process	0.574184	0.925631	nonTerminalNode	1	32	89	3418	An03g05940,
GO:0000002	mitochondrial genome maintenance	0.0270815	0.517869	nonTerminalNode	3	23	87	3427	An07g10010,An11g01630,An07g03020,
GO:0000754	adaptation of signaling pathway by response to pheromone involved in conjugation with cellular fusion	0.143264	0.925631	terminalNode	1	5	89	3445	An13g02130,
GO:0000272	polysaccharide catabolic process	0.512654	0.925631	nonTerminalNode	2	65	88	3385	An16g02730,An03g06550,
GO:0006006	glucose metabolic process	0.175554	0.925631	nonTerminalNode	3	54	87	3396	An07g08990,An02g12140,An03g06550,
GO:0046417	chorismate metabolic process	0.21357	0.925631	nonTerminalNode	2	32	88	3418	An04g06380,An09g04250,
GO:0008202	steroid metabolic process	0.0663709	0.848253	nonTerminalNode	3	34	87	3416	An03g06410,An16g02930,An14g05780,
GO:0016265	death	0.025113	0.500626	nonTerminalNode	5	61	85	3389	An01g09930,An04g00640,An03g03270,An08g09500,An18g00540,
GO:0042493	response to drug	0.0103161	0.274479	nonTerminalNode	7	89	83	3361	An11g09510,An11g07820,An01g06920,An17g02280,An03g03620,An11g02830,An11g07780,
GO:0000749	response to pheromone involved in conjugation with cellular fusion	0.489299	0.925631	nonTerminalNode	1	25	89	3425	An13g02130,
GO:0009308	amine metabolic process	0.0133209	0.329286	nonTerminalNode	15	304	75	3146	An11g09510,An17g02280,An03g03520,An15g02360,An03g06860,An01g14130,An09g04250,An03g04520,An17g02330,An03g05940,An12g00160,An04g00990,An04g06380,An08g02700,An04g00130,
GO:0006767	water-soluble vitamin metabolic process	0.0263186	0.51296	nonTerminalNode	4	41	86	3409	An08g11030,An11g01630,An03g04280,An09g04250,
GO:0006855	drug transmembrane transport	0.00438255	0.201896	terminalNode	4	23	86	3427	An11g07820,An01g06920,An03g03620,An11g07780,
GO:0043938	positive regulation of sporulation	0.418623	0.925631	nonTerminalNode	1	20	89	3430	An01g08210,
GO:0006882	cellular zinc ion homeostasis	0.074369	0.848253	terminalNode	1	2	89	3448	An15g03900,
GO:0016128	phytosteroid metabolic process	0.284918	0.925631	nonTerminalNode	1	12	89	3438	An14g05780,
GO:0030011	maintenance of cell polarity	0.120882	0.925631	terminalNode	1	4	89	3446	An02g07570,
GO:0010106	cellular response to iron ion starvation	4.468e-05	0.0208537	terminalNode	4	5	86	3445	An07g06240,An02g14190,An05g00220,An03g03560,
GO:0045461	sterigmatocystin biosynthetic process	0.284918	0.925631	nonTerminalNode	1	12	89	3438	An01g08210,
GO:0008219	cell death	0.025113	0.500626	nonTerminalNode	5	61	85	3389	An01g09930,An04g00640,An03g03270,An08g09500,An18g00540,
GO:0042439	ethanolamine-containing compound metabolic process	0.207084	0.925631	nonTerminalNode	1	8	89	3442	An04g00130,
GO:0019290	siderophore biosynthetic process	0.074369	0.848253	terminalNode	1	2	89	3448	An05g00220,
GO:0009084	glutamine family amino acid biosynthetic process	0.0302873	0.561152	nonTerminalNode	2	9	88	3441	An04g00990,An03g06860,
GO:0009605	response to external stimulus	0.194404	0.925631	nonTerminalNode	4	86	86	3364	An05g00220,An02g14190,An03g03560,An07g06240,
GO:0046112	nucleobase biosynthetic process	0.284918	0.925631	nonTerminalNode	1	12	89	3438	An12g00320,
GO:0045488	pectin metabolic process	0.475879	0.925631	nonTerminalNode	1	24	89	3426	An16g02730,
GO:0043157	response to cation stress	0.00627893	0.227275	nonTerminalNode	5	42	85	3408	An04g00640,An14g05780,An11g01630,An03g03270,An08g09500,
GO:0046473	phosphatidic acid metabolic process	0.165083	0.925631	nonTerminalNode	1	6	89	3444	An09g00620,
GO:0007007	inner mitochondrial membrane organization	0.266199	0.925631	nonTerminalNode	1	11	89	3439	An04g00130,
GO:0046496	nicotinamide nucleotide metabolic process	0.131667	0.925631	nonTerminalNode	2	23	88	3427	An02g12140,An09g04250,
GO:0055072	iron ion homeostasis	0.00815266	0.254237	nonTerminalNode	4	28	86	3422	An07g10010,An05g00220,An03g03560,An07g06240,
GO:0019438	aromatic compound biosynthetic process	0.0369824	0.62984	nonTerminalNode	4	46	86	3404	An04g06380,An11g01630,An03g04280,An09g04250,
GO:0009966	regulation of signal transduction	0.433492	0.925631	nonTerminalNode	1	21	89	3429	An13g02130,
GO:0009067	aspartate family amino acid biosynthetic process	0.355189	0.925631	nonTerminalNode	1	16	89	3434	An17g02280,
GO:0043473	pigmentation	0.0979219	0.905448	nonTerminalNode	1	3	89	3447	An01g08110,
GO:0006887	exocytosis	0.447985	0.925631	nonTerminalNode	1	22	89	3428	An02g07570,
GO:0046148	pigment biosynthetic process	0.371661	0.925631	nonTerminalNode	1	17	89	3433	An12g00320,
GO:0034305	regulation of asexual sporulation	0.595762	0.925631	nonTerminalNode	1	34	89	3416	An01g08210,
GO:0019363	pyridine nucleotide biosynthetic process	0.227294	0.925631	nonTerminalNode	1	9	89	3441	An09g04250,
GO:0006772	thiamine metabolic process	0.00188629	0.135787	nonTerminalNode	2	1	88	3449	An03g04280,An11g01630,
GO:0019748	secondary metabolic process	0.00329201	0.166823	nonTerminalNode	8	91	82	3359	An01g08210,An15g04140,An05g00220,An03g03520,An03g00650,An06g00770,An12g02730,An06g01320,
GO:0050801	ion homeostasis	0.0426579	0.680847	nonTerminalNode	5	71	85	3379	An07g10010,An05g00220,An15g03900,An03g03560,An07g06240,
GO:0009069	serine family amino acid metabolic process	0.502379	0.925631	nonTerminalNode	1	26	89	3424	An17g02330,
GO:0006113	fermentation	0.0998605	0.91179	nonTerminalNode	3	41	87	3409	An04g00640,An03g03270,An08g09500,
GO:0009991	response to extracellular stimulus	0.189197	0.925631	nonTerminalNode	4	85	86	3365	An05g00220,An02g14190,An03g03560,An07g06240,
GO:0055086	nucleobase, nucleoside and nucleotide metabolic process	0.364145	0.925631	nonTerminalNode	5	151	85	3299	An12g00320,An14g06870,An02g12140,An09g04250,An08g02700,
GO:0044247	cellular polysaccharide catabolic process	0.20418	0.925631	nonTerminalNode	2	31	88	3419	An16g02730,An03g06550,
GO:0015711	organic anion transport	0.246995	0.925631	nonTerminalNode	1	10	89	3440	An18g00400,
GO:0072530	purine-containing compound transmembrane transport	0.207084	0.925631	nonTerminalNode	1	8	89	3442	An07g10010,
GO:0072525	pyridine-containing compound biosynthetic process	0.246995	0.925631	nonTerminalNode	1	10	89	3440	An09g04250,
GO:0006094	gluconeogenesis	0.502379	0.925631	nonTerminalNode	1	26	89	3424	An07g08990,
GO:0055065	metal ion homeostasis	0.0346775	0.599056	nonTerminalNode	4	45	86	3405	An07g10010,An05g00220,An03g03560,An07g06240,
GO:0006525	arginine metabolic process	0.11465	0.925631	nonTerminalNode	2	21	88	3429	An03g06860,An15g02360,
GO:0005975	carbohydrate metabolic process	0.442325	0.925631	nonTerminalNode	9	315	81	3135	An07g08990,An16g02730,An03g06550,An02g00960,An11g05600,An02g12140,An12g02450,An03g05940,An02g03260,
GO:0019674	NAD metabolic process	0.246995	0.925631	nonTerminalNode	1	10	89	3440	An09g04250,
GO:0006099	tricarboxylic acid cycle	0.418623	0.925631	terminalNode	1	20	89	3430	An18g06760,
GO:0009435	NAD biosynthetic process	0.165083	0.925631	nonTerminalNode	1	6	89	3444	An09g04250,
GO:0019318	hexose metabolic process	0.339666	0.925631	nonTerminalNode	3	78	87	3372	An07g08990,An02g12140,An03g06550,
GO:0051093	negative regulation of developmental process	0.338289	0.925631	nonTerminalNode	1	15	89	3435	An01g08210,
GO:0043940	regulation of sexual sporulation resulting in formation of a cellular spore	0.266199	0.925631	nonTerminalNode	1	11	89	3439	An01g08210,
GO:0006654	phosphatidic acid biosynthetic process	0.165083	0.925631	terminalNode	1	6	89	3444	An09g00620,
GO:0006733	oxidoreduction coenzyme metabolic process	0.0162976	0.39068	nonTerminalNode	4	35	86	3415	An11g09930,An02g12140,An09g04250,An07g05610,
GO:0016052	carbohydrate catabolic process	0.34677	0.925631	nonTerminalNode	4	113	86	3337	An07g08990,An16g02730,An02g12140,An03g06550,
GO:2000241	regulation of reproductive process	0.433492	0.925631	nonTerminalNode	1	21	89	3429	An01g08210,
GO:0010913	regulation of sterigmatocystin biosynthetic process	0.207084	0.925631	nonTerminalNode	1	8	89	3442	An01g08210,
GO:0015918	sterol transport	0.207084	0.925631	terminalNode	1	8	89	3442	An02g07570,
GO:0043648	dicarboxylic acid metabolic process	0.00627893	0.227275	nonTerminalNode	5	42	85	3408	An12g00160,An03g01140,An04g06380,An09g04250,An15g03980,
GO:0006038	cell wall chitin biosynthetic process	0.207084	0.925631	terminalNode	1	8	89	3442	An03g05940,
GO:0042440	pigment metabolic process	0.0982726	0.905448	nonTerminalNode	2	19	88	3431	An12g00320,An01g08110,
GO:0043101	purine-containing compound salvage	0.0979219	0.905448	terminalNode	1	3	89	3447	An12g00320,
GO:0010382	cellular cell wall macromolecule metabolic process	0.489299	0.925631	nonTerminalNode	1	25	89	3425	An03g05940,
GO:0009163	nucleoside biosynthetic process	0.074369	0.848253	nonTerminalNode	1	2	89	3448	An08g02700,
GO:0006790	sulfur compound metabolic process	0.0426579	0.680847	nonTerminalNode	5	71	85	3379	An15g04600,An08g11030,An11g01630,An03g04280,An08g02700,
GO:0009072	aromatic amino acid family metabolic process	0.251467	0.925631	nonTerminalNode	2	36	88	3414	An04g06380,An09g04250,
GO:0071470	cellular response to osmotic stress	0.221432	0.925631	nonTerminalNode	3	61	87	3389	An04g00640,An03g03270,An08g09500,
GO:0075306	regulation of conidium formation	0.562972	0.925631	nonTerminalNode	1	31	89	3419	An01g08210,
GO:0016126	sterol biosynthetic process	0.355189	0.925631	nonTerminalNode	1	16	89	3434	An14g05780,
GO:0075308	negative regulation of conidium formation	0.246995	0.925631	terminalNode	1	10	89	3440	An01g08210,
GO:0000723	telomere maintenance	0.585112	0.925631	nonTerminalNode	1	33	89	3417	An09g04250,
GO:0006739	NADP metabolic process	0.303165	0.925631	nonTerminalNode	1	13	89	3437	An02g12140,
GO:0009110	vitamin biosynthetic process	0.0579481	0.8157	nonTerminalNode	3	32	87	3418	An11g01630,An09g04250,An03g04280,
GO:0072503	cellular divalent inorganic cation homeostasis	0.371661	0.925631	nonTerminalNode	1	17	89	3433	An15g03900,
GO:0009262	deoxyribonucleotide metabolic process	0.120882	0.925631	nonTerminalNode	1	4	89	3446	An14g06870,
GO:0009314	response to radiation	0.303165	0.925631	nonTerminalNode	1	13	89	3437	An01g08210,
GO:0006633	fatty acid biosynthetic process	0.574184	0.925631	terminalNode	1	32	89	3418	An09g00620,
GO:0055082	cellular chemical homeostasis	0.0426579	0.680847	nonTerminalNode	5	71	85	3379	An07g10010,An05g00220,An15g03900,An03g03560,An07g06240,
GO:0009403	toxin biosynthetic process	0.0477068	0.72708	nonTerminalNode	2	12	88	3438	An01g08210,An03g03520,
GO:0006536	glutamate metabolic process	0.186351	0.925631	nonTerminalNode	1	7	89	3443	An04g00990,
GO:0006022	aminoglycan metabolic process	0.585112	0.925631	nonTerminalNode	1	33	89	3417	An03g05940,
GO:0042819	vitamin B6 biosynthetic process	0.074369	0.848253	terminalNode	1	2	89	3448	An03g04280,
GO:0031667	response to nutrient levels	0.189197	0.925631	nonTerminalNode	4	85	86	3365	An05g00220,An02g14190,An03g03560,An07g06240,
GO:0071852	fungal-type cell wall organization or biogenesis	0.367803	0.925631	nonTerminalNode	3	82	87	3368	An08g03510,An12g02450,An02g03260,
GO:0006098	pentose-phosphate shunt	0.207084	0.925631	nonTerminalNode	1	8	89	3442	An02g12140,
GO:0006084	acetyl-CoA metabolic process	0.475879	0.925631	nonTerminalNode	1	24	89	3426	An18g06760,
GO:0015891	siderophore transport	0.00608142	0.227275	terminalNode	2	3	88	3447	An07g06240,An03g03560,
GO:0046364	monosaccharide biosynthetic process	0.585112	0.925631	nonTerminalNode	1	33	89	3417	An07g08990,
GO:0010876	lipid localization	0.574184	0.925631	nonTerminalNode	1	32	89	3418	An02g07570,
GO:0044283	small molecule biosynthetic process	0.00228263	0.149255	nonTerminalNode	16	275	74	3175	An07g08990,An17g02280,An03g06860,An01g14130,An09g04250,An03g04520,An09g00620,An17g02330,An12g00320,An14g06870,An11g01630,An03g04280,An14g05780,An04g00990,An04g06380,An08g02700,
GO:0006892	post-Golgi vesicle-mediated transport	0.585112	0.925631	nonTerminalNode	1	33	89	3417	An02g07570,
GO:0016053	organic acid biosynthetic process	0.00980595	0.272283	nonTerminalNode	10	159	80	3291	An17g02280,An17g02330,An03g06860,An01g14130,An09g04250,An03g04520,An09g00620,An04g00990,An04g06380,An08g02700,
GO:0023051	regulation of signaling	0.447985	0.925631	nonTerminalNode	1	22	89	3428	An13g02130,
GO:0030005	cellular di-, tri-valent inorganic cation homeostasis	0.0104267	0.274479	terminalNode	5	48	85	3402	An15g03900,An07g10010,An03g03560,An05g00220,An07g06240,
GO:0071554	cell wall organization or biogenesis	0.340907	0.925631	nonTerminalNode	4	112	86	3338	An08g03510,An12g02450,An03g05940,An02g03260,
GO:0005980	glycogen catabolic process	0.074369	0.848253	terminalNode	1	2	89	3448	An03g06550,
GO:0043171	peptide catabolic process	0.143264	0.925631	nonTerminalNode	1	5	89	3445	An13g02130,
GO:0042364	water-soluble vitamin biosynthetic process	0.0579481	0.8157	nonTerminalNode	3	32	87	3418	An11g01630,An09g04250,An03g04280,
GO:0043043	peptide biosynthetic process	0.00700173	0.239335	nonTerminalNode	3	13	87	3437	An03g00650,An03g03520,An05g00220,
GO:0045881	positive regulation of sporulation resulting in formation of a cellular spore	0.246995	0.925631	nonTerminalNode	1	10	89	3440	An01g08210,
GO:0048193	Golgi vesicle transport	0.457329	0.925631	nonTerminalNode	4	132	86	3318	An04g00640,An03g03270,An02g07570,An08g09500,
GO:0006828	manganese ion transport	0.120882	0.925631	terminalNode	1	4	89	3446	An04g04240,
GO:0070589	cellular component macromolecule biosynthetic process	0.355189	0.925631	nonTerminalNode	1	16	89	3434	An03g05940,
GO:0042592	homeostatic process	0.0909787	0.905448	nonTerminalNode	6	117	84	3333	An07g10010,An05g00220,An09g04250,An15g03900,An03g03560,An07g06240,
GO:0043474	pigment metabolic process involved in pigmentation	0.0979219	0.905448	nonTerminalNode	1	3	89	3447	An01g08110,
GO:0046356	acetyl-CoA catabolic process	0.418623	0.925631	nonTerminalNode	1	20	89	3430	An18g06760,
GO:0046128	purine ribonucleoside metabolic process	0.227294	0.925631	nonTerminalNode	1	9	89	3441	An08g02700,
GO:0034354	de novo NAD biosynthetic process from tryptophan	0.120882	0.925631	terminalNode	1	4	89	3446	An09g04250,
GO:0065008	regulation of biological quality	0.561885	0.925631	nonTerminalNode	6	230	84	3220	An07g10010,An05g00220,An03g03560,An09g04250,An15g03900,An07g06240,
GO:0051187	cofactor catabolic process	0.475879	0.925631	nonTerminalNode	1	24	89	3426	An18g06760,
GO:0044108	cellular alcohol biosynthetic process	0.266199	0.925631	nonTerminalNode	1	11	89	3439	An14g05780,
GO:0006338	chromatin remodeling	0.248669	0.925631	nonTerminalNode	3	65	87	3385	An04g00640,An03g03270,An08g09500,
GO:0009628	response to abiotic stimulus	0.0273428	0.51798	nonTerminalNode	11	216	79	3234	An01g08210,An04g00640,An03g03270,An12g08570,An11g01630,An03g05940,An03g06850,An18g06650,An07g04070,An14g05780,An08g09500,
GO:0008652	cellular amino acid biosynthetic process	0.00257049	0.153246	nonTerminalNode	9	108	81	3342	An03g06860,An17g02280,An17g02330,An01g14130,An09g04250,An03g04520,An04g00990,An04g06380,An08g02700,
GO:0070882	cellular cell wall organization or biogenesis	0.300069	0.925631	nonTerminalNode	4	105	86	3345	An08g03510,An12g02450,An03g05940,An02g03260,
GO:0071702	organic substance transport	0.27788	0.925631	nonTerminalNode	5	134	85	3316	An02g09540,An03g00430,An02g07570,An03g06860,An12g10000,
GO:0055066	di-, tri-valent inorganic cation homeostasis	0.0104267	0.274479	terminalNode	5	48	85	3402	An15g03900,An07g10010,An03g03560,An05g00220,An07g06240,
GO:0055085	transmembrane transport	0.0307037	0.561152	nonTerminalNode	8	138	82	3312	An07g10010,An11g07780,An11g07820,An01g06920,An03g03620,An15g04600,An18g00400,An02g12070,
GO:0019319	hexose biosynthetic process	0.527553	0.925631	nonTerminalNode	1	28	89	3422	An07g08990,
GO:0051234	establishment of localization	0.280267	0.925631	nonTerminalNode	22	738	68	2712	An02g09540,An03g03270,An11g07780,An11g07820,An15g04600,An04g04240,An15g05290,An01g06920,An03g03620,An08g09500,An07g01470,An12g10000,An18g00400,An02g12070,An02g07570,An03g06860,An07g04070,An07g10010,An03g00430,An04g00640,An03g03560,An07g06240,
GO:0034404	nucleobase, nucleoside and nucleotide biosynthetic process	0.0783031	0.862611	nonTerminalNode	4	60	86	3390	An14g06870,An12g00320,An09g04250,An08g02700,
GO:0009228	thiamine biosynthetic process	0.00188629	0.135787	terminalNode	2	1	88	3449	An03g04280,An11g01630,
GO:0006415	translational termination	0.186351	0.925631	terminalNode	1	7	89	3443	An15g03420,
GO:0043156	chromatin remodeling in response to cation stress	0.0753222	0.848253	terminalNode	3	36	87	3414	An04g00640,An03g03270,An08g09500,
GO:0072507	divalent inorganic cation homeostasis	0.371661	0.925631	nonTerminalNode	1	17	89	3433	An15g03900,
GO:0019662	non-glycolytic fermentation	0.0753222	0.848253	terminalNode	3	36	87	3414	An04g00640,An03g03270,An08g09500,
GO:0000956	nuclear-transcribed mRNA catabolic process	0.626117	0.925631	nonTerminalNode	1	37	89	3413	An15g03420,
GO:0006875	cellular metal ion homeostasis	0.0346775	0.599056	nonTerminalNode	4	45	86	3405	An07g10010,An05g00220,An03g03560,An07g06240,

## Sheet: MF over 48 h glu vs 6h str DW
GO term	description	p-value	FDR	node type	sP	rP	sN	rN	genes enriched
GO:0016709	oxidoreductase activity, acting on paired donors, with incorporation or reduction of molecular oxygen, NADH or NADPH as one donor, and incorporation of one atom of oxygen	0.186351	0.925631	terminalNode	1	7	89	3443	An03g06410,
GO:0004448	isocitrate dehydrogenase activity	0.074369	0.925631	terminalNode	1	2	89	3448	An18g06760,
GO:0016705	oxidoreductase activity, acting on paired donors, with incorporation or reduction of molecular oxygen	0.0360459	0.925631	nonTerminalNode	3	26	87	3424	An12g08570,An03g06410,An16g02930,
GO:0016740	transferase activity	0.245204	0.925631	nonTerminalNode	16	506	74	2944	An03g03270,An03g04550,An09g00620,An12g02450,An03g05940,An08g09500,An04g06380,An02g03260,An07g08990,An17g02280,An15g02360,An04g00640,An12g00320,An01g09930,An18g00540,An08g02700,
GO:0008238	exopeptidase activity	0.0098349	0.499046	nonTerminalNode	3	15	87	3435	An01g11340,An05g00070,An07g08030,
GO:0046914	transition metal ion binding	0.31801	0.925631	nonTerminalNode	2	43	88	3407	An15g04140,An12g02730,
GO:0003939	L-iditol 2-dehydrogenase activity	0.0979219	0.925631	terminalNode	1	3	89	3447	An02g00960,
GO:0022804	active transmembrane transporter activity	0.00496748	0.315849	nonTerminalNode	9	120	81	3330	An02g09540,An03g00430,An04g04240,An11g07780,An03g06860,An11g07820,An01g06920,An12g10000,An02g12070,
GO:0070006	metalloaminopeptidase activity	0.120882	0.925631	terminalNode	1	4	89	3446	An01g11340,
GO:0019899	enzyme binding	0.186351	0.925631	nonTerminalNode	1	7	89	3443	An11g02830,
GO:0043492	ATPase activity, coupled to movement of substances	0.0947184	0.925631	nonTerminalNode	3	40	87	3410	An11g07820,An01g06920,An11g07780,
GO:0005275	amine transmembrane transporter activity	0.0818854	0.925631	nonTerminalNode	4	61	86	3389	An02g09540,An03g06860,An03g00430,An12g10000,
GO:0016702	oxidoreductase activity, acting on single donors with incorporation of molecular oxygen, incorporation of two atoms of oxygen	0.165083	0.925631	terminalNode	1	6	89	3444	An09g04250,
GO:0035639	purine ribonucleoside triphosphate binding	0.290391	0.925631	nonTerminalNode	3	71	87	3379	An04g00640,An03g03270,An08g09500,
GO:0032561	guanyl ribonucleotide binding	0.150721	0.925631	nonTerminalNode	3	50	87	3400	An04g00640,An03g03270,An08g09500,
GO:0016616	oxidoreductase activity, acting on the CH-OH group of donors, NAD or NADP as acceptor	0.0141369	0.599249	nonTerminalNode	7	95	83	3355	An18g06760,An17g02330,An01g14130,An12g00160,An09g00620,An02g00960,An02g12140,
GO:0016651	oxidoreductase activity, acting on NADH or NADPH	0.574184	0.925631	nonTerminalNode	1	32	89	3418	An09g00620,
GO:0005496	steroid binding	0.143264	0.925631	nonTerminalNode	1	5	89	3445	An02g07570,
GO:0015075	ion transmembrane transporter activity	0.166777	0.925631	nonTerminalNode	5	110	85	3340	An15g04600,An04g04240,An15g03900,An18g00400,An02g12070,
GO:0015932	nucleobase, nucleoside, nucleotide and nucleic acid transmembrane transporter activity	0.227294	0.925631	nonTerminalNode	1	9	89	3441	An07g10010,
GO:0050136	NADH dehydrogenase (quinone) activity	0.355189	0.925631	nonTerminalNode	1	16	89	3434	An09g00620,
GO:0016774	phosphotransferase activity, carboxyl group as acceptor	0.120882	0.925631	terminalNode	1	4	89	3446	An17g02280,
GO:0016757	transferase activity, transferring glycosyl groups	0.00189796	0.181018	nonTerminalNode	9	103	81	3347	An01g09930,An04g00640,An03g03270,An12g00320,An03g04550,An08g09500,An18g00540,An12g02450,An02g03260,
GO:0022892	substrate-specific transporter activity	0.132744	0.925631	nonTerminalNode	10	255	80	3195	An02g09540,An03g06860,An15g04600,An15g03900,An07g10010,An03g00430,An04g04240,An12g10000,An18g00400,An02g12070,
GO:0005471	ATP:ADP antiporter activity	0.074369	0.925631	terminalNode	1	2	89	3448	An03g06860,
GO:0004177	aminopeptidase activity	0.0204886	0.710583	nonTerminalNode	2	7	88	3443	An01g11340,An05g00070,
GO:0016218	polyketide synthase activity	0.20418	0.925631	terminalNode	2	31	88	3419	An15g04140,An12g02730,
GO:0060089	molecular transducer activity	0.158167	0.925631	nonTerminalNode	2	26	88	3424	An01g08210,An07g04070,
GO:0003824	catalytic activity	0.105063	0.925631	nonTerminalNode	48	1590	42	1860	An11g07780,An05g00070,An18g06760,An03g04520,An02g00960,An12g02450,An01g06920,An04g00990,An04g06380,An07g08990,An05g00220,An16g02730,An01g14130,An04g00640,An12g00320,An11g05600,An14g06870,An02g12140,An01g09930,An07g08030,An12g02730,An16g02930,An01g11340,An03g03520,An03g03270,An08g11030,An11g07820,An03g04550,An09g00620,An17g02330,An13g02130,An12g08570,An03g05940,An14g05780,An08g09500,An12g00160,An0…
GO:0046873	metal ion transmembrane transporter activity	0.185559	0.925631	nonTerminalNode	2	29	88	3421	An15g03900,An04g04240,
GO:0008379	thioredoxin peroxidase activity	0.074369	0.925631	terminalNode	1	2	89	3448	An12g08570,
GO:0005525	GTP binding	0.150721	0.925631	terminalNode	3	50	87	3400	An04g00640,An03g03270,An08g09500,
GO:0003993	acid phosphatase activity	0.143264	0.925631	terminalNode	1	5	89	3445	An08g11030,
GO:0046943	carboxylic acid transmembrane transporter activity	0.130832	0.925631	nonTerminalNode	4	73	86	3377	An02g09540,An03g06860,An03g00430,An12g10000,
GO:0032555	purine ribonucleotide binding	0.290391	0.925631	nonTerminalNode	3	71	87	3379	An04g00640,An03g03270,An08g09500,
GO:0008142	oxysterol binding	0.143264	0.925631	terminalNode	1	5	89	3445	An02g07570,
GO:0016655	oxidoreductase activity, acting on NADH or NADPH, quinone or similar compound as acceptor	0.371661	0.925631	nonTerminalNode	1	17	89	3433	An09g00620,
GO:0016627	oxidoreductase activity, acting on the CH-CH group of donors	0.527553	0.925631	nonTerminalNode	1	28	89	3422	An14g05780,
GO:0046915	transition metal ion transmembrane transporter activity	0.041566	0.925631	nonTerminalNode	2	11	88	3439	An15g03900,An04g04240,
GO:0015215	nucleotide transmembrane transporter activity	0.074369	0.925631	terminalNode	1	2	89	3448	An07g10010,
GO:0022857	transmembrane transporter activity	0.012384	0.555823	nonTerminalNode	13	245	77	3205	An02g09540,An11g07780,An03g06860,An11g07820,An15g04600,An15g03900,An07g10010,An03g00430,An04g04240,An01g06920,An12g10000,An18g00400,An02g12070,
GO:0016831	carboxy-lyase activity	0.0903584	0.925631	nonTerminalNode	2	18	88	3432	An03g01140,An15g03980,
GO:0008235	metalloexopeptidase activity	0.143264	0.925631	nonTerminalNode	1	5	89	3445	An01g11340,
GO:0016763	transferase activity, transferring pentosyl groups	0.000363658	0.181018	nonTerminalNode	7	47	83	3403	An18g00540,An01g09930,An04g00640,An03g03270,An12g00320,An03g04550,An08g09500,
GO:0004871	signal transducer activity	0.158167	0.925631	nonTerminalNode	2	26	88	3424	An01g08210,An07g04070,
GO:0008137	NADH dehydrogenase (ubiquinone) activity	0.355189	0.925631	terminalNode	1	16	89	3434	An09g00620,
GO:0016491	oxidoreductase activity	0.00081564	0.181018	nonTerminalNode	19	326	71	3124	An11g09510,An05g00220,An16g02930,An18g06760,An01g14130,An09g04250,An09g00620,An02g00960,An17g02330,An11g05600,An03g06410,An14g06870,An12g08570,An02g12140,An15g04140,An14g05780,An12g00160,An04g00990,An12g02730,
GO:0004175	endopeptidase activity	0.320952	0.925631	nonTerminalNode	1	14	89	3436	An13g02130,
GO:0047657	alpha-1,3-glucan synthase activity	0.00188629	0.181018	terminalNode	2	1	88	3449	An12g02450,An02g03260,
GO:0043169	cation binding	0.364802	0.925631	nonTerminalNode	2	48	88	3402	An15g04140,An12g02730,
GO:0043167	ion binding	0.374028	0.925631	nonTerminalNode	2	49	88	3401	An15g04140,An12g02730,
GO:0016701	oxidoreductase activity, acting on single donors with incorporation of molecular oxygen	0.165083	0.925631	nonTerminalNode	1	6	89	3444	An09g04250,
GO:0072509	divalent inorganic cation transmembrane transporter activity	0.355189	0.925631	nonTerminalNode	1	16	89	3434	An15g03900,
GO:0032934	sterol binding	0.143264	0.925631	nonTerminalNode	1	5	89	3445	An02g07570,
GO:0015171	amino acid transmembrane transporter activity	0.061627	0.925631	nonTerminalNode	4	55	86	3395	An02g09540,An12g10000,An03g06860,An03g00430,
GO:0008270	zinc ion binding	0.185559	0.925631	terminalNode	2	29	88	3421	An12g02730,An15g04140,
GO:0000166	nucleotide binding	0.0924299	0.925631	nonTerminalNode	5	90	85	3360	An01g09930,An04g00640,An03g03270,An08g09500,An18g00540,
GO:0004160	dihydroxy-acid dehydratase activity	0.165083	0.925631	terminalNode	1	6	89	3444	An03g04520,
GO:0004872	receptor activity	0.207084	0.925631	nonTerminalNode	1	8	89	3442	An07g04070,
GO:0016903	oxidoreductase activity, acting on the aldehyde or oxo group of donors	0.462111	0.925631	nonTerminalNode	1	23	89	3427	An11g09510,
GO:0004888	transmembrane receptor activity	0.186351	0.925631	terminalNode	1	7	89	3443	An07g04070,
GO:0015300	solute:solute antiporter activity	0.246995	0.925631	nonTerminalNode	1	10	89	3440	An03g06860,
GO:0050193	phosphoketolase activity	0.0753222	0.925631	terminalNode	3	36	87	3414	An04g00640,An03g03270,An08g09500,
GO:0016830	carbon-carbon lyase activity	0.02977	0.925631	nonTerminalNode	5	64	85	3386	An03g01140,An04g00640,An03g03270,An08g09500,An15g03980,
GO:0004731	purine-nucleoside phosphorylase activity	0.00384674	0.266824	terminalNode	5	37	85	3413	An18g00540,An01g09930,An04g00640,An03g03270,An08g09500,
GO:0016725	oxidoreductase activity, acting on CH or CH2 groups	0.074369	0.925631	terminalNode	1	2	89	3448	An14g06870,
GO:0050613	delta14-sterol reductase activity	0.074369	0.925631	terminalNode	1	2	89	3448	An14g05780,
GO:0004069	L-aspartate:2-oxoglutarate aminotransferase activity	0.074369	0.925631	terminalNode	1	2	89	3448	An04g06380,
GO:0008194	UDP-glycosyltransferase activity	0.0982726	0.925631	nonTerminalNode	2	19	88	3431	An12g02450,An02g03260,
GO:0015926	glucosidase activity	0.489299	0.925631	nonTerminalNode	1	25	89	3425	An03g06550,
GO:0051213	dioxygenase activity	0.227294	0.925631	nonTerminalNode	1	9	89	3441	An09g04250,
GO:0005342	organic acid transmembrane transporter activity	0.139973	0.925631	nonTerminalNode	4	75	86	3375	An02g09540,An03g06860,An03g00430,An12g10000,
GO:0008143	poly(A) RNA binding	0.120882	0.925631	terminalNode	1	4	89	3446	An15g03420,
GO:0070717	poly-purine tract binding	0.120882	0.925631	nonTerminalNode	1	4	89	3446	An15g03420,
GO:0015185	L-gamma-aminobutyric acid transmembrane transporter activity	0.00167582	0.181018	terminalNode	3	7	87	3443	An02g09540,An12g10000,An03g00430,
GO:0003674	molecular_function	0.472086	0.925631	nonTerminalNode	66	2496	24	954	An02g09540,An11g02830,An12g10000,An04g06380,An02g12070,An16g02730,An02g07570,An07g04070,An15g03900,An11g05600,An01g09930,An16g02930,An02g06810,An01g11340,An15g04600,An03g04550,An13g02130,An12g08570,An03g05940,An14g05780,An08g09500,An12g00160,An17g02280,An15g02360,An15g03980,An03g06860,An03g06410,An15g03420,An11g07780,An05g00070,An18g06760,An03g04520,An02g00960,An04g04240,An12g02450,An01g06920,An0…
GO:0005515	protein binding	0.537621	0.925631	nonTerminalNode	8	302	82	3148	An03g03270,An11g02830,An04g00640,An03g04280,An01g09930,An08g09500,An07g01470,An18g00540,
GO:0017171	serine hydrolase activity	0.165083	0.925631	nonTerminalNode	1	6	89	3444	An07g08030,
GO:0004497	monooxygenase activity	0.060891	0.925631	nonTerminalNode	2	14	88	3436	An03g06410,An05g00220,
GO:0070011	peptidase activity, acting on L-amino acid peptides	0.0346775	0.925631	nonTerminalNode	4	45	86	3405	An05g00070,An01g11340,An13g02130,An07g08030,
GO:0005315	inorganic phosphate transmembrane transporter activity	0.00188629	0.181018	terminalNode	2	1	88	3449	An02g12070,An04g04240,
GO:0016615	malate dehydrogenase activity	0.120882	0.925631	nonTerminalNode	1	4	89	3446	An12g00160,
GO:0000149	SNARE binding	0.074369	0.925631	terminalNode	1	2	89	3448	An07g01470,
GO:0003727	single-stranded RNA binding	0.246995	0.925631	nonTerminalNode	1	10	89	3440	An15g03420,
GO:0015179	L-amino acid transmembrane transporter activity	0.00167909	0.181018	nonTerminalNode	4	17	86	3433	An02g09540,An12g10000,An03g06860,An03g00430,
GO:0008236	serine-type peptidase activity	0.165083	0.925631	terminalNode	1	6	89	3444	An07g08030,
GO:0016639	oxidoreductase activity, acting on the CH-NH2 group of donors, NAD or NADP as acceptor	0.074369	0.925631	terminalNode	1	2	89	3448	An04g00990,
GO:0016620	oxidoreductase activity, acting on the aldehyde or oxo group of donors, NAD or NADP as acceptor	0.387718	0.925631	nonTerminalNode	1	18	89	3432	An11g09510,
GO:0000140	acylglycerone-phosphate reductase activity	0.186351	0.925631	terminalNode	1	7	89	3443	An09g00620,
GO:0008509	anion transmembrane transporter activity	0.000910103	0.181018	nonTerminalNode	4	14	86	3436	An15g04600,An18g00400,An02g12070,An04g04240,
GO:0042626	ATPase activity, coupled to transmembrane movement of substances	0.0707819	0.925631	nonTerminalNode	3	35	87	3415	An11g07820,An01g06920,An11g07780,
GO:0032182	small conjugating protein binding	0.284918	0.925631	nonTerminalNode	1	12	89	3438	An07g01470,
GO:0022891	substrate-specific transmembrane transporter activity	0.0692932	0.925631	nonTerminalNode	10	223	80	3227	An02g09540,An07g10010,An03g00430,An04g04240,An03g06860,An15g04600,An15g03900,An12g10000,An18g00400,An02g12070,
GO:0016209	antioxidant activity	0.489299	0.925631	nonTerminalNode	1	25	89	3425	An12g08570,
GO:0019001	guanyl nucleotide binding	0.162991	0.925631	nonTerminalNode	3	52	87	3398	An04g00640,An03g03270,An08g09500,
GO:0005385	zinc ion transmembrane transporter activity	0.143264	0.925631	nonTerminalNode	1	5	89	3445	An15g03900,
GO:0051920	peroxiredoxin activity	0.074369	0.925631	nonTerminalNode	1	2	89	3448	An12g08570,
GO:0015297	antiporter activity	0.303165	0.925631	nonTerminalNode	1	13	89	3437	An03g06860,
GO:0003954	NADH dehydrogenase activity	0.355189	0.925631	nonTerminalNode	1	16	89	3434	An09g00620,
GO:0032553	ribonucleotide binding	0.290391	0.925631	nonTerminalNode	3	71	87	3379	An04g00640,An03g03270,An08g09500,
GO:0016765	transferase activity, transferring alkyl or aryl (other than methyl) groups	0.562972	0.925631	nonTerminalNode	1	31	89	3419	An08g02700,
GO:0015291	secondary active transmembrane transporter activity	0.0500745	0.925631	nonTerminalNode	3	30	87	3420	An03g06860,An02g12070,An04g04240,
GO:0019202	amino acid kinase activity	0.074369	0.925631	terminalNode	1	2	89	3448	An17g02280,
GO:0015399	primary active transmembrane transporter activity	0.0799891	0.925631	nonTerminalNode	3	37	87	3413	An11g07820,An01g06920,An11g07780,
GO:0046558	arabinan endo-1,5-alpha-L-arabinosidase activity	0.143264	0.925631	terminalNode	1	5	89	3445	An16g02730,
GO:0046872	metal ion binding	0.364802	0.925631	nonTerminalNode	2	48	88	3402	An15g04140,An12g02730,
GO:0004312	fatty acid synthase activity	0.433492	0.925631	nonTerminalNode	1	21	89	3429	An09g00620,
GO:0016769	transferase activity, transferring nitrogenous groups	0.0172518	0.658157	nonTerminalNode	3	19	87	3431	An04g06380,An03g05940,An15g02360,
GO:0015405	P-P-bond-hydrolysis-driven transmembrane transporter activity	0.0799891	0.925631	nonTerminalNode	3	37	87	3413	An11g07820,An01g06920,An11g07780,
GO:0043130	ubiquitin binding	0.284918	0.925631	terminalNode	1	12	89	3438	An07g01470,
GO:0016638	oxidoreductase activity, acting on the CH-NH2 group of donors	0.186351	0.925631	nonTerminalNode	1	7	89	3443	An04g00990,
GO:0016684	oxidoreductase activity, acting on peroxide as acceptor	0.433492	0.925631	nonTerminalNode	1	21	89	3429	An12g08570,
GO:0005215	transporter activity	0.0445893	0.925631	nonTerminalNode	13	294	77	3156	An02g09540,An11g07780,An03g06860,An11g07820,An15g04600,An15g03900,An07g10010,An03g00430,An04g04240,An01g06920,An12g10000,An18g00400,An02g12070,
GO:0016829	lyase activity	0.199725	0.925631	nonTerminalNode	6	149	84	3301	An03g01140,An04g00640,An03g03270,An15g03980,An08g09500,An03g04520,
GO:0003729	mRNA binding	0.418623	0.925631	nonTerminalNode	1	20	89	3430	An15g03420,
GO:0015114	phosphate transmembrane transporter activity	0.00371014	0.266824	nonTerminalNode	2	2	88	3448	An02g12070,An04g04240,
GO:0008233	peptidase activity	0.0444179	0.925631	nonTerminalNode	4	49	86	3401	An05g00070,An01g11340,An13g02130,An07g08030,
GO:0008483	transaminase activity	0.0172518	0.658157	nonTerminalNode	3	19	87	3431	An04g06380,An03g05940,An15g02360,
GO:0016614	oxidoreductase activity, acting on CH-OH group of donors	0.00949359	0.499046	nonTerminalNode	8	110	82	3340	An18g06760,An17g02330,An01g14130,An11g05600,An12g00160,An09g00620,An02g00960,An02g12140,
GO:0016832	aldehyde-lyase activity	0.0947184	0.925631	nonTerminalNode	3	40	87	3410	An04g00640,An03g03270,An08g09500,
GO:0035091	phosphatidylinositol binding	0.626117	0.925631	nonTerminalNode	1	37	89	3413	An02g07570,
GO:0005546	phosphatidylinositol-4,5-bisphosphate binding	0.120882	0.925631	terminalNode	1	4	89	3446	An02g07570,
GO:0016820	hydrolase activity, acting on acid anhydrides, catalyzing transmembrane movement of substances	0.0707819	0.925631	nonTerminalNode	3	35	87	3415	An11g07820,An01g06920,An11g07780,
GO:0031625	ubiquitin protein ligase binding	0.074369	0.925631	terminalNode	1	2	89	3448	An11g02830,
GO:0016758	transferase activity, transferring hexosyl groups	0.401375	0.925631	nonTerminalNode	2	52	88	3398	An12g02450,An02g03260,
GO:0015103	inorganic anion transmembrane transporter activity	0.00377883	0.266824	nonTerminalNode	3	10	87	3440	An15g04600,An02g12070,An04g04240,
GO:0017076	purine nucleotide binding	0.367803	0.925631	nonTerminalNode	3	82	87	3368	An04g00640,An03g03270,An08g09500,
GO:0004316	3-oxoacyl-[acyl-carrier-protein] reductase (NADPH) activity	0.387718	0.925631	terminalNode	1	18	89	3432	An09g00620,
GO:0042623	ATPase activity, coupled	0.457337	0.925631	nonTerminalNode	3	95	87	3355	An11g07820,An01g06920,An11g07780,
GO:0008237	metallopeptidase activity	0.266199	0.925631	nonTerminalNode	1	11	89	3439	An01g11340,
GO:0004601	peroxidase activity	0.433492	0.925631	nonTerminalNode	1	21	89	3429	An12g08570,
GO:0016628	oxidoreductase activity, acting on the CH-CH group of donors, NAD or NADP as acceptor	0.355189	0.925631	nonTerminalNode	1	16	89	3434	An14g05780,
GO:0005384	manganese ion transmembrane transporter activity	0.074369	0.925631	terminalNode	1	2	89	3448	An04g04240,

## Sheet: 48 h glu vs 6 h noC UP list
An06g02170
An09g01970
An09g01990
An10g00650
An11g07040
An11g07330
An11g07620
An12g05390
An13g01510
An07g01320
An09g00840
An01g09980
An01g09970
An12g05400
An09g00590
An14g04520
An09g01070
An09g04470
An04g02110
An16g06770
An06g00370
An11g03860
An05g01110
An12g08630
An13g02430
An14g06700
An04g08890
An11g06430
An14g02660
An02g07340
An01g02260
An15g02130
An18g05500
An04g03590
An11g07030
An08g03060
An12g04230
An14g02980
An16g02170
An01g02160
An11g03870
An15g06810
An16g06720
An04g09990
An09g04910
An11g10540
An16g05670
An01g05100
An02g00090
An01g14520
An09g01700
An02g08845
An08g07920
An03g05120
An15g07060
An16g04220
An04g01430
An09g01640
An01g09560
An08g09360
An17g00620
An07g02150
An04g06290
An13g03150
An01g01110
An09g00530
An01g06710
An09g02560
An08g02710
An09g02710
An07g07370
An04g05410
An16g01490
An11g07730
An11g00060
An01g04830
An01g05960
An08g07890
An07g04270
An11g06060
An03g06670
An18g03170
An11g06440
An01g02250
An09g02820
An11g04160
An04g02050
An04g03850
An16g02910
An18g05480
An04g08730
An03g00520
An08g00620
An15g06420
An04g01760
An11g02020
An16g02230
An03g01480
An02g05920
An07g07700
An07g08650
An07g02050
An12g01320
An06g01300
An09g04460
An18g02510
An01g11670
An12g08820
An08g06340
An03g01520
An08g08370
An16g06100
An02g08590
An16g03860
An12g09650
An11g02570
An13g03130
An14g01810
An07g02060
An11g02390
An03g03740
An11g09650
An03g06460
An04g09790
An15g00120
An02g12940
An12g10630
An06g02380
An04g05880
An09g01220
An09g03560
An02g04680
An01g11720
An16g07660
An08g04120
An16g01020
An13g02730
An11g00070
An02g08760
An07g04350
An13g01260
An18g02680
An18g05720
An01g12520
An07g05220
An04g05210
An07g02880
An14g02100
An08g02600
An07g04650
An02g02540
An07g04490
An11g03700
An04g03220
An13g03600
An01g10060
An15g07050
An02g11180
An02g13600
An14g00590
An04g08420
An11g03780
An18g01200
An13g00130
An09g00380
An04g05620
An01g10930
An01g05390
An12g02400
An04g08440
An03g03960
An01g09620
An18g02740
An04g06950
An07g05840
An11g02870
An07g07980
An01g12550
An02g06010
An07g04480
An11g06450
An11g07150
An02g07890
An02g06220
An18g01920
An16g03290
An18g05210
An02g13800
An09g01210
An01g03680
An11g06240
An18g01590
An11g02240
An15g02450
An08g08080
An15g07230
An04g00740
An11g01980
An13g02810
An09g05520
An02g10470
An01g10350
An18g04100
An02g08230
An14g06500
An04g04320
An12g00750
An07g04330
An02g00610
An18g06580
An09g03730
An14g06340
An01g09270
An14g00920
An16g01780
An08g05400
An02g10080
An01g05360
An08g03870
An14g02910
An04g09360
An15g05810
An14g03510
An12g09270
An02g01022
An16g05340
An01g15200
An07g03290
An14g01130
An12g09370
An01g08780
An07g01380
An01g06150
An09g06740
An04g03440
An02g07710
An16g08870
An12g00170
An07g04500
An01g00850
An12g07500
An16g09010
An11g02180
An15g01900
An14g02970
An02g07940
An16g07700
An04g00780
An04g02760
An03g05140
An09g02700
An12g10190
An02g11390
An01g01330
An13g02790
An02g12770
An15g07240
An08g09850
An03g01750
An01g06810
An18g02710
An08g10530
An14g05640
An15g04920
An11g03130
An18g03380
An06g00260
An12g05220
An14g02940
An01g11660
An11g06970
An11g00120
An13g00950
An04g04130
An01g12170
An08g04040
An01g01830
An07g07280
An16g03690
An13g03680
An08g01970
An18g02690
An01g05030
An06g00290
An04g09440
An04g03070
An02g01000
An11g02550
An11g02200
An18g02700
An02g10550
An01g13930
An18g04160
An16g07150
An02g09090
An15g05990
An11g06290
An14g00990
An08g03850
An04g04060
An14g02470
An07g06880
An02g00340
An09g05940
An18g02730
An02g07930
An09g03210
An12g08350
An02g14720
An04g03530
An08g01710
An12g00600
An05g00300
An01g05370
An01g13480
An11g01200
An02g07610
An12g07450
An02g00590
An09g00260
An07g08810
An11g08160
An13g03110
An07g02540
An13g02780
An16g03700
An05g00730
An14g00530
An01g06410
An04g03290
An16g06950
An01g08010
An01g02140
An01g12150
An15g02300
An16g01880
An03g06660
An18g03360
An18g03570
An06g00620
An01g00620
An15g03550
An18g01700
An02g09690
An02g07800
An01g08700
An11g00200
An01g14660
An07g03470
An09g01190
An12g08280
An01g00630
An01g02730
An01g07730
An01g09570
An02g02790
An03g01450
An03g01910
An03g06740
An04g02840
An04g03170
An04g06270
An05g01120
An06g00720
An06g02130
An06g02390
An08g01720
An08g09740
An09g00290
An09g00520
An09g00540
An09g00550
An09g00560
An09g01690
An09g02000
An09g02160
An09g03860
An10g00230
An10g00620
An11g02170
An11g07050
An11g07310
An11g07320
An11g07340
An11g07930
An11g09170
An12g01310
An12g02430
An12g04180
An12g04620
An12g05820
An13g02390
An14g00860
An14g02740
An15g01950
An18g02600
An18g05600

## Sheet: BP over 48 h glu vs 6 h noC UP
GO term	description	p-value	FDR	node type	sP	rP	sN	rN	genes enriched
GO:0019321	pentose metabolic process	0.00974731	0.191666	nonTerminalNode	5	34	116	3385	An10g00230,An01g00630,An02g10550,An09g01190,An15g02300,
GO:0030243	cellulose metabolic process	0.0356453	0.463161	terminalNode	2	7	119	3412	An01g11660,An01g11670,
GO:0019439	aromatic compound catabolic process	0.000996627	0.0374104	nonTerminalNode	4	10	117	3409	An11g02170,An11g02180,An08g03870,An08g03850,
GO:0000967	rRNA 5'-end processing	0.623787	0.900896	nonTerminalNode	1	27	120	3392	An11g10540,
GO:0044042	glucan metabolic process	0.0409203	0.490801	nonTerminalNode	5	51	116	3368	An07g04650,An01g10930,An01g11660,An01g11670,An18g04100,
GO:0015807	L-amino acid transport	0.407101	0.900896	terminalNode	1	14	120	3405	An12g04180,
GO:0015850	organic alcohol transport	0.000143332	0.00824138	nonTerminalNode	4	5	117	3414	An15g01900,An06g00260,An02g13600,An12g09370,
GO:0032365	intracellular lipid transport	0.216246	0.900896	nonTerminalNode	1	6	120	3413	An18g01590,
GO:0045944	positive regulation of transcription from RNA polymerase II promoter	0.435681	0.900896	nonTerminalNode	2	41	119	3378	An08g03870,An14g00920,
GO:0019566	arabinose metabolic process	0.00866863	0.181148	nonTerminalNode	3	10	118	3409	An02g10550,An09g01190,An15g02300,
GO:0055114	oxidation-reduction process	0.513374	0.900896	nonTerminalNode	5	133	116	3286	An02g12770,An08g10530,An04g03850,An14g00990,An11g06060,
GO:0042773	ATP synthesis coupled electron transport	0.294068	0.900896	nonTerminalNode	1	9	120	3410	An02g12770,
GO:0072593	reactive oxygen species metabolic process	0.294068	0.900896	nonTerminalNode	1	9	120	3410	An01g01830,
GO:0015719	allantoate transport	0.159697	0.900896	terminalNode	1	4	120	3415	An13g03680,
GO:0000909	sporocarp development involved in sexual reproduction	0.286545	0.900896	nonTerminalNode	2	29	119	3390	An04g05880,An14g02970,
GO:0009073	aromatic amino acid family biosynthetic process	0.0272826	0.397855	nonTerminalNode	4	30	117	3389	An01g06150,An11g02180,An11g02170,An11g02200,
GO:0015786	UDP-glucose transport	0.0991044	0.75542	terminalNode	1	2	120	3417	An11g02020,
GO:0019752	carboxylic acid metabolic process	0.000134698	0.00824138	nonTerminalNode	30	415	91	3004	An07g04270,An09g02700,An11g02200,An11g07310,An14g00860,An14g00990,An10g00620,An11g02550,An09g02710,An13g00950,An01g06150,An04g04130,An09g01990,An14g06340,An02g07930,An11g02180,An08g03870,An14g00920,An04g05620,An08g03850,An09g06740,An13g03150,An08g05400,An11g02170,An18g01590,An10g00650,An18g04160,An11g02870,An04g05880,An01g01830,
GO:0051182	coenzyme transport	0.11291	0.808724	nonTerminalNode	2	15	119	3404	An11g01200,An04g08420,
GO:0009082	branched chain family amino acid biosynthetic process	0.0253034	0.379925	nonTerminalNode	3	16	118	3403	An10g00620,An18g04160,An09g01990,
GO:0006068	ethanol catabolic process	0.159697	0.900896	terminalNode	1	4	120	3415	An07g08810,
GO:0030041	actin filament polymerization	0.364221	0.900896	nonTerminalNode	1	12	120	3407	An18g06580,
GO:0044262	cellular carbohydrate metabolic process	2.46806e-05	0.00384828	nonTerminalNode	23	245	98	3174	An01g00630,An18g05480,An14g01130,An01g10350,An01g12550,An11g02550,An08g01710,An14g06500,An01g12150,An12g07500,An09g01190,An13g00950,An09g02160,An09g00260,An14g06340,An02g09090,An15g02300,An18g04100,An02g10550,An14g03510,An10g00230,An01g10930,An01g01830,
GO:0051301	cell division	0.403322	0.900896	nonTerminalNode	3	64	118	3355	An18g05720,An18g02510,An04g03220,
GO:0006576	cellular biogenic amine metabolic process	0.502161	0.900896	nonTerminalNode	1	19	120	3400	An18g01590,
GO:0000915	cytokinesis, actomyosin contractile ring assembly	0.129924	0.836049	terminalNode	1	3	120	3416	An18g02510,
GO:0046475	glycerophospholipid catabolic process	0.00664603	0.143314	terminalNode	2	2	119	3417	An04g03590,An18g03170,
GO:0006857	oligopeptide transport	0.269019	0.900896	nonTerminalNode	1	8	120	3411	An13g03680,
GO:0007275	multicellular organismal development	0.504017	0.900896	nonTerminalNode	2	47	119	3372	An04g05880,An14g02970,
GO:0006984	ER-nucleus signaling pathway	0.341641	0.900896	nonTerminalNode	1	11	120	3408	An09g04470,
GO:0015781	pyrimidine nucleotide-sugar transport	0.129924	0.836049	nonTerminalNode	1	3	120	3416	An11g02020,
GO:0050793	regulation of developmental process	0.271102	0.900896	nonTerminalNode	3	50	118	3369	An02g07930,An01g04830,An04g05880,
GO:0043941	positive regulation of sexual sporulation resulting in formation of a cellular spore	0.294068	0.900896	terminalNode	1	9	120	3410	An02g07930,
GO:0031591	wybutosine biosynthetic process	0.129924	0.836049	terminalNode	1	3	120	3416	An01g11720,
GO:0006032	chitin catabolic process	0.364221	0.900896	terminalNode	1	12	120	3407	An01g05360,
GO:0055071	manganese ion homeostasis	0.159697	0.900896	nonTerminalNode	1	4	120	3415	An01g08010,
GO:0034599	cellular response to oxidative stress	0.0571679	0.600412	nonTerminalNode	3	23	118	3396	An12g00600,An01g01830,An16g06100,
GO:0006073	cellular glucan metabolic process	0.362684	0.900896	nonTerminalNode	2	35	119	3384	An01g10930,An18g04100,
GO:0006891	intra-Golgi vesicle-mediated transport	0.435681	0.900896	nonTerminalNode	2	41	119	3378	An11g06060,An04g03850,
GO:0019954	asexual reproduction	0.41737	0.900896	nonTerminalNode	4	92	117	3327	An02g07930,An04g03220,An01g04830,An04g05880,
GO:0043939	negative regulation of sporulation	0.0910629	0.75542	nonTerminalNode	2	13	119	3406	An04g05880,An02g07930,
GO:0006812	cation transport	0.217202	0.900896	nonTerminalNode	5	89	116	3330	An02g13600,An15g01900,An01g08010,An18g01590,An07g08810,
GO:0034620	cellular response to unfolded protein	0.341641	0.900896	nonTerminalNode	1	11	120	3408	An09g04470,
GO:0003333	amino acid transmembrane transport	0.243089	0.900896	nonTerminalNode	1	7	120	3412	An18g01590,
GO:0008152	metabolic process	0.0428529	0.501872	nonTerminalNode	84	2097	37	1322	An11g07320,An02g09690,An18g02700,An14g03510,An10g00230,An01g10930,An18g05480,An14g06500,An01g11720,An14g06340,An13g00130,An18g04100,An04g05620,An09g06740,An13g03150,An18g03170,An08g10530,An14g01130,An13g02430,An02g07890,An01g12150,An13g00950,An11g06060,An04g03590,An09g00260,An11g02180,An02g12770,An15g02300,An04g03220,An11g02170,An01g11670,An01g00630,An11g07310,An06g01300,An14g00860,An09g00560,An0…
GO:0015718	monocarboxylic acid transport	0.000257447	0.0130461	nonTerminalNode	5	13	116	3406	An07g02540,An01g03680,An07g08810,An13g03680,An18g01590,
GO:0008150	biological_process	0.00948271	0.188446	nonTerminalNode	114	2977	7	442	An02g05920,An11g07320,An18g05720,An16g06100,An12g09370,An02g09690,An15g06810,An18g02700,An14g03510,An10g00230,An01g10930,An18g05480,An14g06500,An01g11720,An16g07700,An14g06340,An13g00130,An18g04100,An04g05620,An09g06740,An01g02160,An13g03150,An06g00260,An18g03170,An07g02540,An08g10530,An14g01130,An13g02430,An02g07890,An01g12150,An13g00950,An11g06060,An04g03590,An09g00260,An12g00600,An11g02180,An0…
GO:0071214	cellular response to abiotic stimulus	0.412627	0.900896	nonTerminalNode	3	65	118	3354	An02g07890,An04g03850,An11g06060,
GO:0005997	xylulose metabolic process	0.0806706	0.729997	terminalNode	2	12	119	3407	An10g00230,An01g00630,
GO:0042938	dipeptide transport	0.216246	0.900896	terminalNode	1	6	120	3413	An13g03680,
GO:0034220	ion transmembrane transport	0.567191	0.900896	nonTerminalNode	1	23	120	3396	An07g08810,
GO:0042743	hydrogen peroxide metabolic process	0.243089	0.900896	nonTerminalNode	1	7	120	3412	An01g01830,
GO:0006067	ethanol metabolic process	0.269019	0.900896	nonTerminalNode	1	8	120	3411	An07g08810,
GO:0071473	cellular response to cation stress	0.387457	0.900896	nonTerminalNode	2	37	119	3382	An11g06060,An04g03850,
GO:0009404	toxin metabolic process	0.386032	0.900896	nonTerminalNode	1	13	120	3406	An14g02970,
GO:0016998	cell wall macromolecule catabolic process	0.18846	0.900896	nonTerminalNode	1	5	120	3414	An09g00260,
GO:0006551	leucine metabolic process	0.269019	0.900896	nonTerminalNode	1	8	120	3411	An07g04270,
GO:0030582	fruiting body development	0.387457	0.900896	nonTerminalNode	2	37	119	3382	An04g05880,An14g02970,
GO:0042542	response to hydrogen peroxide	0.466102	0.900896	nonTerminalNode	1	17	120	3402	An01g01830,
GO:0001676	long-chain fatty acid metabolic process	0.0108297	0.199561	nonTerminalNode	2	3	119	3416	An09g06740,An14g00920,
GO:0046486	glycerolipid metabolic process	0.0209435	0.334272	nonTerminalNode	6	58	115	3361	An16g01880,An02g09690,An14g00860,An04g03590,An04g03220,An18g03170,
GO:0045493	xylan catabolic process	0.216246	0.900896	terminalNode	1	6	120	3413	An15g05810,
GO:0032271	regulation of protein polymerization	0.364221	0.900896	nonTerminalNode	1	12	120	3407	An18g06580,
GO:0016573	histone acetylation	0.636749	0.900896	nonTerminalNode	1	28	120	3391	An04g05620,
GO:0006575	cellular modified amino acid metabolic process	0.504017	0.900896	nonTerminalNode	2	47	119	3372	An18g01590,An11g02870,
GO:0045490	pectin catabolic process	0.000146369	0.00824138	terminalNode	6	19	115	3400	An09g02160,An14g01130,An12g07500,An08g01710,An02g10550,An15g02300,
GO:0015791	polyol transport	0.0108297	0.199561	nonTerminalNode	2	3	119	3416	An06g00260,An12g09370,
GO:0009060	aerobic respiration	0.514887	0.900896	nonTerminalNode	2	48	119	3371	An02g12770,An08g10530,
GO:0009109	coenzyme catabolic process	0.209717	0.900896	nonTerminalNode	2	23	119	3396	An02g12770,An08g10530,
GO:0006863	purine base transport	0.0991044	0.75542	terminalNode	1	2	120	3417	An13g02390,
GO:0009056	catabolic process	2.63744e-07	0.000133652	nonTerminalNode	37	428	84	2991	An01g05360,An07g04650,An08g10530,An07g04270,An14g01130,An09g02700,An14g00860,An01g12550,An14g00990,An11g02550,An08g01710,An12g07500,An01g11660,An09g02710,An04g03590,An15g05810,An09g02160,An09g00260,An14g06340,An11g02180,An02g12770,An15g02300,An08g03870,An04g03220,An14g00920,An04g05620,An08g03850,An02g10550,An13g03150,An11g02170,An18g01590,An01g10930,An11g02870,An01g11670,An07g08810,An01g01830,An1…
GO:0072337	modified amino acid transport	0.0186581	0.31	nonTerminalNode	3	14	118	3405	An15g01900,An11g01200,An04g08420,
GO:0051647	nucleus localization	0.35016	0.900896	nonTerminalNode	2	34	119	3385	An04g08420,An11g01200,
GO:0015837	amine transport	0.0463889	0.517646	nonTerminalNode	6	71	115	3348	An02g05920,An15g01900,An04g08420,An11g01200,An18g01590,An12g04180,
GO:0072329	monocarboxylic acid catabolic process	0.00412372	0.105807	nonTerminalNode	5	27	116	3392	An04g05620,An14g00990,An14g00860,An18g01590,An14g00920,
GO:0006081	cellular aldehyde metabolic process	0.172152	0.900896	nonTerminalNode	2	20	119	3399	An11g02870,An14g06340,
GO:0006732	coenzyme metabolic process	0.50876	0.900896	nonTerminalNode	4	104	117	3315	An04g05620,An02g12770,An08g10530,An11g02870,
GO:0044275	cellular carbohydrate catabolic process	0.000535651	0.0236036	nonTerminalNode	10	75	111	3344	An11g02550,An08g01710,An02g10550,An14g01130,An12g07500,An15g02300,An01g12550,An01g10930,An09g02160,An09g00260,
GO:0005982	starch metabolic process	0.294068	0.900896	terminalNode	1	9	120	3410	An01g10930,
GO:0000912	assembly of actomyosin apparatus involved in cell cycle cytokinesis	0.129924	0.836049	nonTerminalNode	1	3	120	3416	An18g02510,
GO:0000966	RNA 5'-end processing	0.623787	0.900896	nonTerminalNode	1	27	120	3392	An11g10540,
GO:0006880	intracellular sequestering of iron ion	0.269019	0.900896	terminalNode	1	8	120	3411	An06g01300,
GO:0045733	acetate catabolic process	0.0435765	0.501872	terminalNode	2	8	119	3411	An04g05620,An18g01590,
GO:0006298	mismatch repair	0.567191	0.900896	nonTerminalNode	1	23	120	3396	An09g02820,
GO:0015780	nucleotide-sugar transport	0.159697	0.900896	nonTerminalNode	1	4	120	3415	An11g02020,
GO:0035461	vitamin transmembrane transport	0.0706835	0.678273	nonTerminalNode	2	11	119	3408	An11g01200,An04g08420,
GO:0032465	regulation of cytokinesis	0.159697	0.900896	nonTerminalNode	1	4	120	3415	An18g02510,
GO:0019541	propionate metabolic process	0.216246	0.900896	nonTerminalNode	1	6	120	3413	An04g05620,
GO:0019400	alditol metabolic process	0.0200158	0.324576	nonTerminalNode	4	27	117	3392	An13g00950,An18g05480,An14g06500,An14g03510,
GO:0042174	negative regulation of sporulation resulting in formation of a cellular spore	0.00664603	0.143314	terminalNode	2	2	119	3417	An02g07930,An04g05880,
GO:0043455	regulation of secondary metabolic process	0.294068	0.900896	nonTerminalNode	1	9	120	3410	An14g02970,
GO:0022603	regulation of anatomical structure morphogenesis	0.243157	0.900896	nonTerminalNode	3	47	118	3372	An02g07930,An01g04830,An04g05880,
GO:0015976	carbon utilization	0.159697	0.900896	terminalNode	1	4	120	3415	An15g05810,
GO:0006012	galactose metabolic process	0.484444	0.900896	nonTerminalNode	1	18	120	3401	An09g00260,
GO:0015887	pantothenate transmembrane transport	0.0706835	0.678273	terminalNode	2	11	119	3408	An11g01200,An04g08420,
GO:0044255	cellular lipid metabolic process	0.00356019	0.09622	nonTerminalNode	15	189	106	3230	An02g07930,An16g01880,An11g07310,An14g00860,An04g03220,An14g00920,An14g00990,An09g06740,An08g05400,An02g09690,An04g03590,An18g01590,An10g00650,An04g05880,An18g03170,
GO:0051493	regulation of cytoskeleton organization	0.610367	0.900896	nonTerminalNode	1	26	120	3393	An18g06580,
GO:0042886	amide transport	0.216246	0.900896	nonTerminalNode	1	6	120	3413	An13g03680,
GO:0044248	cellular catabolic process	0.0026067	0.0788625	nonTerminalNode	22	323	99	3096	An08g10530,An07g04270,An09g02700,An14g00860,An14g00990,An09g02710,An04g03590,An09g00260,An14g06340,An11g02180,An02g12770,An08g03870,An04g03220,An14g00920,An04g05620,An08g03850,An13g03150,An11g02170,An18g01590,An11g02870,An01g01830,An18g03170,
GO:0006638	neutral lipid metabolic process	0.243089	0.900896	nonTerminalNode	1	7	120	3412	An04g03220,
GO:0009416	response to light stimulus	0.386032	0.900896	nonTerminalNode	1	13	120	3406	An14g02970,
GO:0009074	aromatic amino acid family catabolic process	0.0158832	0.27284	nonTerminalNode	2	4	119	3415	An11g02170,An11g02180,
GO:0019751	polyol metabolic process	0.0391431	0.480358	nonTerminalNode	4	34	117	3385	An13g00950,An14g06500,An18g05480,An14g03510,
GO:0009395	phospholipid catabolic process	0.0108297	0.199561	nonTerminalNode	2	3	119	3416	An04g03590,An18g03170,
GO:0006059	hexitol metabolic process	0.364221	0.900896	nonTerminalNode	1	12	120	3407	An14g03510,
GO:0015697	quaternary ammonium group transport	0.0356453	0.463161	nonTerminalNode	2	7	119	3412	An15g01900,An18g01590,
GO:0034229	ethanolamine transport	0.0991044	0.75542	terminalNode	1	2	120	3417	An15g01900,
GO:0009309	amine biosynthetic process	0.103398	0.759373	nonTerminalNode	7	110	114	3309	An10g00620,An11g02180,An11g02200,An11g02170,An01g06150,An18g04160,An09g01990,
GO:0009116	nucleoside metabolic process	0.466102	0.900896	nonTerminalNode	1	17	120	3402	An01g11720,
GO:0006096	glycolysis	0.502161	0.900896	terminalNode	1	19	120	3400	An11g02550,
GO:0030832	regulation of actin filament length	0.364221	0.900896	nonTerminalNode	1	12	120	3407	An18g06580,
GO:0042180	cellular ketone metabolic process	0.000194542	0.0106577	nonTerminalNode	30	424	91	2995	An07g04270,An09g02700,An11g02200,An11g07310,An14g00860,An14g00990,An10g00620,An11g02550,An09g02710,An13g00950,An01g06150,An04g04130,An09g01990,An14g06340,An02g07930,An11g02180,An08g03870,An14g00920,An04g05620,An08g03850,An09g06740,An13g03150,An08g05400,An11g02170,An18g01590,An10g00650,An18g04160,An11g02870,An04g05880,An01g01830,
GO:0030258	lipid modification	0.466102	0.900896	nonTerminalNode	1	17	120	3402	An14g00990,
GO:0022900	electron transport chain	0.294068	0.900896	nonTerminalNode	1	9	120	3410	An02g12770,
GO:0000910	cytokinesis	0.504017	0.900896	nonTerminalNode	2	47	119	3372	An18g05720,An18g02510,
GO:0006865	amino acid transport	0.0393386	0.480358	nonTerminalNode	6	68	115	3351	An02g05920,An15g01900,An04g08420,An11g01200,An18g01590,An12g04180,
GO:0006641	triglyceride metabolic process	0.243089	0.900896	nonTerminalNode	1	7	120	3412	An04g03220,
GO:0015871	choline transport	0.0991044	0.75542	terminalNode	1	2	120	3417	An15g01900,
GO:0016054	organic acid catabolic process	3.61754e-05	0.00484615	nonTerminalNode	11	64	110	3355	An04g05620,An14g00990,An11g02180,An07g04270,An13g03150,An09g02700,An09g02710,An11g02170,An14g00860,An18g01590,An14g00920,
GO:0044242	cellular lipid catabolic process	7.5738e-05	0.0063967	nonTerminalNode	7	25	114	3394	An14g00990,An14g00860,An18g03170,An04g03590,An04g03220,An14g00920,An18g01590,
GO:0012501	programmed cell death	0.0624901	0.627066	nonTerminalNode	5	58	116	3361	An11g06060,An09g04470,An04g04320,An04g03850,An02g07340,
GO:0032273	positive regulation of protein polymerization	0.18846	0.900896	nonTerminalNode	1	5	120	3414	An18g06580,
GO:0015838	betaine transport	0.0356453	0.463161	nonTerminalNode	2	7	119	3412	An15g01900,An18g01590,
GO:0006979	response to oxidative stress	0.0314503	0.426113	nonTerminalNode	8	101	113	3318	An12g00600,An02g07930,An16g06100,An04g04060,An06g01300,An04g05880,An15g06810,An01g01830,
GO:0005988	lactose metabolic process	0.00664603	0.143314	terminalNode	2	2	119	3417	An01g12150,An01g10350,
GO:0006119	oxidative phosphorylation	0.55177	0.900896	nonTerminalNode	1	22	120	3397	An02g12770,
GO:0010410	hemicellulose metabolic process	0.101822	0.75542	nonTerminalNode	2	14	119	3405	An09g00260,An15g05810,
GO:0015800	acidic amino acid transport	0.0991044	0.75542	nonTerminalNode	1	2	120	3417	An12g04180,
GO:0019521	D-gluconate metabolic process	0.447112	0.900896	terminalNode	1	16	120	3403	An01g01830,
GO:0043254	regulation of protein complex assembly	0.484444	0.900896	nonTerminalNode	1	18	120	3401	An18g06580,
GO:0015833	peptide transport	0.294068	0.900896	nonTerminalNode	1	9	120	3410	An13g03680,
GO:0019184	nonribosomal peptide biosynthetic process	0.0435765	0.501872	nonTerminalNode	2	8	119	3411	An16g06720,An06g01300,
GO:0071216	cellular response to biotic stimulus	0.341641	0.900896	nonTerminalNode	1	11	120	3408	An09g04470,
GO:0034306	regulation of sexual sporulation	0.0611428	0.623343	nonTerminalNode	2	10	119	3409	An04g05880,An02g07930,
GO:0009081	branched chain family amino acid metabolic process	3.82528e-05	0.00484615	nonTerminalNode	7	22	114	3397	An10g00620,An07g04270,An13g03150,An18g04160,An09g02700,An09g01990,An09g02710,
GO:0019626	short-chain fatty acid catabolic process	0.129924	0.836049	terminalNode	1	3	120	3416	An14g00920,
GO:0006357	regulation of transcription from RNA polymerase II promoter	0.309016	0.900896	nonTerminalNode	5	103	116	3316	An02g07890,An08g03870,An15g05810,An01g04830,An14g00920,
GO:0044282	small molecule catabolic process	0.000822249	0.0320519	nonTerminalNode	13	127	108	3292	An11g02180,An07g04270,An09g02700,An14g00860,An14g00920,An04g05620,An14g00990,An11g02550,An13g03150,An09g02710,An11g02170,An18g01590,An07g08810,
GO:2000243	positive regulation of reproductive process	0.407101	0.900896	nonTerminalNode	1	14	120	3405	An02g07930,
GO:0006820	anion transport	0.0746848	0.688119	nonTerminalNode	3	26	118	3393	An07g02540,An12g04180,An07g08810,
GO:0044036	cell wall macromolecule metabolic process	0.35016	0.900896	nonTerminalNode	2	34	119	3385	An15g05810,An09g00260,
GO:0019679	propionate metabolic process, methylcitrate cycle	0.159697	0.900896	terminalNode	1	4	120	3415	An04g05620,
GO:0008610	lipid biosynthetic process	0.478898	0.900896	nonTerminalNode	4	100	117	3319	An02g07930,An11g07310,An10g00650,An04g05880,
GO:0042758	long-chain fatty acid catabolic process	0.0991044	0.75542	terminalNode	1	2	120	3417	An14g00920,
GO:0033205	cell cycle cytokinesis	0.582086	0.900896	nonTerminalNode	1	24	120	3395	An18g02510,
GO:0044106	cellular amine metabolic process	0.0935599	0.75542	nonTerminalNode	14	266	107	3153	An07g04270,An09g02700,An11g02200,An10g00620,An09g02710,An01g06150,An04g04130,An09g01990,An11g02180,An13g03150,An11g02170,An18g01590,An18g04160,An11g02870,
GO:0000301	retrograde transport, vesicle recycling within Golgi	0.399689	0.900896	terminalNode	2	38	119	3381	An11g06060,An04g03850,
GO:0006874	cellular calcium ion homeostasis	0.364221	0.900896	terminalNode	1	12	120	3407	An01g08010,
GO:0045460	sterigmatocystin metabolic process	0.364221	0.900896	nonTerminalNode	1	12	120	3407	An14g02970,
GO:0048608	reproductive structure development	0.504017	0.900896	nonTerminalNode	2	47	119	3372	An04g05880,An14g02970,
GO:0046394	carboxylic acid biosynthetic process	0.0280876	0.40185	nonTerminalNode	11	158	110	3261	An02g07930,An11g02180,An11g02200,An11g07310,An10g00620,An11g02170,An10g00650,An01g06150,An18g04160,An09g01990,An04g05880,
GO:0009310	amine catabolic process	0.00342971	0.095233	nonTerminalNode	6	38	115	3381	An11g02180,An11g02170,An07g04270,An13g03150,An09g02700,An09g02710,
GO:0071310	cellular response to organic substance	0.447112	0.900896	nonTerminalNode	1	16	120	3403	An09g04470,
GO:0015908	fatty acid transport	0.0283496	0.40185	nonTerminalNode	2	6	119	3413	An01g03680,An18g01590,
GO:0005996	monosaccharide metabolic process	0.0174769	0.297695	nonTerminalNode	9	108	112	3311	An01g00630,An11g02550,An02g10550,An02g09090,An09g01190,An15g02300,An10g00230,An01g12550,An09g00260,
GO:0008643	carbohydrate transport	0.427453	0.900896	nonTerminalNode	1	15	120	3404	An11g02020,
GO:0071472	cellular response to salt stress	0.387457	0.900896	nonTerminalNode	2	37	119	3382	An11g06060,An04g03850,
GO:0015810	aspartate transport	0.0991044	0.75542	terminalNode	1	2	120	3417	An12g04180,
GO:0006007	glucose catabolic process	0.636749	0.900896	nonTerminalNode	1	28	120	3391	An11g02550,
GO:0043937	regulation of sporulation	0.155053	0.900896	nonTerminalNode	3	37	118	3382	An02g07930,An01g04830,An04g05880,
GO:0006552	leucine catabolic process	0.159697	0.900896	terminalNode	1	4	120	3415	An07g04270,
GO:0006559	L-phenylalanine catabolic process	0.0108297	0.199561	terminalNode	2	3	119	3416	An11g02170,An11g02180,
GO:0010383	cell wall polysaccharide metabolic process	0.299362	0.900896	nonTerminalNode	2	30	119	3389	An15g05810,An09g00260,
GO:0051596	methylglyoxal catabolic process	0.00664603	0.143314	nonTerminalNode	2	2	119	3417	An14g06340,An11g02870,
GO:0006869	lipid transport	0.248018	0.900896	nonTerminalNode	2	26	119	3393	An01g03680,An18g01590,
GO:0044281	small molecule metabolic process	0.000110651	0.00773411	nonTerminalNode	45	744	76	2675	An07g04270,An09g02700,An09g01190,An13g00950,An09g00260,An04g04130,An09g01990,An11g02180,An15g02300,An04g03220,An08g03850,An14g03510,An10g00230,An11g02170,An04g05880,An07g08810,An01g00630,An18g05480,An11g02200,An11g07310,An14g00860,An01g12550,An10g00620,An14g00990,An11g02550,An14g06500,An09g02710,An01g11720,An01g06150,An14g06340,An02g07930,An13g00130,An02g09090,An08g03870,An14g00920,An04g05620,An0…
GO:0046942	carboxylic acid transport	0.0012956	0.0452789	nonTerminalNode	10	85	111	3334	An02g05920,An15g01900,An04g08420,An07g02540,An01g03680,An11g01200,An13g03680,An18g01590,An12g04180,An07g08810,
GO:0032501	multicellular organismal process	0.504017	0.900896	nonTerminalNode	2	47	119	3372	An04g05880,An14g02970,
GO:0051094	positive regulation of developmental process	0.0419071	0.499681	nonTerminalNode	3	20	118	3399	An02g07930,An01g04830,An04g05880,
GO:0034976	response to endoplasmic reticulum stress	0.341641	0.900896	nonTerminalNode	1	11	120	3408	An09g04470,
GO:0045597	positive regulation of cell differentiation	0.0611428	0.623343	nonTerminalNode	2	10	119	3409	An04g05880,An02g07930,
GO:0043936	asexual sporulation resulting in formation of a cellular spore	0.0356453	0.463161	nonTerminalNode	2	7	119	3412	An04g05880,An02g07930,
GO:0009119	ribonucleoside metabolic process	0.407101	0.900896	nonTerminalNode	1	14	120	3405	An01g11720,
GO:0016042	lipid catabolic process	7.5738e-05	0.0063967	nonTerminalNode	7	25	114	3394	An14g00990,An14g00860,An04g03590,An04g03220,An18g01590,An18g03170,An14g00920,
GO:0044238	primary metabolic process	0.475868	0.900896	nonTerminalNode	64	1784	57	1635	An07g04650,An11g10540,An09g02700,An01g10350,An12g07500,An01g11660,An02g09690,An04g04130,An09g01990,An16g01880,An14g03510,An10g00230,An01g10930,An01g05360,An18g05480,An11g02200,An01g12550,An14g00990,An10g00620,An11g02550,An14g06500,An01g11720,An14g06340,An13g00130,An02g09090,An18g04100,An04g05620,An09g06740,An13g03150,An08g05400,An18g04160,An11g02870,An18g03170,An01g01830,An07g04270,An14g01130,An0…
GO:0042173	regulation of sporulation resulting in formation of a cellular spore	0.0910629	0.75542	nonTerminalNode	2	13	119	3406	An04g05880,An02g07930,
GO:0006811	ion transport	0.1257	0.836049	nonTerminalNode	7	116	114	3303	An02g13600,An15g01900,An07g02540,An01g08010,An18g01590,An12g04180,An07g08810,
GO:0015893	drug transport	0.248018	0.900896	nonTerminalNode	2	26	119	3393	An09g00550,An09g01700,
GO:0042278	purine nucleoside metabolic process	0.294068	0.900896	nonTerminalNode	1	9	120	3410	An01g11720,
GO:0006749	glutathione metabolic process	0.427453	0.900896	nonTerminalNode	1	15	120	3404	An11g02870,
GO:0006650	glycerophospholipid metabolic process	0.514887	0.900896	nonTerminalNode	2	48	119	3371	An04g03590,An18g03170,
GO:0031334	positive regulation of protein complex assembly	0.243089	0.900896	nonTerminalNode	1	7	120	3412	An18g06580,
GO:0008617	guanosine metabolic process	0.129924	0.836049	nonTerminalNode	1	3	120	3416	An01g11720,
GO:0031032	actomyosin structure organization	0.129924	0.836049	nonTerminalNode	1	3	120	3416	An18g02510,
GO:0055074	calcium ion homeostasis	0.364221	0.900896	nonTerminalNode	1	12	120	3407	An01g08010,
GO:0042221	response to chemical stimulus	0.249963	0.900896	nonTerminalNode	12	269	109	3150	An08g10530,An04g04060,An06g01300,An09g00550,An16g06100,An09g01700,An15g06810,An12g00600,An02g07930,An09g04470,An04g05880,An01g01830,
GO:0031460	glycine betaine transport	0.0991044	0.75542	terminalNode	1	2	120	3417	An15g01900,
GO:0009237	siderophore metabolic process	0.0991044	0.75542	nonTerminalNode	1	2	120	3417	An06g01300,
GO:0015980	energy derivation by oxidation of organic compounds	0.566083	0.900896	nonTerminalNode	4	112	117	3307	An02g12770,An08g10530,An04g03850,An11g06060,
GO:0009437	carnitine metabolic process	0.129924	0.836049	terminalNode	1	3	120	3416	An18g01590,
GO:0006082	organic acid metabolic process	0.000140407	0.00824138	nonTerminalNode	30	416	91	3003	An07g04270,An09g02700,An11g02200,An11g07310,An14g00860,An14g00990,An10g00620,An11g02550,An09g02710,An13g00950,An01g06150,An04g04130,An09g01990,An14g06340,An02g07930,An11g02180,An08g03870,An14g00920,An04g05620,An08g03850,An09g06740,An13g03150,An08g05400,An11g02170,An18g01590,An10g00650,An18g04160,An11g02870,An04g05880,An01g01830,
GO:0034440	lipid oxidation	0.269019	0.900896	nonTerminalNode	1	8	120	3411	An14g00990,
GO:0006826	iron ion transport	0.427453	0.900896	nonTerminalNode	1	15	120	3404	An01g08010,
GO:0030436	asexual sporulation	0.356292	0.900896	nonTerminalNode	3	59	118	3360	An02g07930,An01g04830,An04g05880,
GO:0051789	response to protein stimulus	0.427453	0.900896	nonTerminalNode	1	15	120	3404	An09g04470,
GO:0042775	mitochondrial ATP synthesis coupled electron transport	0.294068	0.900896	nonTerminalNode	1	9	120	3410	An02g12770,
GO:0071705	nitrogen compound transport	0.0061259	0.143314	nonTerminalNode	9	90	112	3329	An11g02020,An02g05920,An15g01900,An04g08420,An13g02390,An11g01200,An13g03680,An18g01590,An12g04180,
GO:0006066	alcohol metabolic process	0.00749415	0.159902	nonTerminalNode	14	186	107	3233	An01g00630,An18g05480,An02g09090,An15g02300,An01g12550,An11g02550,An14g06500,An02g10550,An14g03510,An09g01190,An10g00230,An13g00950,An09g00260,An07g08810,
GO:0044264	cellular polysaccharide metabolic process	0.000801724	0.0318646	nonTerminalNode	9	65	112	3354	An08g01710,An02g10550,An14g01130,An12g07500,An15g02300,An01g10930,An09g02160,An09g00260,An18g04100,
GO:0051180	vitamin transport	0.0373472	0.476118	nonTerminalNode	3	19	118	3400	An11g01200,An04g08420,An18g01590,
GO:0019631	quinate catabolic process	0.0158832	0.27284	terminalNode	2	4	119	3415	An08g03850,An08g03870,
GO:0043436	oxoacid metabolic process	0.000134698	0.00824138	nonTerminalNode	30	415	91	3004	An07g04270,An09g02700,An11g02200,An11g07310,An14g00860,An14g00990,An10g00620,An11g02550,An09g02710,An13g00950,An01g06150,An04g04130,An09g01990,An14g06340,An02g07930,An11g02180,An08g03870,An14g00920,An04g05620,An08g03850,An09g06740,An13g03150,An08g05400,An11g02170,An18g01590,An10g00650,An18g04160,An11g02870,An04g05880,An01g01830,
GO:0009438	methylglyoxal metabolic process	0.0706835	0.678273	nonTerminalNode	2	11	119	3408	An11g02870,An14g06340,
GO:0046503	glycerolipid catabolic process	0.00123316	0.0446361	nonTerminalNode	3	4	118	3415	An04g03220,An04g03590,An18g03170,
GO:0000920	cytokinetic cell separation	0.216246	0.900896	nonTerminalNode	1	6	120	3413	An18g05720,
GO:0015849	organic acid transport	0.0012956	0.0452789	nonTerminalNode	10	85	111	3334	An02g05920,An15g01900,An04g08420,An07g02540,An01g03680,An11g01200,An13g03680,An18g01590,An12g04180,An07g08810,
GO:0070838	divalent metal ion transport	0.502161	0.900896	nonTerminalNode	1	19	120	3400	An01g08010,
GO:0005984	disaccharide metabolic process	0.0253034	0.379925	nonTerminalNode	3	16	118	3403	An01g10930,An01g12150,An01g10350,
GO:0006520	cellular amino acid metabolic process	0.0741431	0.686763	nonTerminalNode	14	256	107	3163	An07g04270,An09g02700,An11g02200,An10g00620,An09g02710,An01g06150,An04g04130,An09g01990,An11g02180,An13g03150,An11g02170,An18g01590,An18g04160,An11g02870,
GO:0006629	lipid metabolic process	0.0154793	0.27284	nonTerminalNode	15	225	106	3194	An02g07930,An16g01880,An11g07310,An14g00860,An04g03220,An14g00920,An14g00990,An09g06740,An08g05400,An02g09690,An04g03590,An18g01590,An10g00650,An04g05880,An18g03170,
GO:0045491	xylan metabolic process	0.216246	0.900896	nonTerminalNode	1	6	120	3413	An15g05810,
GO:0010446	response to alkalinity	0.0991044	0.75542	terminalNode	1	2	120	3417	An02g07890,
GO:0033609	oxalate metabolic process	0.216246	0.900896	terminalNode	1	6	120	3413	An13g00950,
GO:0005976	polysaccharide metabolic process	6.89977e-05	0.0063967	nonTerminalNode	14	111	107	3308	An08g01710,An01g05360,An07g04650,An02g10550,An14g01130,An12g07500,An01g11660,An15g02300,An15g05810,An01g10930,An09g02160,An09g00260,An01g11670,An18g04100,
GO:0045595	regulation of cell differentiation	0.101822	0.75542	nonTerminalNode	2	14	119	3405	An02g07930,An04g05880,
GO:0030026	cellular manganese ion homeostasis	0.159697	0.900896	terminalNode	1	4	120	3415	An01g08010,
GO:0006518	peptide metabolic process	0.101235	0.75542	nonTerminalNode	3	30	118	3389	An16g06720,An06g01300,An11g02870,
GO:0015696	ammonium transport	0.407101	0.900896	terminalNode	1	14	120	3405	An07g08810,
GO:0000302	response to reactive oxygen species	0.623787	0.900896	nonTerminalNode	1	27	120	3392	An01g01830,
GO:0048513	organ development	0.504017	0.900896	nonTerminalNode	2	47	119	3372	An04g05880,An14g02970,
GO:0009062	fatty acid catabolic process	0.00589273	0.142197	nonTerminalNode	4	18	117	3401	An14g00990,An14g00860,An14g00920,An18g01590,
GO:0046164	alcohol catabolic process	0.435681	0.900896	nonTerminalNode	2	41	119	3378	An11g02550,An07g08810,
GO:0015879	carnitine transport	0.18846	0.900896	nonTerminalNode	1	5	120	3414	An18g01590,
GO:0030833	regulation of actin filament polymerization	0.364221	0.900896	nonTerminalNode	1	12	120	3407	An18g06580,
GO:0034614	cellular response to reactive oxygen species	0.386032	0.900896	nonTerminalNode	1	13	120	3406	An01g01830,
GO:0009251	glucan catabolic process	0.0186581	0.31	nonTerminalNode	3	14	118	3405	An01g11660,An01g11670,An07g04650,
GO:0048522	positive regulation of cellular process	0.493613	0.900896	nonTerminalNode	5	130	116	3289	An02g07930,An08g03870,An18g06580,An14g00920,An04g05880,
GO:0051186	cofactor metabolic process	0.551931	0.900896	nonTerminalNode	5	139	116	3280	An02g12770,An08g10530,An06g01300,An04g05620,An11g02870,
GO:0051238	sequestering of metal ion	0.269019	0.900896	nonTerminalNode	1	8	120	3411	An06g01300,
GO:0006879	cellular iron ion homeostasis	0.299362	0.900896	nonTerminalNode	2	30	119	3389	An06g01300,An01g08010,
GO:0006725	cellular aromatic compound metabolic process	0.0509364	0.552129	nonTerminalNode	7	92	114	3327	An08g03850,An11g02180,An11g02200,An08g03870,An11g02170,An01g06150,An14g02970,
GO:0022904	respiratory electron transport chain	0.294068	0.900896	nonTerminalNode	1	9	120	3410	An02g12770,
GO:0006662	glycerol ether metabolic process	0.243089	0.900896	nonTerminalNode	1	7	120	3412	An04g03220,
GO:0000002	mitochondrial genome maintenance	0.596472	0.900896	nonTerminalNode	1	25	120	3394	An08g10530,
GO:0000272	polysaccharide catabolic process	1.79534e-06	0.000606524	nonTerminalNode	12	55	109	3364	An08g01710,An01g05360,An07g04650,An02g10550,An14g01130,An12g07500,An01g11660,An15g02300,An15g05810,An09g02160,An09g00260,An01g11670,
GO:0075307	positive regulation of conidium formation	0.294068	0.900896	terminalNode	1	9	120	3410	An01g04830,
GO:0007114	cell budding	0.636749	0.900896	nonTerminalNode	1	28	120	3391	An04g03220,
GO:0075259	spore-bearing organ development	0.504017	0.900896	nonTerminalNode	2	47	119	3372	An04g05880,An14g02970,
GO:0006006	glucose metabolic process	0.586498	0.900896	nonTerminalNode	2	55	119	3364	An11g02550,An02g09090,
GO:0006639	acylglycerol metabolic process	0.243089	0.900896	nonTerminalNode	1	7	120	3412	An04g03220,
GO:0001302	replicative cell aging	0.610367	0.900896	nonTerminalNode	1	26	120	3393	An04g05620,
GO:0000472	endonucleolytic cleavage to generate mature 5'-end of SSU-rRNA from (SSU-rRNA, 5.8S rRNA, LSU-rRNA)	0.623787	0.900896	terminalNode	1	27	120	3392	An11g10540,
GO:0046417	chorismate metabolic process	0.0272826	0.397855	nonTerminalNode	4	30	117	3389	An01g06150,An11g02180,An11g02170,An11g02200,
GO:0031590	wybutosine metabolic process	0.129924	0.836049	nonTerminalNode	1	3	120	3416	An01g11720,
GO:0006853	carnitine shuttle	0.129924	0.836049	terminalNode	1	3	120	3416	An18g01590,
GO:0016265	death	0.0733805	0.685448	nonTerminalNode	5	61	116	3358	An09g04470,An04g03850,An02g07340,An11g06060,An04g04320,
GO:0009308	amine metabolic process	0.124683	0.836049	nonTerminalNode	15	304	106	3115	An01g05360,An07g04270,An09g02700,An11g02200,An10g00620,An09g02710,An01g06150,An04g04130,An09g01990,An11g02180,An13g03150,An11g02170,An18g01590,An18g04160,An11g02870,
GO:0006855	drug transmembrane transport	0.235203	0.900896	terminalNode	2	25	119	3394	An09g00550,An09g01700,
GO:0006986	response to unfolded protein	0.427453	0.900896	nonTerminalNode	1	15	120	3404	An09g04470,
GO:0006635	fatty acid beta-oxidation	0.243089	0.900896	nonTerminalNode	1	7	120	3412	An14g00990,
GO:0032970	regulation of actin filament-based process	0.427453	0.900896	nonTerminalNode	1	15	120	3404	An18g06580,
GO:0043938	positive regulation of sporulation	0.0330579	0.443765	nonTerminalNode	3	18	118	3401	An02g07930,An01g04830,An04g05880,
GO:0015798	myo-inositol transport	0.00664603	0.143314	terminalNode	2	2	119	3417	An06g00260,An12g09370,
GO:0032506	cytokinetic process	0.387457	0.900896	nonTerminalNode	2	37	119	3382	An18g05720,An18g02510,
GO:0030968	endoplasmic reticulum unfolded protein response	0.341641	0.900896	terminalNode	1	11	120	3408	An09g04470,
GO:0045010	actin nucleation	0.18846	0.900896	nonTerminalNode	1	5	120	3414	An18g06580,
GO:0019520	aldonic acid metabolic process	0.447112	0.900896	nonTerminalNode	1	16	120	3403	An01g01830,
GO:0006083	acetate metabolic process	0.0253034	0.379925	nonTerminalNode	3	16	118	3403	An04g05620,An11g02550,An18g01590,
GO:0019395	fatty acid oxidation	0.269019	0.900896	nonTerminalNode	1	8	120	3411	An14g00990,
GO:0010106	cellular response to iron ion starvation	0.269019	0.900896	terminalNode	1	8	120	3411	An06g01300,
GO:0000715	nucleotide-excision repair, DNA damage recognition	0.159697	0.900896	terminalNode	1	4	120	3415	An09g02820,
GO:0046464	acylglycerol catabolic process	0.0991044	0.75542	nonTerminalNode	1	2	120	3417	An04g03220,
GO:0009268	response to pH	0.341641	0.900896	nonTerminalNode	1	11	120	3408	An02g07890,
GO:0045461	sterigmatocystin biosynthetic process	0.364221	0.900896	nonTerminalNode	1	12	120	3407	An14g02970,
GO:0019433	triglyceride catabolic process	0.0991044	0.75542	terminalNode	1	2	120	3417	An04g03220,
GO:0006558	L-phenylalanine metabolic process	0.0158832	0.27284	nonTerminalNode	2	4	119	3415	An11g02170,An11g02180,
GO:0008219	cell death	0.0733805	0.685448	nonTerminalNode	5	61	116	3358	An09g04470,An04g03850,An02g07340,An11g06060,An04g04320,
GO:0019290	siderophore biosynthetic process	0.0991044	0.75542	terminalNode	1	2	120	3417	An06g01300,
GO:0006808	regulation of nitrogen utilization	0.243089	0.900896	terminalNode	1	7	120	3412	An09g04910,
GO:0045488	pectin metabolic process	0.000146369	0.00824138	nonTerminalNode	6	19	115	3400	An09g02160,An14g01130,An12g07500,An08g01710,An02g10550,An15g02300,
GO:0010412	mannan metabolic process	0.159697	0.900896	nonTerminalNode	1	4	120	3415	An09g00260,
GO:0043157	response to cation stress	0.48182	0.900896	nonTerminalNode	2	45	119	3374	An11g06060,An04g03850,
GO:0008154	actin polymerization or depolymerization	0.466102	0.900896	nonTerminalNode	1	17	120	3402	An18g06580,
GO:2000242	negative regulation of reproductive process	0.0991044	0.75542	terminalNode	1	2	120	3417	An04g05880,
GO:0032956	regulation of actin cytoskeleton organization	0.427453	0.900896	nonTerminalNode	1	15	120	3404	An18g06580,
GO:0055072	iron ion homeostasis	0.299362	0.900896	nonTerminalNode	2	30	119	3389	An06g01300,An01g08010,
GO:0030584	sporocarp development	0.387457	0.900896	nonTerminalNode	2	37	119	3382	An04g05880,An14g02970,
GO:0019438	aromatic compound biosynthetic process	0.0897255	0.75542	nonTerminalNode	4	46	117	3373	An11g02180,An11g02170,An01g06150,An11g02200,
GO:0015909	long-chain fatty acid transport	0.18846	0.900896	nonTerminalNode	1	5	120	3414	An18g01590,
GO:0008064	regulation of actin polymerization or depolymerization	0.364221	0.900896	nonTerminalNode	1	12	120	3407	An18g06580,
GO:0006026	aminoglycan catabolic process	0.364221	0.900896	nonTerminalNode	1	12	120	3407	An01g05360,
GO:0034305	regulation of asexual sporulation	0.115739	0.813942	nonTerminalNode	3	32	118	3387	An02g07930,An01g04830,An04g05880,
GO:0070887	cellular response to chemical stimulus	0.338689	0.900896	nonTerminalNode	4	82	117	3337	An12g00600,An09g04470,An16g06100,An01g01830,
GO:0019748	secondary metabolic process	0.000109225	0.00773411	nonTerminalNode	12	87	109	3332	An16g06720,An18g01200,An11g07320,An02g07890,An04g08440,An13g02430,An11g07310,An06g01300,An03g05140,An11g07330,An15g02130,An14g02970,
GO:0006113	fermentation	0.447424	0.900896	nonTerminalNode	2	42	119	3377	An11g06060,An04g03850,
GO:0006071	glycerol metabolic process	0.0218417	0.343203	terminalNode	3	15	118	3404	An13g00950,An18g05480,An14g06500,
GO:0044247	cellular polysaccharide catabolic process	9.34316e-05	0.00701429	nonTerminalNode	7	26	114	3393	An08g01710,An02g10550,An09g02160,An09g00260,An14g01130,An12g07500,An15g02300,
GO:0006897	endocytosis	0.421888	0.900896	nonTerminalNode	3	66	118	3353	An18g05720,An04g08420,An11g01200,
GO:0015711	organic anion transport	0.00525761	0.13157	nonTerminalNode	3	8	118	3411	An07g02540,An12g04180,An07g08810,
GO:0072530	purine-containing compound transmembrane transport	0.269019	0.900896	nonTerminalNode	1	8	120	3411	An13g02390,
GO:0009607	response to biotic stimulus	0.427453	0.900896	nonTerminalNode	1	15	120	3404	An09g04470,
GO:0046461	neutral lipid catabolic process	0.0991044	0.75542	nonTerminalNode	1	2	120	3417	An04g03220,
GO:0006094	gluconeogenesis	0.610367	0.900896	nonTerminalNode	1	26	120	3393	An11g02550,
GO:0055065	metal ion homeostasis	0.504017	0.900896	nonTerminalNode	2	47	119	3372	An06g01300,An01g08010,
GO:0006525	arginine metabolic process	0.55177	0.900896	nonTerminalNode	1	22	120	3397	An04g04130,
GO:0005975	carbohydrate metabolic process	2.27362e-06	0.000658375	nonTerminalNode	28	296	93	3123	An01g00630,An01g05360,An07g04650,An18g05480,An14g01130,An01g10350,An01g12550,An11g02550,An08g01710,An14g06500,An01g12150,An12g07500,An01g11660,An09g01190,An13g00950,An15g05810,An09g02160,An09g00260,An14g06340,An02g09090,An15g02300,An18g04100,An02g10550,An14g03510,An10g00230,An01g10930,An01g11670,An01g01830,
GO:0009063	cellular amino acid catabolic process	0.00342971	0.095233	nonTerminalNode	6	38	115	3381	An11g02180,An11g02170,An07g04270,An13g03150,An09g02700,An09g02710,
GO:0000916	contractile ring contraction involved in cell cycle cytokinesis	0.129924	0.836049	terminalNode	1	3	120	3416	An18g02510,
GO:0019630	quinate metabolic process	0.0158832	0.27284	nonTerminalNode	2	4	119	3415	An08g03850,An08g03870,
GO:0042744	hydrogen peroxide catabolic process	0.243089	0.900896	terminalNode	1	7	120	3412	An01g01830,
GO:0006099	tricarboxylic acid cycle	0.159897	0.900896	terminalNode	2	19	119	3400	An02g12770,An08g10530,
GO:0044039	cellular cell wall macromolecule catabolic process	0.159697	0.900896	nonTerminalNode	1	4	120	3415	An09g00260,
GO:0000160	two-component signal transduction system (phosphorelay)	0.294068	0.900896	nonTerminalNode	1	9	120	3410	An14g02970,
GO:0046185	aldehyde catabolic process	0.0435765	0.501872	nonTerminalNode	2	8	119	3411	An11g02870,An14g06340,
GO:0019318	hexose metabolic process	0.299463	0.900896	nonTerminalNode	4	77	117	3342	An11g02550,An02g09090,An01g12550,An09g00260,
GO:0051093	negative regulation of developmental process	0.101822	0.75542	nonTerminalNode	2	14	119	3405	An02g07930,An04g05880,
GO:0043940	regulation of sexual sporulation resulting in formation of a cellular spore	0.0611428	0.623343	nonTerminalNode	2	10	119	3409	An04g05880,An02g07930,
GO:0034308	primary alcohol metabolic process	0.269019	0.900896	nonTerminalNode	1	8	120	3411	An07g08810,
GO:0016052	carbohydrate catabolic process	7.08552e-06	0.00130567	nonTerminalNode	15	102	106	3317	An11g02550,An08g01710,An01g05360,An07g04650,An02g10550,An14g01130,An12g07500,An01g11660,An15g02300,An01g12550,An15g05810,An01g10930,An09g02160,An09g00260,An01g11670,
GO:2000241	regulation of reproductive process	0.172152	0.900896	nonTerminalNode	2	20	119	3399	An02g07930,An04g05880,
GO:0051302	regulation of cell division	0.216246	0.900896	nonTerminalNode	1	6	120	3413	An18g02510,
GO:0010913	regulation of sterigmatocystin biosynthetic process	0.269019	0.900896	nonTerminalNode	1	8	120	3411	An14g02970,
GO:0043648	dicarboxylic acid metabolic process	0.0209203	0.334272	nonTerminalNode	5	42	116	3377	An13g00950,An11g02180,An11g02170,An01g06150,An11g02200,
GO:0000023	maltose metabolic process	0.0991044	0.75542	terminalNode	1	2	120	3417	An01g10930,
GO:0044269	glycerol ether catabolic process	0.0991044	0.75542	nonTerminalNode	1	2	120	3417	An04g03220,
GO:0070301	cellular response to hydrogen peroxide	0.294068	0.900896	nonTerminalNode	1	9	120	3410	An01g01830,
GO:0043943	regulation of asexual sporulation resulting in formation of a cellular spore	0.00339903	0.095233	terminalNode	2	1	119	3418	An02g07930,An04g05880,
GO:0009311	oligosaccharide metabolic process	0.0686057	0.671805	nonTerminalNode	3	25	118	3394	An01g10930,An01g12150,An01g10350,
GO:0010382	cellular cell wall macromolecule metabolic process	0.596472	0.900896	nonTerminalNode	1	25	120	3394	An09g00260,
GO:0009072	aromatic amino acid family metabolic process	0.0391431	0.480358	nonTerminalNode	4	34	117	3385	An11g02180,An11g02170,An01g06150,An11g02200,
GO:0046395	carboxylic acid catabolic process	3.61754e-05	0.00484615	nonTerminalNode	11	64	110	3355	An04g05620,An14g00990,An11g02180,An07g04270,An13g03150,An09g02700,An09g02710,An11g02170,An14g00860,An18g01590,An14g00920,
GO:0051495	positive regulation of cytoskeleton organization	0.243089	0.900896	nonTerminalNode	1	7	120	3412	An18g06580,
GO:0030838	positive regulation of actin filament polymerization	0.18846	0.900896	nonTerminalNode	1	5	120	3414	An18g06580,
GO:0072503	cellular divalent inorganic cation homeostasis	0.466102	0.900896	nonTerminalNode	1	17	120	3402	An01g08010,
GO:0006085	acetyl-CoA biosynthetic process	0.129924	0.836049	nonTerminalNode	1	3	120	3416	An04g05620,
GO:0015695	organic cation transport	0.0467337	0.517646	nonTerminalNode	3	21	118	3398	An15g01900,An07g08810,An18g01590,
GO:0009314	response to radiation	0.386032	0.900896	nonTerminalNode	1	13	120	3406	An14g02970,
GO:0045596	negative regulation of cell differentiation	0.00664603	0.143314	nonTerminalNode	2	2	119	3417	An02g07930,An04g05880,
GO:0046355	mannan catabolic process	0.159697	0.900896	terminalNode	1	4	120	3415	An09g00260,
GO:0006577	betaine metabolic process	0.129924	0.836049	nonTerminalNode	1	3	120	3416	An18g01590,
GO:0006633	fatty acid biosynthetic process	0.0247077	0.379413	terminalNode	4	29	117	3390	An02g07930,An11g07310,An10g00650,An04g05880,
GO:0044087	regulation of cellular component biogenesis	0.610367	0.900896	nonTerminalNode	1	26	120	3393	An18g06580,
GO:0009403	toxin biosynthetic process	0.386032	0.900896	nonTerminalNode	1	13	120	3406	An14g02970,
GO:0071445	cellular response to protein stimulus	0.341641	0.900896	nonTerminalNode	1	11	120	3408	An09g04470,
GO:0006631	fatty acid metabolic process	0.000360981	0.0170165	nonTerminalNode	10	71	111	3348	An02g07930,An14g00990,An09g06740,An08g05400,An11g07310,An14g00860,An18g01590,An10g00650,An04g05880,An14g00920,
GO:0048518	positive regulation of biological process	0.407043	0.900896	nonTerminalNode	6	144	115	3275	An02g07930,An08g03870,An18g06580,An01g04830,An14g00920,An04g05880,
GO:0019740	nitrogen utilization	0.0611428	0.623343	nonTerminalNode	2	10	119	3409	An09g04910,An07g08810,
GO:0007097	nuclear migration	0.35016	0.900896	nonTerminalNode	2	34	119	3385	An04g08420,An11g01200,
GO:0071775	regulation of cell cycle cytokinesis	0.0991044	0.75542	terminalNode	1	2	120	3417	An18g02510,
GO:0032954	regulation of cytokinetic process	0.0991044	0.75542	terminalNode	1	2	120	3417	An18g02510,
GO:0006084	acetyl-CoA metabolic process	0.0518224	0.552827	nonTerminalNode	3	22	118	3397	An04g05620,An02g12770,An08g10530,
GO:0000905	sporocarp development involved in asexual reproduction	0.294068	0.900896	terminalNode	1	9	120	3410	An04g05880,
GO:0010876	lipid localization	0.312145	0.900896	nonTerminalNode	2	31	119	3388	An18g01590,An01g03680,
GO:0009083	branched chain family amino acid catabolic process	0.000232591	0.0120888	nonTerminalNode	4	6	117	3413	An09g02700,An07g04270,An09g02710,An13g03150,
GO:0044283	small molecule biosynthetic process	0.289541	0.900896	nonTerminalNode	12	279	109	3140	An11g02200,An11g07310,An10g00620,An11g02550,An01g06150,An09g01990,An02g07930,An11g02180,An11g02170,An10g00650,An18g04160,An04g05880,
GO:0016053	organic acid biosynthetic process	0.0280876	0.40185	nonTerminalNode	11	158	110	3261	An02g07930,An11g02180,An11g02200,An11g07310,An10g00620,An11g02170,An10g00650,An01g06150,An18g04160,An09g01990,An04g05880,
GO:0030005	cellular di-, tri-valent inorganic cation homeostasis	0.546548	0.900896	terminalNode	2	51	119	3368	An06g01300,An01g08010,
GO:0006915	apoptosis	0.427453	0.900896	nonTerminalNode	1	15	120	3404	An09g04470,
GO:0043043	peptide biosynthetic process	0.101822	0.75542	nonTerminalNode	2	14	119	3405	An16g06720,An06g01300,
GO:0051181	cofactor transport	0.101235	0.75542	nonTerminalNode	3	30	118	3389	An11g01200,An04g08420,An18g01590,
GO:0010638	positive regulation of organelle organization	0.55177	0.900896	nonTerminalNode	1	22	120	3397	An18g06580,
GO:0045881	positive regulation of sporulation resulting in formation of a cellular spore	0.0520918	0.552827	nonTerminalNode	2	9	119	3410	An04g05880,An02g07930,
GO:0072511	divalent inorganic cation transport	0.519274	0.900896	nonTerminalNode	1	20	120	3399	An01g08010,
GO:0006828	manganese ion transport	0.159697	0.900896	terminalNode	1	4	120	3415	An01g08010,
GO:0046356	acetyl-CoA catabolic process	0.159897	0.900896	nonTerminalNode	2	19	119	3400	An02g12770,An08g10530,
GO:0046128	purine ribonucleoside metabolic process	0.294068	0.900896	nonTerminalNode	1	9	120	3410	An01g11720,
GO:0046459	short-chain fatty acid metabolic process	0.129924	0.836049	nonTerminalNode	1	3	120	3416	An14g00920,
GO:0051187	cofactor catabolic process	0.209717	0.900896	nonTerminalNode	2	23	119	3396	An02g12770,An08g10530,
GO:0032787	monocarboxylic acid metabolic process	7.00518e-05	0.0063967	nonTerminalNode	17	158	104	3261	An02g07930,An08g03870,An11g07310,An14g00860,An14g00920,An04g05620,An14g00990,An08g03850,An11g02550,An09g06740,An08g05400,An18g01590,An10g00650,An11g02870,An04g05880,An01g01830,An14g06340,
GO:0006089	lactate metabolic process	0.0108297	0.199561	nonTerminalNode	2	3	119	3416	An14g06340,An11g02870,
GO:0015851	nucleobase transport	0.129924	0.836049	nonTerminalNode	1	3	120	3416	An13g02390,
GO:0034310	primary alcohol catabolic process	0.159697	0.900896	nonTerminalNode	1	4	120	3415	An07g08810,
GO:0009628	response to abiotic stimulus	0.518337	0.900896	nonTerminalNode	8	219	113	3200	An04g03850,An14g06500,An02g07890,An11g06060,An16g07700,An11g02870,An01g01830,An14g02970,
GO:0006013	mannose metabolic process	0.269019	0.900896	terminalNode	1	8	120	3411	An01g12550,
GO:0072531	pyrimidine-containing compound transmembrane transport	0.243089	0.900896	nonTerminalNode	1	7	120	3412	An11g02020,
GO:0008652	cellular amino acid biosynthetic process	0.103398	0.759373	nonTerminalNode	7	110	114	3309	An10g00620,An11g02180,An11g02200,An11g02170,An01g06150,An18g04160,An09g01990,
GO:0048731	system development	0.504017	0.900896	nonTerminalNode	2	47	119	3372	An04g05880,An14g02970,
GO:0071702	organic substance transport	0.000219655	0.0117168	nonTerminalNode	14	125	107	3294	An02g05920,An07g02540,An01g03680,An11g01200,An11g02020,An02g13600,An15g01900,An04g08420,An12g09370,An06g00260,An13g03680,An18g01590,An12g04180,An07g08810,
GO:0055066	di-, tri-valent inorganic cation homeostasis	0.546548	0.900896	terminalNode	2	51	119	3368	An06g01300,An01g08010,
GO:0055085	transmembrane transport	0.0103309	0.199436	nonTerminalNode	11	135	110	3284	An13g02390,An11g01200,An09g00550,An11g02020,An15g01900,An04g08420,An12g09370,An06g00260,An09g01700,An18g01590,An07g08810,
GO:0019319	hexose biosynthetic process	0.636749	0.900896	nonTerminalNode	1	28	120	3391	An11g02550,
GO:0000480	endonucleolytic cleavage in 5'-ETS of tricistronic rRNA transcript (SSU-rRNA, 5.8S rRNA, LSU-rRNA)	0.610367	0.900896	terminalNode	1	26	120	3393	An11g10540,
GO:0040023	establishment of nucleus localization	0.35016	0.900896	nonTerminalNode	2	34	119	3385	An04g08420,An11g01200,
GO:0051258	protein polymerization	0.447112	0.900896	nonTerminalNode	1	16	120	3403	An18g06580,
GO:0043156	chromatin remodeling in response to cation stress	0.387457	0.900896	terminalNode	2	37	119	3382	An11g06060,An04g03850,
GO:0072507	divalent inorganic cation homeostasis	0.466102	0.900896	nonTerminalNode	1	17	120	3402	An01g08010,
GO:0019662	non-glycolytic fermentation	0.387457	0.900896	terminalNode	2	37	119	3382	An11g06060,An04g03850,
GO:0034471	ncRNA 5'-end processing	0.623787	0.900896	nonTerminalNode	1	27	120	3392	An11g10540,
GO:0018904	organic ether metabolic process	0.243089	0.900896	nonTerminalNode	1	7	120	3412	An04g03220,
GO:0045333	cellular respiration	0.56685	0.900896	nonTerminalNode	2	53	119	3366	An02g12770,An08g10530,
GO:0019243	methylglyoxal catabolic process to D-lactate	0.00664603	0.143314	terminalNode	2	2	119	3417	An14g06340,An11g02870,
GO:0009057	macromolecule catabolic process	0.0782848	0.711584	nonTerminalNode	12	212	109	3207	An01g05360,An07g04650,An14g01130,An15g02300,An08g01710,An02g10550,An12g07500,An01g11660,An15g05810,An09g02160,An09g00260,An01g11670,
GO:0006875	cellular metal ion homeostasis	0.504017	0.900896	nonTerminalNode	2	47	119	3372	An06g01300,An01g08010,
GO:0006800	oxygen and reactive oxygen species metabolic process	0.341641	0.900896	terminalNode	1	11	120	3408	An01g01830,

## Sheet: MF over 48 h glu vs 6 h noC UP
	GO term	description	p-value	FDR	node type	sP	rP	sN	rN	genes enriched
	GO:0004771	sterol esterase activity	0.0991044	0.77913	terminalNode	1	2	120	3417	An04g03220,
	GO:0016705	oxidoreductase activity, acting on paired donors, with incorporation or reduction of molecular oxygen	0.636749	0.900896	nonTerminalNode	1	28	120	3391	An18g01200,
	GO:0004558	alpha-glucosidase activity	0.18846	0.900896	terminalNode	1	5	120	3414	An01g10930,
	GO:0015183	L-aspartate transmembrane transporter activity	0.129924	0.819272	terminalNode	1	3	120	3416	An12g04180,
	GO:0004320	oleoyl-[acyl-carrier-protein] hydrolase activity	0.243089	0.900896	terminalNode	1	7	120	3412	An10g00650,
	GO:0015924	mannosyl-oligosaccharide mannosidase activity	0.0991044	0.77913	nonTerminalNode	1	2	120	3417	An01g12550,
	GO:0046914	transition metal ion binding	0.197873	0.900896	nonTerminalNode	3	42	118	3377	An13g02430,An03g05140,An15g02130,
	GO:0004317	3-hydroxypalmitoyl-[acyl-carrier-protein] dehydratase activity	0.269019	0.900896	terminalNode	1	8	120	3411	An10g00650,
	GO:0003697	single-stranded DNA binding	0.535804	0.900896	nonTerminalNode	1	21	120	3398	An08g10530,
	GO:0022804	active transmembrane transporter activity	0.150261	0.877708	nonTerminalNode	7	122	114	3297	An02g05920,An01g03680,An11g01200,An15g01900,An04g08420,An09g01700,An12g04180,
	GO:0016790	thiolester hydrolase activity	0.101822	0.77913	nonTerminalNode	2	14	119	3405	An14g06340,An10g00650,
	GO:0048037	cofactor binding	0.00525761	0.211135	nonTerminalNode	3	8	118	3411	An02g12770,An09g04910,An03g06670,
	GO:0008324	cation transmembrane transporter activity	0.401718	0.900896	nonTerminalNode	4	90	117	3329	An02g13600,An15g01900,An01g08010,An07g08810,
	GO:0050662	coenzyme binding	0.00281432	0.126313	nonTerminalNode	3	6	118	3413	An02g12770,An09g04910,An03g06670,
	GO:0043492	ATPase activity, coupled to movement of substances	0.435681	0.900896	nonTerminalNode	2	41	119	3378	An09g01700,An01g03680,
	GO:0008422	beta-glucosidase activity	0.0186581	0.355903	nonTerminalNode	3	14	118	3405	An04g03170,An07g04650,An18g04100,
	GO:0005275	amine transmembrane transporter activity	0.0696412	0.77913	nonTerminalNode	5	60	116	3359	An02g05920,An15g01900,An04g08420,An11g01200,An12g04180,
	GO:0008081	phosphoric diester hydrolase activity	0.318266	0.900896	nonTerminalNode	1	10	120	3409	An18g03170,
	GO:0003690	double-stranded DNA binding	0.610367	0.900896	nonTerminalNode	1	26	120	3393	An08g10530,
	GO:0004022	alcohol dehydrogenase (NAD) activity	0.129924	0.819272	terminalNode	1	3	120	3416	An13g00950,
	GO:0004338	glucan exo-1,3-beta-glucosidase activity	0.216246	0.900896	terminalNode	1	6	120	3413	An18g04100,
	GO:0016788	hydrolase activity, acting on ester bonds	0.109025	0.819272	nonTerminalNode	9	156	112	3263	An16g01880,An14g00860,An04g03220,An02g09690,An04g03590,An10g00650,An09g02160,An18g03170,An14g06340,
	GO:0016823	hydrolase activity, acting on acid carbon-carbon bonds, in ketonic substances	0.129924	0.819272	terminalNode	1	3	120	3416	An11g02170,
	GO:0016702	oxidoreductase activity, acting on single donors with incorporation of molecular oxygen, incorporation of two atoms of oxygen	0.0217432	0.384898	terminalNode	2	5	119	3414	An11g02180,An11g02200,
	GO:0042973	glucan endo-1,3-beta-D-glucosidase activity	0.129924	0.819272	terminalNode	1	3	120	3416	An07g04650,
	GO:0004673	protein histidine kinase activity	0.18846	0.900896	terminalNode	1	5	120	3414	An14g02970,
	GO:0032561	guanyl ribonucleotide binding	0.546548	0.900896	nonTerminalNode	2	51	119	3368	An11g06060,An04g03850,
	GO:0016616	oxidoreductase activity, acting on the CH-OH group of donors, NAD or NADP as acceptor	0.268724	0.900896	nonTerminalNode	5	97	116	3322	An14g00990,An14g03510,An13g00950,An11g07310,An10g00650,
	GO:0005200	structural constituent of cytoskeleton	0.447112	0.900896	terminalNode	1	16	120	3403	An18g06580,
	GO:0015295	solute:hydrogen symporter activity	0.216246	0.900896	nonTerminalNode	1	6	120	3413	An15g01900,
	GO:0015075	ion transmembrane transporter activity	0.559112	0.900896	nonTerminalNode	4	111	117	3308	An02g13600,An15g01900,An01g08010,An07g08810,
	GO:0015172	acidic amino acid transmembrane transporter activity	0.129924	0.819272	nonTerminalNode	1	3	120	3416	An12g04180,
	GO:0004314	[acyl-carrier-protein] S-malonyltransferase activity	0.243089	0.900896	terminalNode	1	7	120	3412	An10g00650,
	GO:0046983	protein dimerization activity	0.386032	0.900896	nonTerminalNode	1	13	120	3406	An11g10540,
	GO:0015932	nucleobase, nucleoside, nucleotide and nucleic acid transmembrane transporter activity	0.294068	0.900896	nonTerminalNode	1	9	120	3410	An13g02390,
	GO:0016417	S-acyltransferase activity	0.341641	0.900896	nonTerminalNode	1	11	120	3408	An10g00650,
	GO:0050136	NADH dehydrogenase (quinone) activity	0.447112	0.900896	nonTerminalNode	1	16	120	3403	An11g07310,
	GO:0072349	modified amino acid transmembrane transporter activity	0.0910629	0.77913	nonTerminalNode	2	13	119	3406	An11g01200,An04g08420,
	GO:0022892	substrate-specific transporter activity	0.0655226	0.77913	nonTerminalNode	14	251	107	3168	An02g05920,An07g02540,An11g01200,An13g02390,An12g07450,An15g01900,An01g08010,An12g09370,An12g04180,An02g13600,An04g08420,An06g00260,An13g03680,An07g08810,
	GO:0051184	cofactor transporter activity	0.159897	0.877708	nonTerminalNode	2	19	119	3400	An11g01200,An04g08420,
	GO:0004131	cytosine deaminase activity	0.582086	0.900896	terminalNode	1	24	120	3395	An13g00130,
	GO:0015166	polyol transmembrane transporter activity	0.00664603	0.211288	nonTerminalNode	2	2	119	3417	An06g00260,An12g09370,
	GO:0016218	polyketide synthase activity	0.0247077	0.401106	terminalNode	4	29	117	3390	An13g02430,An11g07310,An03g05140,An15g02130,
	GO:0060089	molecular transducer activity	0.623787	0.900896	nonTerminalNode	1	27	120	3392	An14g02970,
	GO:0016421	CoA carboxylase activity	0.269019	0.900896	nonTerminalNode	1	8	120	3411	An07g04270,
	GO:0046575	rhamnogalacturonan acetylesterase activity	0.0991044	0.77913	terminalNode	1	2	120	3417	An09g02160,
	GO:0001883	purine nucleoside binding	0.312145	0.900896	terminalNode	2	31	119	3388	An03g06670,An02g12770,
	GO:0015144	carbohydrate transmembrane transporter activity	0.294068	0.900896	nonTerminalNode	1	9	120	3410	An12g07450,
	GO:0003824	catalytic activity	0.00014604	0.0159184	nonTerminalNode	76	1562	45	1857	An07g04650,An09g02700,An14g02470,An01g10350,An16g06100,An12g07500,An01g11660,An02g09690,An04g04130,An09g01990,An16g01880,An12g08630,An18g02700,An14g03510,An10g00230,An01g10930,An18g01200,An01g05360,An18g05480,An11g02200,An01g12550,An10g00620,An14g00990,An11g02550,An14g06500,An14g06340,An13g00130,An02g09090,An18g04100,An15g02130,An04g05620,An04g03170,An09g06740,An13g03150,An08g05400,An18g04160,An1…
	GO:0016563	transcription activator activity	0.172152	0.900896	terminalNode	2	20	119	3399	An08g03870,An15g05810,
	GO:0015149	hexose transmembrane transporter activity	0.129924	0.819272	nonTerminalNode	1	3	120	3416	An12g07450,
	GO:0008519	ammonium transmembrane transporter activity	0.407101	0.900896	terminalNode	1	14	120	3405	An07g08810,
	GO:0016798	hydrolase activity, acting on glycosyl bonds	9.93511e-08	3.79024e-05	nonTerminalNode	16	81	105	3338	An04g03170,An08g01710,An01g05360,An07g04650,An02g10550,An01g12150,An12g07500,An01g11660,An09g01190,An15g02300,An01g10350,An01g12550,An01g10930,An09g00260,An01g11670,An18g04100,
	GO:0052689	carboxylic ester hydrolase activity	0.000863719	0.0470727	nonTerminalNode	6	28	115	3391	An16g01880,An02g09690,An14g00860,An04g03220,An04g03590,An09g02160,
	GO:0044212	transcription regulatory region DNA binding	0.0186581	0.355903	terminalNode	3	14	118	3405	An02g07890,An01g04830,An14g00920,
	GO:0016835	carbon-oxygen lyase activity	0.0811832	0.77913	nonTerminalNode	5	63	116	3356	An14g00990,An08g10530,An14g01130,An10g00650,An18g04160,
	GO:0005525	GTP binding	0.546548	0.900896	terminalNode	2	51	119	3368	An11g06060,An04g03850,
	GO:0015651	quaternary ammonium group transmembrane transporter activity	0.159697	0.877708	nonTerminalNode	1	4	120	3415	An15g01900,
	GO:0008415	acyltransferase activity	0.0786503	0.77913	nonTerminalNode	6	82	115	3337	An09g02710,An08g05400,An11g07310,An04g03220,An18g01590,An10g00650,
	GO:0046943	carboxylic acid transmembrane transporter activity	0.0151799	0.355903	nonTerminalNode	7	70	114	3349	An02g05920,An04g08420,An07g02540,An11g01200,An13g03680,An12g04180,An07g08810,
	GO:0004318	enoyl-[acyl-carrier-protein] reductase (NADH) activity	0.243089	0.900896	terminalNode	1	7	120	3412	An10g00650,
	GO:0042936	dipeptide transporter activity	0.18846	0.900896	terminalNode	1	5	120	3414	An13g03680,
	GO:0070403	NAD+ binding	0.0991044	0.77913	terminalNode	1	2	120	3417	An09g04910,
	GO:0016655	oxidoreductase activity, acting on NADH or NADPH, quinone or similar compound as acceptor	0.466102	0.900896	nonTerminalNode	1	17	120	3402	An11g07310,
	GO:0003987	acetate-CoA ligase activity	0.0991044	0.77913	terminalNode	1	2	120	3417	An04g05620,
	GO:0016627	oxidoreductase activity, acting on the CH-CH group of donors	0.260857	0.900896	nonTerminalNode	2	27	119	3392	An02g12770,An10g00650,
	GO:0016162	cellulose 1,4-beta-cellobiosidase activity	0.0108297	0.295395	terminalNode	2	3	119	3416	An01g11670,An01g11660,
	GO:0016297	acyl-[acyl-carrier-protein] hydrolase activity	0.243089	0.900896	nonTerminalNode	1	7	120	3412	An10g00650,
	GO:0046915	transition metal ion transmembrane transporter activity	0.364221	0.900896	nonTerminalNode	1	12	120	3407	An01g08010,
	GO:0005083	small GTPase regulator activity	0.567191	0.900896	nonTerminalNode	1	23	120	3396	An18g02510,
	GO:0022857	transmembrane transporter activity	0.00599456	0.211288	nonTerminalNode	17	241	104	3178	An02g05920,An07g02540,An11g01200,An13g02390,An12g07450,An09g00550,An15g01900,An01g08010,An12g09370,An09g01700,An12g04180,An01g03680,An02g13600,An04g08420,An06g00260,An13g03680,An07g08810,
	GO:0016413	O-acetyltransferase activity	0.269019	0.900896	nonTerminalNode	1	8	120	3411	An18g01590,
	GO:0016831	carboxy-lyase activity	0.502161	0.900896	nonTerminalNode	1	19	120	3400	An11g02550,
	GO:0010843	promoter binding	0.0186581	0.355903	terminalNode	3	14	118	3405	An02g07890,An01g04830,An14g00920,
	GO:0004571	mannosyl-oligosaccharide 1,2-alpha-mannosidase activity	0.0991044	0.77913	terminalNode	1	2	120	3417	An01g12550,
	GO:0008374	O-acyltransferase activity	0.484444	0.900896	nonTerminalNode	1	18	120	3401	An18g01590,
	GO:0016763	transferase activity, transferring pentosyl groups	0.556781	0.900896	nonTerminalNode	2	52	119	3367	An11g06060,An04g03850,
	GO:0016837	carbon-oxygen lyase activity, acting on polysaccharides	0.243089	0.900896	nonTerminalNode	1	7	120	3412	An14g01130,
	GO:0004871	signal transducer activity	0.623787	0.900896	nonTerminalNode	1	27	120	3392	An14g02970,
	GO:0008137	NADH dehydrogenase (ubiquinone) activity	0.447112	0.900896	terminalNode	1	16	120	3403	An11g07310,
	GO:0016419	S-malonyltransferase activity	0.243089	0.900896	nonTerminalNode	1	7	120	3412	An10g00650,
	GO:0016822	hydrolase activity, acting on acid carbon-carbon bonds	0.129924	0.819272	nonTerminalNode	1	3	120	3416	An11g02170,
	GO:0015145	monosaccharide transmembrane transporter activity	0.129924	0.819272	nonTerminalNode	1	3	120	3416	An12g07450,
	GO:0015101	organic cation transmembrane transporter activity	0.147817	0.877708	nonTerminalNode	2	18	119	3401	An15g01900,An07g08810,
	GO:0016491	oxidoreductase activity	7.92184e-06	0.00201479	nonTerminalNode	28	317	93	3102	An01g00630,An18g01200,An18g05480,An09g02700,An11g02200,An04g04060,An13g02430,An11g07310,An09g00560,An14g00990,An03g06460,An16g06100,An09g02710,An13g00950,An03g05140,An02g07930,An11g02180,An02g12770,An12g08630,An15g02130,An18g02700,An04g08440,An13g03150,An14g03510,An10g00230,An10g00650,An04g05880,An01g01830,
	GO:0016787	hydrolase activity	0.0149434	0.355903	nonTerminalNode	30	566	91	2853	An07g04650,An14g02470,An01g10350,An08g01710,An01g12150,An12g07500,An01g11660,An09g01190,An02g09690,An04g03590,An09g00260,An16g01880,An15g02300,An04g03220,An11g02170,An01g10930,An01g11670,An01g05360,An14g00860,An01g12550,An09g01700,An09g02160,An14g06340,An13g00130,An01g03680,An18g04100,An04g03170,An02g10550,An10g00650,An18g03170,
	GO:0004364	glutathione transferase activity	0.216246	0.900896	terminalNode	1	6	120	3413	An16g06100,
	GO:0043169	cation binding	0.243157	0.900896	nonTerminalNode	3	47	118	3372	An13g02430,An03g05140,An15g02130,
	GO:0043167	ion binding	0.252423	0.900896	nonTerminalNode	3	48	118	3371	An13g02430,An03g05140,An15g02130,
	GO:0004091	carboxylesterase activity	0.000863719	0.0470727	terminalNode	6	28	115	3391	An16g01880,An02g09690,An14g00860,An04g03590,An04g03220,An09g02160,
	GO:0016701	oxidoreductase activity, acting on single donors with incorporation of molecular oxygen	0.0217432	0.384898	nonTerminalNode	2	5	119	3414	An11g02180,An11g02200,
	GO:0051185	coenzyme transporter activity	0.0910629	0.77913	nonTerminalNode	2	13	119	3406	An11g01200,An04g08420,
	GO:0072509	divalent inorganic cation transmembrane transporter activity	0.447112	0.900896	nonTerminalNode	1	16	120	3403	An01g08010,
	GO:0015665	alcohol transmembrane transporter activity	0.000370577	0.0314167	nonTerminalNode	3	2	118	3417	An02g13600,An06g00260,An12g09370,
	GO:0016775	phosphotransferase activity, nitrogenous group as acceptor	0.18846	0.900896	nonTerminalNode	1	5	120	3414	An14g02970,
	GO:0016899	oxidoreductase activity, acting on the CH-OH group of donors, oxygen as acceptor	0.0991044	0.77913	terminalNode	1	2	120	3417	An18g05480,
	GO:0004565	beta-galactosidase activity	0.00664603	0.211288	terminalNode	2	2	119	3417	An01g12150,An01g10350,
	GO:0015294	solute:cation symporter activity	0.216246	0.900896	nonTerminalNode	1	6	120	3413	An15g01900,
	GO:0016885	ligase activity, forming carbon-carbon bonds	0.294068	0.900896	nonTerminalNode	1	9	120	3410	An07g04270,
	GO:0001067	regulatory region nucleic acid binding	0.0186581	0.355903	nonTerminalNode	3	14	118	3405	An02g07890,An01g04830,An14g00920,
	GO:0015197	peptide transporter activity	0.269019	0.900896	nonTerminalNode	1	8	120	3411	An13g03680,
	GO:0015171	amino acid transmembrane transporter activity	0.141174	0.861726	nonTerminalNode	4	55	117	3364	An02g05920,An04g08420,An11g01200,An12g04180,
	GO:0016857	racemase and epimerase activity, acting on carbohydrates and derivatives	0.18846	0.900896	nonTerminalNode	1	5	120	3414	An02g09090,
	GO:0015205	nucleobase transmembrane transporter activity	0.129924	0.819272	terminalNode	1	3	120	3416	An13g02390,
	GO:0008270	zinc ion binding	0.0875284	0.77913	terminalNode	3	28	118	3391	An13g02430,An03g05140,An15g02130,
	GO:0003988	acetyl-CoA C-acyltransferase activity	0.159697	0.877708	terminalNode	1	4	120	3415	An08g05400,
	GO:0000166	nucleotide binding	0.0422389	0.619775	nonTerminalNode	7	88	114	3331	An02g12770,An04g03850,An02g07340,An03g06670,An11g06060,An04g04320,An09g04910,
	GO:0051119	sugar transmembrane transporter activity	0.18846	0.900896	nonTerminalNode	1	5	120	3414	An12g07450,
	GO:0004160	dihydroxy-acid dehydratase activity	0.216246	0.900896	terminalNode	1	6	120	3413	An18g04160,
	GO:0031957	very long-chain fatty acid-CoA ligase activity	0.0991044	0.77913	terminalNode	1	2	120	3417	An09g06740,
	GO:0004650	polygalacturonase activity	0.129924	0.819272	terminalNode	1	3	120	3416	An12g07500,
	GO:0003677	DNA binding	0.413347	0.900896	nonTerminalNode	7	172	114	3247	An08g10530,An09g02820,An08g03870,An01g04830,An14g00920,An02g07890,An07g07370,
	GO:0004872	receptor activity	0.269019	0.900896	nonTerminalNode	1	8	120	3411	An14g02970,
	GO:0016903	oxidoreductase activity, acting on the aldehyde or oxo group of donors	0.197086	0.900896	nonTerminalNode	2	22	119	3397	An10g00230,An01g00630,
	GO:0003826	alpha-ketoacid dehydrogenase activity	3.89827e-05	0.00534121	terminalNode	3	0	118	3419	An09g02700,An09g02710,An13g03150,
	GO:0004092	carnitine O-acetyltransferase activity	0.129924	0.819272	terminalNode	1	3	120	3416	An18g01590,
	GO:0005355	glucose transmembrane transporter activity	0.0991044	0.77913	terminalNode	1	2	120	3417	An12g07450,
	GO:0015652	quaternary ammonium group:hydrogen symporter activity	0.0991044	0.77913	nonTerminalNode	1	2	120	3417	An15g01900,
	GO:0050193	phosphoketolase activity	0.387457	0.900896	terminalNode	2	37	119	3382	An11g06060,An04g03850,
	GO:0016830	carbon-carbon lyase activity	0.421888	0.900896	nonTerminalNode	3	66	118	3353	An11g02550,An04g03850,An11g06060,
	GO:0004731	purine-nucleoside phosphorylase activity	0.423807	0.900896	terminalNode	2	40	119	3379	An11g06060,An04g03850,
	GO:0008810	cellulase activity	0.0217432	0.384898	terminalNode	2	5	119	3414	An01g11670,An01g11660,
	GO:0008177	succinate dehydrogenase (ubiquinone) activity	0.0991044	0.77913	terminalNode	1	2	120	3417	An02g12770,
	GO:0019171	3-hydroxyacyl-[acyl-carrier-protein] dehydratase activity	0.294068	0.900896	nonTerminalNode	1	9	120	3410	An10g00650,
	GO:0004623	phospholipase A2 activity	0.129924	0.819272	terminalNode	1	3	120	3416	An04g03220,
	GO:0015926	glucosidase activity	0.0108402	0.295395	nonTerminalNode	4	22	117	3397	An01g10930,An04g03170,An07g04650,An18g04100,
	GO:0004321	fatty-acyl-CoA synthase activity	0.243089	0.900896	terminalNode	1	7	120	3412	An10g00650,
	GO:0004553	hydrolase activity, hydrolyzing O-glycosyl compounds	3.28957e-08	2.50994e-05	nonTerminalNode	16	74	105	3345	An04g03170,An08g01710,An01g05360,An07g04650,An02g10550,An01g12150,An12g07500,An01g11660,An09g01190,An15g02300,An01g10350,An01g12550,An01g10930,An09g00260,An01g11670,An18g04100,
	GO:0051213	dioxygenase activity	0.000232591	0.0221834	nonTerminalNode	4	6	117	3413	An11g02180,An04g05880,An02g07930,An11g02200,
	GO:0022890	inorganic cation transmembrane transporter activity	0.346573	0.900896	nonTerminalNode	4	83	117	3336	An02g13600,An15g01900,An01g08010,An07g08810,
	GO:0005342	organic acid transmembrane transporter activity	0.0173021	0.355903	nonTerminalNode	7	72	114	3347	An02g05920,An04g08420,An07g02540,An11g01200,An13g03680,An12g04180,An07g08810,
	GO:0000156	two-component response regulator activity	0.269019	0.900896	terminalNode	1	8	120	3411	An14g02970,
	GO:0004602	glutathione peroxidase activity	0.18846	0.900896	terminalNode	1	5	120	3414	An16g06100,
	GO:0016406	carnitine O-acyltransferase activity	0.129924	0.819272	nonTerminalNode	1	3	120	3416	An18g01590,
	GO:0003674	molecular_function	1.21355e-05	0.00231484	nonTerminalNode	107	2455	14	964	An02g05920,An14g02470,An16g06100,An12g09370,An02g09690,An18g02700,An14g03510,An10g00230,An01g10930,An18g05480,An14g06500,An14g06340,An13g00130,An18g04100,An04g05620,An04g03170,An09g06740,An13g03150,An06g00260,An18g03170,An07g02540,An08g10530,An14g01130,An13g02430,An02g07890,An01g12150,An13g00950,An11g06060,An04g03590,An09g00260,An11g02180,An02g12770,An15g02300,An04g03220,An18g06580,An11g02170,An1…
	GO:0043565	sequence-specific DNA binding	0.55327	0.900896	nonTerminalNode	3	81	118	3338	An02g07890,An01g04830,An14g00920,
	GO:0016635	oxidoreductase activity, acting on the CH-CH group of donors, quinone or related compound as acceptor	0.129924	0.819272	nonTerminalNode	1	3	120	3416	An02g12770,
	GO:0016408	C-acyltransferase activity	0.124294	0.819272	nonTerminalNode	2	16	119	3403	An08g05400,An10g00650,
	GO:0005085	guanyl-nucleotide exchange factor activity	0.484444	0.900896	nonTerminalNode	1	18	120	3401	An18g02510,
	GO:0016747	transferase activity, transferring acyl groups other than amino-acyl groups	0.0820866	0.77913	nonTerminalNode	6	83	115	3336	An09g02710,An08g05400,An11g07310,An04g03220,An18g01590,An10g00650,
	GO:0004620	phospholipase activity	0.0611428	0.77913	nonTerminalNode	2	10	119	3409	An04g03590,An04g03220,
	GO:0004096	catalase activity	0.243089	0.900896	terminalNode	1	7	120	3412	An01g01830,
	GO:0046556	alpha-N-arabinofuranosidase activity	0.0158832	0.355903	terminalNode	2	4	119	3415	An08g01710,An15g02300,
	GO:0030554	adenyl nucleotide binding	0.286545	0.900896	nonTerminalNode	2	29	119	3390	An02g12770,An03g06670,
	GO:0042803	protein homodimerization activity	0.159697	0.877708	terminalNode	1	4	120	3415	An11g10540,
	GO:0003700	sequence-specific DNA binding transcription factor activity	0.299389	0.900896	terminalNode	3	53	118	3366	An08g03870,An07g07370,An01g04830,
	GO:0015653	glycine betaine:hydrogen symporter activity	0.0991044	0.77913	terminalNode	1	2	120	3417	An15g01900,
	GO:0001071	nucleic acid binding transcription factor activity	0.299389	0.900896	nonTerminalNode	3	53	118	3366	An08g03870,An07g07370,An01g04830,
	GO:0004467	long-chain fatty acid-CoA ligase activity	0.159697	0.877708	terminalNode	1	4	120	3415	An09g06740,
	GO:0015179	L-amino acid transmembrane transporter activity	0.519274	0.900896	nonTerminalNode	1	20	120	3399	An12g04180,
	GO:0034338	short-chain carboxylesterase activity	0.0991044	0.77913	nonTerminalNode	1	2	120	3417	An09g02160,
	GO:0015198	oligopeptide transporter activity	0.243089	0.900896	nonTerminalNode	1	7	120	3412	An13g03680,
	GO:0015233	pantothenate transmembrane transporter activity	0.0706835	0.77913	terminalNode	2	11	119	3408	An11g01200,An04g08420,
	GO:0015293	symporter activity	0.216246	0.900896	nonTerminalNode	1	6	120	3413	An15g01900,
	GO:0004559	alpha-mannosidase activity	0.0991044	0.77913	terminalNode	1	2	120	3417	An01g12550,
	GO:0005088	Ras guanyl-nucleotide exchange factor activity	0.216246	0.900896	nonTerminalNode	1	6	120	3413	An18g02510,
	GO:0016854	racemase and epimerase activity	0.18846	0.900896	nonTerminalNode	1	5	120	3414	An02g09090,
	GO:0008126	acetylesterase activity	0.0991044	0.77913	nonTerminalNode	1	2	120	3417	An09g02160,
	GO:0004300	enoyl-CoA hydratase activity	0.159697	0.877708	terminalNode	1	4	120	3415	An14g00990,
	GO:0016620	oxidoreductase activity, acting on the aldehyde or oxo group of donors, NAD or NADP as acceptor	0.13594	0.836467	nonTerminalNode	2	17	119	3402	An10g00230,An01g00630,
	GO:0005365	myo-inositol transmembrane transporter activity	0.00664603	0.211288	terminalNode	2	2	119	3417	An06g00260,An12g09370,
	GO:0016298	lipase activity	0.000563033	0.0429594	nonTerminalNode	5	16	116	3403	An16g01880,An02g09690,An14g00860,An04g03220,An04g03590,
	GO:0004315	3-oxoacyl-[acyl-carrier-protein] synthase activity	0.269019	0.900896	terminalNode	1	8	120	3411	An10g00650,
	GO:0008509	anion transmembrane transporter activity	0.466102	0.900896	nonTerminalNode	1	17	120	3402	An07g08810,
	GO:0016878	acid-thiol ligase activity	0.159697	0.877708	nonTerminalNode	1	4	120	3415	An04g05620,
	GO:0004485	methylcrotonoyl-CoA carboxylase activity	0.159697	0.877708	terminalNode	1	4	120	3415	An07g04270,
	GO:0004568	chitinase activity	0.269019	0.900896	terminalNode	1	8	120	3411	An01g05360,
	GO:0050019	L-arabinitol 4-dehydrogenase activity	0.0991044	0.77913	terminalNode	1	2	120	3417	An14g03510,
	GO:0042626	ATPase activity, coupled to transmembrane movement of substances	0.37512	0.900896	nonTerminalNode	2	36	119	3383	An09g01700,An01g03680,
	GO:0051287	NAD binding	0.0991044	0.77913	nonTerminalNode	1	2	120	3417	An09g04910,
	GO:0022891	substrate-specific transmembrane transporter activity	0.0260451	0.414009	nonTerminalNode	14	219	107	3200	An02g05920,An07g02540,An11g01200,An13g02390,An12g07450,An02g13600,An15g01900,An04g08420,An01g08010,An12g09370,An06g00260,An13g03680,An12g04180,An07g08810,
	GO:0015124	allantoate transmembrane transporter activity	0.159697	0.877708	terminalNode	1	4	120	3415	An13g03680,
	GO:0016209	antioxidant activity	0.00158689	0.0807199	nonTerminalNode	5	21	116	3398	An02g07930,An04g05880,An01g01830,An04g04060,An16g06100,
	GO:0018467	formaldehyde dehydrogenase activity	0.0108297	0.295395	terminalNode	2	3	119	3416	An10g00230,An01g00630,
	GO:0050660	flavin adenine dinucleotide binding	0.0158832	0.355903	terminalNode	2	4	119	3415	An03g06670,An02g12770,
	GO:0019001	guanyl nucleotide binding	0.56685	0.900896	nonTerminalNode	2	53	119	3366	An11g06060,An04g03850,
	GO:0016836	hydro-lyase activity	0.10024	0.77913	nonTerminalNode	4	48	117	3371	An14g00990,An10g00650,An08g10530,An18g04160,
	GO:0015923	mannosidase activity	0.18846	0.900896	nonTerminalNode	1	5	120	3414	An01g12550,
	GO:0003954	NADH dehydrogenase activity	0.447112	0.900896	nonTerminalNode	1	16	120	3403	An11g07310,
	GO:0016765	transferase activity, transferring alkyl or aryl (other than methyl) groups	0.299362	0.900896	nonTerminalNode	2	30	119	3389	An01g06150,An16g06100,
	GO:0001882	nucleoside binding	0.312145	0.900896	nonTerminalNode	2	31	119	3388	An03g06670,An02g12770,
	GO:0003994	aconitate hydratase activity	0.0991044	0.77913	terminalNode	1	2	120	3417	An08g10530,
	GO:0008028	monocarboxylic acid transmembrane transporter activity	0.00392077	0.166197	nonTerminalNode	3	7	118	3412	An07g02540,An07g08810,An13g03680,
	GO:0015399	primary active transmembrane transporter activity	0.399689	0.900896	nonTerminalNode	2	38	119	3381	An09g01700,An01g03680,
	GO:0046558	arabinan endo-1,5-alpha-L-arabinosidase activity	0.0158832	0.355903	terminalNode	2	4	119	3415	An09g01190,An02g10550,
	GO:0046872	metal ion binding	0.243157	0.900896	nonTerminalNode	3	47	118	3372	An13g02430,An03g05140,An15g02130,
	GO:0042802	identical protein binding	0.159697	0.877708	nonTerminalNode	1	4	120	3415	An11g10540,
	GO:0004312	fatty acid synthase activity	0.172152	0.900896	nonTerminalNode	2	20	119	3399	An11g07310,An10g00650,
	GO:0016769	transferase activity, transferring nitrogenous groups	0.0373472	0.558743	nonTerminalNode	3	19	118	3400	An10g00620,An04g04130,An09g01990,
	GO:0016420	malonyltransferase activity	0.243089	0.900896	nonTerminalNode	1	7	120	3412	An10g00650,
	GO:0015405	P-P-bond-hydrolysis-driven transmembrane transporter activity	0.399689	0.900896	nonTerminalNode	2	38	119	3381	An09g01700,An01g03680,
	GO:0016684	oxidoreductase activity, acting on peroxide as acceptor	0.000708898	0.0450741	nonTerminalNode	5	17	116	3402	An02g07930,An04g05880,An01g01830,An04g04060,An16g06100,
	GO:0005215	transporter activity	0.0072355	0.220827	nonTerminalNode	19	288	102	3131	An02g05920,An07g02540,An11g01200,An13g02390,An12g07450,An09g00550,An15g01900,An01g08010,An12g09370,An09g01700,An12g04180,An01g03680,An11g02020,An02g13600,An18g01700,An04g08420,An06g00260,An13g03680,An07g08810,
	GO:0016405	CoA-ligase activity	0.159697	0.877708	nonTerminalNode	1	4	120	3415	An04g05620,
	GO:0016829	lyase activity	0.0810309	0.77913	nonTerminalNode	9	146	112	3273	An08g10530,An14g01130,An04g03850,An14g00990,An11g02550,An11g06060,An10g00650,An18g04160,An11g02870,
	GO:0016407	acetyltransferase activity	0.48182	0.900896	nonTerminalNode	2	45	119	3374	An18g01590,An10g00650,
	GO:0003857	3-hydroxyacyl-CoA dehydrogenase activity	0.0991044	0.77913	terminalNode	1	2	120	3417	An14g00990,
	GO:0004622	lysophospholipase activity	0.0991044	0.77913	terminalNode	1	2	120	3417	An04g03590,
	GO:0016631	enoyl-[acyl-carrier-protein] reductase activity	0.269019	0.900896	terminalNode	1	8	120	3411	An10g00650,
	GO:0003684	damaged DNA binding	0.18846	0.900896	terminalNode	1	5	120	3414	An09g02820,
	GO:0016846	carbon-sulfur lyase activity	0.18846	0.900896	terminalNode	1	5	120	3414	An11g02870,
	GO:0015199	betaine transmembrane transporter activity	0.0991044	0.77913	nonTerminalNode	1	2	120	3417	An15g01900,
	GO:0005381	iron ion transmembrane transporter activity	0.0991044	0.77913	terminalNode	1	2	120	3417	An01g08010,
	GO:0008483	transaminase activity	0.0373472	0.558743	nonTerminalNode	3	19	118	3400	An10g00620,An04g04130,An09g01990,
	GO:0051183	vitamin transporter activity	0.124294	0.819272	nonTerminalNode	2	16	119	3403	An11g01200,An04g08420,
	GO:0005313	L-glutamate transmembrane transporter activity	0.129924	0.819272	terminalNode	1	3	120	3416	An12g04180,
	GO:0016614	oxidoreductase activity, acting on CH-OH group of donors	0.214679	0.900896	nonTerminalNode	6	112	115	3307	An14g00990,An18g05480,An14g03510,An13g00950,An11g07310,An10g00650,
	GO:0015645	fatty acid ligase activity	0.18846	0.900896	nonTerminalNode	1	5	120	3414	An09g06740,
	GO:0015220	choline transmembrane transporter activity	0.0991044	0.77913	terminalNode	1	2	120	3417	An15g01900,
	GO:0034228	ethanolamine transmembrane transporter activity	0.0991044	0.77913	terminalNode	1	2	120	3417	An15g01900,
	GO:0016832	aldehyde-lyase activity	0.435681	0.900896	nonTerminalNode	2	41	119	3378	An11g06060,An04g03850,
	GO:0004084	branched-chain-amino-acid transaminase activity	0.00664603	0.211288	terminalNode	2	2	119	3417	An10g00620,An09g01990,
	GO:0004806	triglyceride lipase activity	4.20016e-05	0.00534121	terminalNode	4	3	117	3416	An14g00860,An04g03220,An02g09690,An16g01880,
	GO:0000975	regulatory region DNA binding	0.0186581	0.355903	nonTerminalNode	3	14	118	3405	An02g07890,An01g04830,An14g00920,
	GO:0016746	transferase activity, transferring acyl groups	0.116696	0.819272	nonTerminalNode	6	92	115	3327	An09g02710,An08g05400,An11g07310,An04g03220,An18g01590,An10g00650,
	GO:0004313	[acyl-carrier-protein] S-acetyltransferase activity	0.243089	0.900896	terminalNode	1	7	120	3412	An10g00650,
	GO:0016820	hydrolase activity, acting on acid anhydrides, catalyzing transmembrane movement of substances	0.37512	0.900896	nonTerminalNode	2	36	119	3383	An09g01700,An01g03680,
	GO:0015238	drug transmembrane transporter activity	0.318266	0.900896	terminalNode	1	10	120	3409	An09g00550,
	GO:0016877	ligase activity, forming carbon-sulfur bonds	0.0520918	0.709751	nonTerminalNode	2	9	119	3410	An09g06740,An04g05620,
	GO:0016418	S-acetyltransferase activity	0.269019	0.900896	nonTerminalNode	1	8	120	3411	An10g00650,
	GO:0017076	purine nucleotide binding	0.330813	0.900896	nonTerminalNode	4	81	117	3338	An02g12770,An04g03850,An03g06670,An11g06060,
	GO:0004557	alpha-galactosidase activity	0.0991044	0.77913	terminalNode	1	2	120	3417	An09g00260,
	GO:0004316	3-oxoacyl-[acyl-carrier-protein] reductase (NADPH) activity	0.13594	0.836467	terminalNode	2	17	119	3402	An11g07310,An10g00650,
	GO:0015925	galactosidase activity	0.00192399	0.0917503	nonTerminalNode	3	5	118	3414	An01g12150,An01g10350,An09g00260,
	GO:0004601	peroxidase activity	0.000708898	0.0450741	nonTerminalNode	5	17	116	3402	An02g07930,An04g05880,An01g01830,An04g04060,An16g06100,
	GO:0016628	oxidoreductase activity, acting on the CH-CH group of donors, NAD or NADP as acceptor	0.447112	0.900896	nonTerminalNode	1	16	120	3403	An10g00650,
	GO:0000104	succinate dehydrogenase activity	0.0991044	0.77913	nonTerminalNode	1	2	120	3417	An02g12770,
	GO:0005384	manganese ion transmembrane transporter activity	0.0991044	0.77913	terminalNode	1	2	120	3417	An01g08010,

## Sheet: 48 h glu vs 6 h noC DW list
An01g01400
An03g00230
An03g01320
An03g06850
An04g06750
An07g00170
An07g06460
An08g03730
An08g03760
An12g02200
An12g10410
An03g00670
An03g00650
An01g08950
An03g00690
An11g05970
An01g14810
An01g14820
An09g03660
An07g06470
An12g03760
An01g09550
An04g08300
An07g06240
An13g01760
An02g09530
An16g08610
An03g00430
An03g00660
An12g03780
An03g03530
An01g02640
An02g08300
An07g06480
An03g03620
An12g05510
An03g01240
An09g00660
An12g10340
An11g05600
An09g02330
An12g02450
An12g02210
An17g01710
An16g05910
An01g14840
An03g04520
An07g06490
An12g02460
An01g00530
An03g00680
An03g01680
An12g10430
An02g09540
An09g06275
An01g01750
An13g01780
An14g01280
An13g01800
An16g01200
An03g03560
An06g01320
An09g00670
An04g08320
An16g05920
An18g03080
An16g01170
An03g03550
An01g11340
An05g01440
An16g05930
An12g03770
An12g02650
An14g05765
An01g06350
An07g01450
An03g05940
An01g08960
An08g09710
An07g02360
An09g02943
An08g11030
An12g10440
An15g07700
An11g07820
An04g06730
An16g02510
An13g01960
An03g00640
An12g09780
An03g03540
An12g02830
An01g11320
An07g06820
An03g03520
An08g03560
An14g01370
An12g10350
An09g02945
An11g03060
An02g07980
An04g02720
An03g00210
An12g03300
An08g01250
An01g02660
An04g03680
An08g08710
An09g04810
An07g05520
An03g05180
An08g04640
An07g08030
An02g10620
An12g07250
An05g02300
An07g03050
An02g03200
An09g02320
An12g01630
An18g00400
An07g07450
An07g07300
An04g08060
An01g00610
An12g09640
An04g04240
An06g00600
An11g08030
An16g02730
An08g04880
An12g08560
An12g06130
An04g07435
An18g02650
An05g00220
An03g06210
An07g05670
An08g00810
An02g00110
An18g00730
An08g09610
An15g05290
An08g06890
An15g05470
An03g01160
An18g00740
An16g01190
An02g10610
An12g08890
An08g03770
An14g04640
An03g05530
An12g10000
An09g04830
An15g07090
An07g01230
An03g06860
An18g01240
An09g00620
An02g10320
An14g03520
An12g08570
An04g02850
An12g10280
An07g08390
An02g08910
An12g07020
An09g00160
An08g06700
An04g04210
An01g07860
An11g01660
An07g05610
An01g00340
An01g13060
An16g07950
An11g07780
An11g10870
An01g00290
An01g00750
An13g03240
An15g03900
An11g10140
An01g01475
An01g11270
An01g14130
An15g04080
An11g07830
An12g04975
An02g00540
An01g09220
An16g03670
An07g01220
An16g04060
An18g05000
An02g02940
An06g00310
An06g00190
An12g04470
An12g09600
An11g09510
An11g05980
An12g00100
An15g06860
An01g08210
An02g06820
An02g09830
An03g05000
An02g14190
An02g04160
An12g09700
An18g01640
An18g01000
An12g05990
An16g06200
An15g03420
An02g08050
An01g01430
An07g10010
An16g02930
An18g01420
An01g13680
An13g01680
An11g09930
An12g09120
An15g02190
An05g01740
An12g00160
An09g03630
An08g03200
An02g13460
An18g00910
An02g00960
An17g02330
An11g03230
An15g02360
An08g08780
An02g06810
An01g06960
An07g06170
An14g02350
An08g09500
An16g01950
An01g00370
An03g03300
An17g00390
An08g03510
An12g10210
An03g04280
An01g07140
An02g07570
An14g01840
An04g00130
An14g02450
An09g01120
An11g01240
An15g00600
An14g06870
An07g05640
An18g06650
An04g08620
An09g02920
An16g07960
An14g07060
An08g01870
An08g04490
An08g02990
An04g06380
An17g02280
An18g06760
An07g03220
An11g02830
An01g09780
An03g03770
An03g04530
An14g01630
An02g02480
An02g12140
An03g06410
An08g04930
An15g03810
An01g07770
An14g06280
An03g01010
An15g02670
An04g01340
An13g04060
An04g00990
An04g06960
An14g01420
An09g06410
An03g05200
An08g06370
An15g01740
An12g01260
An16g09190
An11g00890
An08g06390
An12g06200
An03g03460
An12g09900
An08g05640
An01g06970
An15g05530
An01g10050
An02g12080
An01g13780
An11g09790
An08g06240
An04g01160
An08g01650
An02g08900
An02g14210
An18g03830
An01g01190
An18g01150
An03g03640
An01g09730
An02g08270
An17g02220
An11g02040
An18g03820
An07g01960
An15g00150
An18g06410
An08g04070
An02g01750
An15g05940
An08g04080
An01g13830
An08g05610
An03g05170
An09g05200
An11g06150
An03g01590
An03g04860
An14g03080
An01g14200
An11g09700
An02g10750
An09g01130
An08g03610
An09g02650
An07g03070
An01g07010
An13g02220
An08g05900
An08g05670
An08g07150
An02g00980
An04g01440
An09g01710
An03g04400
An12g01910
An18g02970
An16g08550
An14g02540
An12g00760
An01g03350
An02g10670
An02g03540
An18g04090
An12g10330
An11g06590
An03g06250
An04g05950
An02g00970
An12g00260
An01g13630
An01g05810
An01g00060
An07g10220
An15g04060
An13g01530
An07g10040
An12g00130
An01g02340
An14g02610
An15g05180
An05g00140
An01g04250
An06g01050
An02g06560
An17g00940
An01g10880
An11g04810
An09g06680
An08g01370
An06g00630
An02g01630
An16g04330
An03g00770
An09g04900
An14g03980
An18g01780
An09g06730
An01g11630
An07g01950
An01g06130
An01g05800
An11g02620
An01g03550
An06g00990
An01g09610
An07g03570
An02g14430
An15g02040
An01g07000
An03g05210
An02g14410
An07g07530
An14g01590
An14g02460
An02g12430
An12g09520
An16g07080
An11g02230
An02g01480

[truncated: 14 more sheets: BP over 48 h glu vs 6 h noC DW, MF over 48 h glu vs 6 h noC DW, 48 h glu vs 24 h noC UP list, BP over 48 h glu vs 24 h noC UP, MF over 48 h glu vs 24 h noC UP, 48 h glu vs 24 h noC DW list, BP over 48 h glu vs 24 h noC DW, MF over 48 h glu vs 24 h noC DW, 48 h glu vs 24 h str UP list, BP over 48 h glu vs 24 h str UP, MF over 48 h glu vs 24 h str UP, 48 h glu vs 24 h str DW list, BP over 48 h glu vs 24 h str DW, MF over 48 h glu vs 24 h str DW]
