# Supplementary material for: The role of carbon starvation in the induction of enzymes that degrade plant-derived carbohydrates in Aspergillus niger
Source: Fungal Genet Biol. 2014 Nov;72:34–47. doi: 10.1016/j.fgb.2014.04.006 (PMC4217149; doi:10.1016/j.fgb.2014.04.006)
Supplement: Supplementary data 3 — Supplementary Table S3. Sequences of primers used in this study. [file mmc3.xlsx]

## Sheet: Supplementary Table S3
Gene name	CBS513.88 identifier	Primer name	Sequence (5’-3’)
Autolysis related genes
chiB	An02g07020	An02g07020Fw	TCGCCCGGACACTGGTGAAG
		An02g07020Rv	TGCTGCTTGAGCAAGAACAACTGC
nagA	An09g02240	An09g02240Fw	CACTGGAGGTCACCGAGAGCG
		An09g02240Rv	ATCAAGCCGCCCTGTCCGTC
An07g07700	An07g07700	An07g07700Fw	TGCGCAGATTCCGCTGGAGG
		An07g07700Rv	TCCTGCATCACCTTGAGAGCATCC
brlA	An01g10540	An01g10540Fw	GCGCAGTGACAACCTGAACGC
		An01g10540Rv	CTGGTCGCCCATCAGCGGTT
Reference genes
actA	An15g00560	An15g00560Fw	TCCTGGGTCTGGAGAGCGGTG
		An15g00560Rv	CTGCATACGGTCGGAGATACCGGG
An08g05910	An08g05910	An08g05910Fw	CTCCCGGCCTGAAAGATGGGTT
		An08g05910Rv	CCGGGACGTCGAGAGAGTCGT
sarA	An01g04040	An01g04040Fw	GAGGATGAGCTGCGCCACCA
		An01g04040Rv	GACAGCCATCTGATACCTTCACCGT
