# Supplementary material for: The role of carbon starvation in the induction of enzymes that degrade plant-derived carbohydrates in Aspergillus niger
Source: Fungal Genet Biol. 2014 Nov;72:34–47. doi: 10.1016/j.fgb.2014.04.006 (PMC4217149; doi:10.1016/j.fgb.2014.04.006)
Supplement: Supplementary data 4 — Supplementary Table S4. Genes with increased transcript levels after exposure to wheat straw for 6 h or both 6 h and 24 h. [file mmc4.xlsx]

## Sheet: Table S4
Supplementary Table S4. Genes with increased transcript levels after exposure to wheat straw for 6 h or both 6 h and 24 h.
									RPKMb								Fold changec
		CBS 513.88	ATCC1015	Description	CAZy module(s)	Predicted substratea	gene		Glu	6 h Straw	6 h No C	24 h No C		Glu	24 h Straw		6 h Straw	6 h No C	24 h No C		24 h Straw
6 h straw
	plant polysac.	An01g10930	119858	putative α-glucosidase	GH31	starch	agdB		7.9786	44.5521	36.3743	74.5942		10.4089	15.1532		5.58395	4.55899	9.34928		1.39789
		An09g00260	212736	α-galactosidase	GH36	galacto(gluco)mannan	aglC		0.505573	31.8964	4.68988	0.455794		1.30935	2.9397		63.0896	9.27636	0.901538		1.936
		An03g01050	194447	putative endo-ß-1,6-galactanase	GH5_16	AGP			4.78563	21.0267	7.51751	0.239663		11.3877	14.3739		4.39372	1.57085	0.0500796		1.1082
		An14g01770	210981	putative β-glucosidase	GH3	cellulose			0.0378194	7.81048	0.468238	0.151561		0.0708689	0.237415		206.52	12.3809	4.00748		3.4623
		An01g10350	46429	β-galactosidase	GH35	pectin	lacB		0.259592	2.22036	2.65628	0.129768		0.31553	0.697834		8.55329	10.2325	0.499894		2.04013
		An07g00240	40264	putative α-L-rhamnosidase	GH78	pectin			0	0.201542	0	0		0	0.0259599		N/A	N/A	N/A		N/A
	fungal polysac.	An02g11360	207278	putative endo-α-1,4-galactosaminidase	GH114	α-1,4-galactosamine			4.18426	44.6843	8.0414	10.1153		6.7472	7.0291		10.6791	1.92182	2.41747		1.01527
		An03g06220	50757	putative β-1,3-glucanotransferase	GH72-CBM43	β-1,3-glucan	gelE		0.213791	12.2631	0.33566	0.102976		0.262905	0.446638		57.3605	1.57004	0.481669		1.58879
		An16g07040	57420	putative β-1,3-glucanotransferase, generating β-1,6-linkages	GH17	β-1,3-glucan	bgtE		1.66452	10.1241	0.477873	0.324976		2.50049	1.28919		6.08229	0.287093	0.195236		0.474264
		An10g00400	204301	β-1,3-glucanosyltransferase	GH72	β-1,3-glucan	gelA		1.9816	9.83958	2.20973	2.82999		3.26223	4.13471		4.96547	1.11512	1.42813		1.13734
		An01g01540	52061	α,α-trehalase	GH65	trehalose			0.587255	6.43034	0.735296	0.925053		1.87136	1.1338		10.9498	1.25209	1.57522		0.526152
		An07g04650	53278	putative β-1,3-glucanotransferase, generating β-1,6-linkages	GH17	β-1,3-glucan	bgtC		0.861353	4.0205	2.6525	3.91115		1.15057	2.44834		4.66765	3.07946	4.5407		2.08999
		An01g05360	170148	putative chitinase, group A	GH18	chitin	cfcD		0.272527	2.84504	2.75621	6.07173		1.28831	3.92862		10.4395	10.1135	22.2794		2.99367
		An16g02850	41165	putative chitin-glucanotransferase	GH16	β-1,3-glucan,chitin	crhF		0.156819	1.27617	0.158279	0.422995		0.495888	0.926915		8.13785	1.00931	2.69734		1.75133
		An01g02730	N/A	putative chitin-peptidoglycan binding protein	CBM50-CBM50	chitin, peptidoglycan			0	0.901553	0.587038	0.240128		0.0145967	0.0381039		N/A	N/A	N/A		1.93528
	other	An18g02690	131352	dihydrogeodin oxidase	AA1		mcoI		0.0784094	1.74882	0.539321	1.06756		0.306103	0.926915		22.3037	6.87827	13.6152		2.92235
6 + 24 h straw
	xylan	An03g00940	57436	endo-β-1,4-xylanase A	GH10	xylan	xynA		0.493979	120.021	0.480113	0.34897		0.347121	256.949		242.967	0.97193	0.706447		696.295
		An03g00960	55136	β-1,4-arabinoxylan arabinofuranohydrolase	GH62	xylan	axhA		0.909396	119.61	0.407939	0.269555		1.66313	904.623		131.527	0.448583	0.296411		481.134
		An14g05800	56619	α-glucuronidase	GH67	xylan	aguA		0.498792	117.775	0.788812	0.482134		0.57031	293.496		236.12	1.58145	0.966603		469.785
		An12g05010	211544	acetyl xylan esterase	CE1	xylan	glaB		0.556862	39.6369	0.679453	0.171663		0.688704	562.391		71.179	1.22015	0.308268		777.059
		An12g02550	43785	feruloyl esterase	CE1	xylan			0.0263294	36.1393	0.0236218	0.121747		0.38237	325.87		1372.58	0.897166	4.62402		814.405
		An01g09960	205670	β-xylosidase	GH3	xylan	xlnD		0.0526338	18.0556	0.119869	0.0686456		0.0189672	12.7363		343.042	2.27742	1.30421		623.601
		An08g01900	47677	putative β-xylosidase	GH43	xylan			0.0615109	14.0603	0.187631	0.398198		0.178659	76.0447		228.583	3.05036	6.47363		395.772
		An01g00780	52071	endo-β-1,4-xylanase	GH11	xylan	xynB		0.371198	11.7314	0.111009	0.136224		0.521685	394.08		31.6041	0.299055	0.366986		710.687
		An15g04550	183088	putative endo-β-1,4-xylanase	GH11	xylan			0.0903197	6.50618	0.0540212	0.139213		0.253872	113.104		72.035	0.598111	1.54134		387.148
		An17g00300	50997	putative bifunctional xylosidase-arabinosidase	GH3	xylan/arabinan	xarB		0.172262	3.32015	0.227754	0.069872		0.161399	20.508		19.2738	1.32214	0.405616		117.16
	cellulose	An12g02220	54490	putative cellobiohydrolase	CBM1-GH6	cellulose			0.255009	23.0174	0.174954	0.161847		0.267037	224.168		90.261	0.686068	0.634669		751.354
		An11g02100	140573	β-glucosidase	GH1	cellulose			0.112493	2.73182	0.173014	0.247699		0.0526994	11.7064		24.2844	1.538	2.20191		207.608
		An11g06080	208871	putative β-glucosidase	GH3	cellulose			0.049436	0.998306	0.413955	0.266692		0.0771975	1.05126		20.1939	8.37355	5.39469		13.8448
		An07g07630	139037	β-glucosidase	GH3	cellulose			0	0.868503	0.106692	0.140998		0.0128563	0.182719		N/A	N/A	N/A		14.6875
	xyloglucan	An09g03300	43342	α-xylosidase	GH31	xyloglucan	axlA		1.58776	13.9627	0.321378	0.193992		1.52846	28.048		8.79395	0.202409	0.122179		16.0024
		An07g08950	209376	endo-β-1,4-glucanase	GH5_5-CBM1	xyloglucan, cellulose	eglB		0.468984	12.3734	0.270486	0.103266		0.0941591	113.613		26.3834	0.57675	0.220191		1124.82
		An01g04880	55419	putative α-xylosidase	GH31	xyloglucan	axlB		0.546487	10.4421	1.3136	1.44625		0.748715	39.1609		19.1077	2.40373	2.64645		47.5197
		An16g02760	184037	α-fucosidase	GH95	xyloglucan			0.48949	5.03031	1.30057	0.464289		0.568868	5.40277		10.2766	2.65699	0.948517		8.75518
		An01g03340	52011	endo-β-1,4-glucanase	GH12	xyloglucan			0.494781	4.80348	0.163542	0.0401382		0.512377	118.032		9.70831	0.330535	0.0811231		206.224
		An16g00540	53702	putative α-fucosidase	GH95	xyloglucan			0	0.580192	0.0153513	0		0.0120239	10.3963		N/A	N/A	N/A		788.478
	pectin	An01g00330	206387	α-L-arabinofuranosidase	GH51	pectin	abfA		0.235826	6.11822	0.122063	0.0139803		0.14872	0.902157		25.9437	0.517596	0.0592823		5.55721
		An01g06620	170172	putative α-L-rhamnosidase	GH78	pectin			0.358392	1.72832	0.643074	0.719799		0.747899	4.83438		4.82243	1.79433	2.00841		5.7705
		An18g05940	187227	endo-β-1,4-galactanase A	GH53	pectin	galA		0.203284	1.28667	2.68097	0.313329		0.571393	6.77015		6.32944	13.1883	1.54134		10.2275
		An14g05820	41910	β-galactosidase	GH35	pectin	lacE		0.124573	0.844796	0.0186271	0.0746702		0.139412	1.75475		6.78154	0.149528	0.59941		11.8148
		An11g00390	47780	putative rhamnogalacturonan lyase B	PL4	pectin	rglB		0	0.606992	0.0485699	0.0667548		0.00507231	2.59523		N/A	N/A	N/A		470.048
	other	An12g01850	212893	β-mannosidase	GH2	galacto(gluco)mannan			0.935323	3.09357	1.92119	1.17608		0.787938	7.78598		3.30749	2.05404	1.25741		8.82846
		An08g11070	198063	invertase	GH32	inulin	sucA		0.0120392	0.620499	0.0216024	0.0185566		0.01128	0.53984		51.5397	1.79433	1.54134		46.3635
		An03g00500	45801	putative endo-β-1,6-glucosidase	GH30	β-1,6-glucan			2.05197	7.14049	1.50624	2.10852		2.21387	52.7919		3.47982	0.734045	1.02756		21.6627
		An18g05620	49940	putative glucosidase II	GH31	glycans	agdF		0	3.72801	0.0981364	0.0389075		0.0512435	0.806037		N/A	N/A	N/A		13.7602
		An07g08940	135787	putative acetylesterase	CE16				0.142705	2.03875	0.537727	0.0439914		0.0267412	41.907		14.2864	3.7681	0.308268		1465.25
		An09g02240	54398	N-acetyl-β-glucosaminidase	GH20	chitin	nagA		0.130922	0.923368	1.67966	3.79376		0.294399	1.01401		7.0528	12.8295	28.9772		3.44433
6 + 24 h straw + 6 h starvation
	cellulose	An11g00200	179265	putative β-glucosidase precursor	GH3	cellulose			0.662227	304.404	8.2341	1.9408		0.467534	332.123		459.667	12.434	2.93072		633.608
		An18g03570	56782	β-glucosidase	GH3	cellulose	bgl1/bglA		0.828718	178.88	33.3905	13.0927		1.10257	97.5004		215.852	40.2917	15.7987		80.385
		An04g03170	131747	putative β-glucosidase precursor	GH1	cellulose			0	3.68113	0.296844	0		0.00673921	1.47189		N/A	N/A	N/A		202.23
		An03g03740	213437	β-glucosidase	GH1	cellulose			1.19412	4.69217	5.36986	1.06797		2.51389	28.8335		3.92939	4.49691	0.894358		10.4776
	pectin	An01g12150	51764	β-galactosidase	GH35	pectin	lacA		0.244715	46.2952	11.1056	0.481964		0.264312	17.0138		189.18	45.3816	1.96949		59.9669
		An09g01190	203143	endo-α-1,5-L-arabinase	GH43	pectin	abnA		0.0118003	9.93369	37.8691	1.4005		0.0221123	26.769		841.815	3209.16	118.683		1141.6
		An15g02300	200605	α-L-arabinofuranosidase B	GH54-CBM42	pectin, xylan	abfB		0.0519306	9.86074	4.06734	0.104055		0.0924459	2.02586		189.883	78.3226	2.00374		18.9862
		An08g01710	38549	α-L-arabinofuranosidase	GH51	pectin	abfC		0.170904	9.55527	2.54272	1.25125		0.166799	12.7897		55.91	14.878	7.32136		69.1921
		An15g03550	182100	putative α-L-arabinofuranosidase	GH43	pectin			0.0219546	5.20109	4.39242	8.39221		0.0925657	16.8072		236.902	200.068	382.252		163.443
		An02g10550	197735	putative endo-α-1,5-arabinanase	GH43	pectin	abnC		0.14599	3.82814	18.3204	22.0801		0.145333	22.3166		26.222	125.491	151.244		149.625
		An06g00290	177434	β-galactosidase	GH35	pectin	lacC		0.0954304	2.17713	2.18652	0.101832		0.230409	14.7943		22.8138	22.9122	1.06708		55.7423
		An12g07500	42184	exo-polygalacturonase X	GH28	pectin	pgaX		0.147287	2.11605	1.68847	0.151347		0.444664	7.85187		14.3668	11.4638	1.02756		15.3927
		An03g06740	191158	exo-polygalacturonase B	GH28	pectin	pgxB		0	1.61293	2.32782	0.0749854		0.0379847	9.97516		N/A	N/A	N/A		236.464
		An04g09360	51400	putative rhamnogalacturonan acetyl esterase	CE12	pectin	rgaeB		0.109773	1.2159	0.738636	0.507593		0.398547	5.75007		11.0765	6.72875	4.62402		13.1632
	other	An12g08280	56664	exo-inulinase	GH32	inulin	inuE		0.00635752	11.3533	0.399263	0.0195982		0.0178698	0.238424		1785.81	62.8016	3.08268		13.3578
		An01g12550	205517	mannosyl-oligosaccharide 1,2-alpha-mannosidase	GH47	glycans			0.592206	3.69255	8.04709	14.3955		0.525962	16.672		6.23525	13.5883	24.3082		29.7989
		An18g04100	202490	putative exo-β-1,3-glucanase;	GH5	β-1,3-glucan	exgA		0.258593	2.28625	4.48535	21.014		0.148064	31.9165		8.84112	17.3452	81.2629		197.914
a	please note that encoded exo-acting proteins can have multiple substrates. AGP: arabinogalactan protein
b	expression values are rounded to one decimal
c	fold changes that are significantly (FC ≥ 3.0 & p< 0.05) different from glucose conditions are underlined. Genes with fold changes listed as N/A have an expression level of 0 RPKM in glucose conditions.
