# Supplementary material for: The role of carbon starvation in the induction of enzymes that degrade plant-derived carbohydrates in Aspergillus niger
Source: Fungal Genet Biol. 2014 Nov;72:34–47. doi: 10.1016/j.fgb.2014.04.006 (PMC4217149; doi:10.1016/j.fgb.2014.04.006)
Supplement: Supplementary data 5 — Supplementary Table S5. Genes with increased transcript levels after 24 h but not 6 h exposure to wheat straw. [file mmc5.xlsx]

## Sheet: Table S5
Supplementary Table S5. Genes with increased transcript levels after 24 h but not 6 h exposure to wheat straw.
									RPKMb								Fold changec
		CBS 513.88	ATCC1015	Description	CAZy module(s)	Predicted substratea	gene		Glu	6 h Straw	6 h No C	24 h No C		Glu	24 h Straw		6 h Straw	6 h No C	24 h No C		24 h Straw
24 h straw
	cellulose	An07g09330	53159	β-1,4-glucan cellobiohydrolase A	GH7	cellulose	cbhA		1.02577	1.30376	0.17364	0.298314		2.50245	1507.73		1.27101	0.169277	0.290819		516.358
		An12g04610	211595	putative lytic polysaccharide mono-oxygenase	AA9 (GH61)	cellulose			0.624635	0.195507	0.10777	0.296239		1.27178	1225.38		0.312994	0.172532	0.474258		889.733
		An14g02760	211053	endoglucanase A	GH12	cellulose	eglA		0.368359	16.8017	0.33048	0.0946278		0.393065	185.519		45.6121	0.897166	0.25689		442.842
		An08g01760	133986	putative cellulase; exocellobiohydrolase	GH6	cellulose			0.207823	8.56578	0.139839	0.0266938		0.170378	127.597		41.2167	0.672875	0.128445		700.812
		An01g11670	205580	endoglucanase	GH5_5-CBM1	cellulose			0.204514	0.631818	1.39141	0.236419		0.0958084	73.6551		3.08937	6.80351	1.156		720.097
		An01g11660	51773	cellobiohydrolase B	GH7-CBM1	cellulose	cbhB		0.285526	5.66418	31.3374	0.293395		0.117547	40.564		19.8377	109.753	1.02756		320.606
		An17g00520	129891	β-glucosidase	GH3	cellulose			0.00874419	0.118598	0.0549149	0.0539111		0.0163855	2.06738		13.5631	6.28016	6.16536		121.032
		An12g02540	43784	putative lytic polysaccharide mono-oxygenase	AA9 (GH61)	cellulose			0	0.237196	0.0470699	0		0	0.780615		N/A	N/A	N/A		N/A
		An15g04900	182430	putative lytic polysaccharide mono-oxygenase	AA9 (GH61)-CBM1	cellulose			0	0.0361442	0	0		0.0280895	0.423661		N/A	N/A	N/A		13.8698
	pectin	An14g01130	210947	rhamnogalacturonan hydrolase	PL4	pectin			0.0269764	0.353687	7.45431	0.249479		0.10742	31.2468		13.111	276.327	9.24804		259.109
		An02g02540	N/A	putative pectin acetylesterase	CE16	pectin			0.200679	0.947599	0.820194	0.343683		0.27159	18.6059		4.72196	4.08709	1.7126		61.3577
		An11g04040	178172	exo-polygalacturonase A	GH28	pectin	pgxA		0.0656116	0.133484	0.0294322	0		0.760741	15.2718		2.03446	0.448583	0		17.6294
		An09g02160	189254	rhamnogalacturonan acetyl esterase	CE12	pectin	rgaeA		0	0.320124	1.12393	0.293836		0.0127582	13.8658		N/A	N/A	N/A		952.674
		An18g04800	42916	putative α-L-rhamnosidase	GH78	pectin			0.126474	0.352606	0.26476	0.25992		0.128374	12.4292		2.78797	2.09339	2.05512		86.8351
		An04g09690	214857	pectin methylesterase	CE8	pectin			0.2828	0.177029	0.0390336	0.0670601		0.346494	7.31582		0.625988	0.138026	0.237129		18.6083
		An10g00870	45021	pectate lyase A	PL1	pectin	plyA		0	0.119477	0.0197578	0		0.0103168	6.73286		N/A	N/A	N/A		588.781
		An04g09700	46065	endo-xylogalacturonan hydrolase	GH28	pectin	xghA		0.0701254	0.158519	0	0		0.262813	5.05252		2.26051	0	0		16.5198
		An01g11520	141677	endo-polygalacturonase I	GH28	pectin	pgaI		0	0.163565	0.108195	0		0.0376637	4.36699		N/A	N/A	N/A		107.722
		An14g04370	41815	pectin lyase A	PL1	pectin	pelA		0.018777	0.0169783	0.0505382	0.0578835		0.0703716	3.98018		0.904205	2.6915	3.08268		49.3505
		An02g12450	172944	exo-xylogalacturonase C	GH28	pectin	pgxC		0.339774	0.570562	0.929018	0.673338		0.378985	3.70005		1.67924	2.73422	1.98172		8.53335
		An14g02920	41703	putative rhamnogalacturonyl hydrolase	GH105	pectin	urghA		0.116971	0.775619	0.209886	0.300488		0.0821963	3.44104		6.63084	1.79433	2.5689		39.9875
		An03g02080	194461	putative exo-rhamnogalacturonase B	GH28	pectin	rgxB		0.0156819	0	0.0140693	0		0.014693	3.20265		0	0.897166	0		187.655
		An05g02440	43957	endo-polygalacturonase III	GH28	pectin	pgaC		0.0741326	0.0167578	0.0997638	0		0.0173644	2.40242		0.226051	1.34575	0		126.863
		An01g14650	172236	putative exo-rhamnogalacturonase A	GH28	pectin	rgxA		0.0163278	0.206692	0.0146488	0.0755002		0.0229473	1.17142		12.6589	0.897166	4.62402		48.8732
		An18g04810	42917	putative exo-rhamnogalacturonase C	GH28 (not in CAZy )	pectin	rgxC		0.0168284	0.0304327	0	0		0	0.459613		1.80841	0	0		N/A
		An12g05700	131668	putative α-L-rhamnosidase	GH78	pectin			0.0150533	0.190558	0.121548	0.0464045		0.03526	0.392722		12.6589	8.07449	3.08268		10.2698
		An07g04420	180727	β-galactosidase	GH35	pectin	lacD		0	0.0378032	0.00625148	0.107401		0.00652861	0.0852127		N/A	N/A	N/A		12.3122
	hemicellulose	An01g01870	206333	endoglucanase, Avicelase III	GH74-CBM1	xyloglucan	eglC		0.437015	0.589134	0.0998008	0.0857294		0.934304	13.8434		1.34809	0.22837	0.196171		13.4599
		An05g01320	50378	endo-1,4-β-mannanase	GH5_7	galacto(gluco)mannan	man5A		0.334465	0.084007	0.116694	0.200482		0.583223	5.0143		0.251168	0.348898	0.59941		7.64235
		An11g03120	N/A	endo-β-1,4-xylanase	GH43	xylan			0.0223676	0.202249	0.501686	0.34476		0.0628712	0.875314		9.04205	22.4292	15.4134		13.9933
		An02g00140	174379	putative β-1,4-xylosidase	GH43	xylan	xynB		0	0.109973	0.109117	0.208293		0	0.490274		N/A	N/A	N/A		N/A
	other	An07g08720	209397	putative α, α-trehalose phosphate synthase	GT20	trehalose	tppC		5.24971	2.67882	8.27328	10.4501		3.02745	15.7827		0.51028	1.57595	1.9906		4.70163
		An02g11890	52418	β-glucuronidase / β-4-O-methyl-glucuronidase	GH79	AGP			0.342188	0.171894	0.170555	0.0781375		0.896519	10.72		0.502336	0.498426	0.228347		10.2391
		An07g08710	56145	trehalose-6-phosphate synthase	GT20	trehalose	tpsB		3.71103	1.79961	3.17131	5.95961		1.73365	9.32581		0.484937	0.854563	1.60592		4.76291
		An15g00280	183137	domain(s) with predicted hydrolase activity	CEnc				2.29348	5.67669	6.4223	3.4279		0.94419	6.78042		2.47515	2.80025	1.49463		6.94415
		An08g08370	207829	putative α-mannosidase	GH92	α-mannan			0.0673402	0.220724	1.17055	2.29645		0.134074	5.94643		3.27774	17.3826	34.1021		41.7537
		An14g01330	41568	putative β-glucuronidase	GH79				0	0	0	0		0.00986032	2.33374		N/A	N/A	N/A		212.912
		An08g03580	208214	β-1,3-glucanotransferase, β-1,6-elongation	GH17	β-1,3-glucan	bgtA		1.30588	0.749955	1.04493	2.8832		0.132273	2.28036		0.574293	0.800175	2.20786		16.0221
		An15g00320	N/A	intracellular invertase	GH32	inulin	sucB		0.357918	0.762099	0.072509	0.124571		0.340756	1.82611		2.12926	0.202586	0.348044		4.80804
		An01g01260	46827	putative β-glucuronidase	GH2				0	0	0.0107588	0.0554514		0.0056179	1.61806		N/A	N/A	N/A		272.515
		An04g08730	214786	putative exo-α-1,6-mannanase	GH125	α-1,6-mannan			0.491146	1.22127	2.03184	1.11451		0.147	1.40703		2.48656	4.13693	2.26919		9.42984
		An14g01620	41596	putative β-glucuronidase	GH79	AGP			0.0942986	0.15632	0.394807	0.121122		0.066264	1.33257		1.65771	4.18677	1.28445		18.3293
		An01g06500	46606	putative α-1,6-mannanase	GH76	α-1,6-mannan	dfgD		0.308219	0.153281	0.387132	0.973892		0.231025	0.923463		0.497313	1.25603	3.15975		3.74224
		An03g00740	45788	putative α-1,6-mannanase	GH76	α-1,6-mannan	dfgB		0.169155	0	0.0275927	0.30813		0	0.865056		0	0.163121	1.82158		N/A
		An04g09650	134687	putative α-1,6-mannanase	GH76	α-1,6-mannan			0	0	0	0.289417		0	0.569812		N/A	N/A	N/A		N/A
		An06g01140	47263	domain(s) with predicted transferase activity	GT1				0.109293	0	0.0560307	0.312849		0.0365717	0.369143		0	0.512666	2.86249		9.26572
		An02g02660	173507	putative α-1,6-mannanase	GH76	α-1,6-mannan	dfgG		0.0308219	1.0869	0.152088	0.427562		0.0433173	0.320385		35.264	4.93441	13.8721		7.00517
		An03g02860	45650	ortholog of A. carbonarius ITEM 5010 : Acar5010_051439	GT32				0.0164407	0	0	0		0	0.207757		0	0	0		N/A
		An19g00090	46115	putative exo-β-1,3-glucanase	GH55	β-1,3-glucan	bgxC		0.0316186	0.138183	0.0378228	0.0406125		0.0345621	0.180445		4.37033	1.19622	1.28445		4.82498
		An03g02880	129862	domain(s) with predicted N-acetyltransferase activity	GT25				0	0.00815643	0	0.180749		0	0.121345		N/A	N/A	N/A		N/A
24 h straw + 6 + 24 h starvation		An07g07700	209490	putative α-1,6-mannanase	GH76	α-1,6-mannan			1.25538	3.44416	7.44116	17.2327		1.35717	16.0519		2.74353	5.92743	13.7271		10.9933
		An18g05480	42956	alcohol oxidase	AA3				0.134628	0.331993	23.5527	9.69622		0.0286677	11.8689		2.46601	174.947	72.0226		377.082
		An16g02910	49061	putative α-mannosidase	GH92	α-mannan			0.229577	0.564631	4.92677	4.50105		0.124758	3.8669		2.45944	21.4602	19.6058		29.4697
		An08g03060	177032	putative α-mannosidase	GH92	α-mannan			0.0358556	0.0324208	0.434273	1.35401		0.0419931	1.732		0.904205	12.1117	37.7628		37.1021
		An02g02790	173931	put. β-1,2-xylosyltransferase, ss to Cap10, C. neoformans	GT90				0	0	0.137245	0.252631		0.00511891	0.120263		N/A	N/A	N/A		20.0394
24 h straw + 24 h starvation
	autolysis	An02g07020	197446	chitinase, chitobiosidase, group A	GH18	chitin	chiB/cfcA		1.03816	0.640704	0.473091	52.2716		2.94894	34.8561		0.617156	0.455703	50.3504		10.6311
		An01g04560	125000	β-glucanase	GH16	β-1,3-glucan			0.138698	0.438941	0.248871	19.9173		0.833858	107.159		3.16472	1.79433	143.601		119.162
		An01g03090	170223	endo-β-1,3-glucanase	GH81	β-1,3-glucan	engA		0.389613	0.656226	0.664825	16.2966		0.425884	6.80748		1.6843	1.70637	41.8277		15.337
		An01g12450	55270	glucan β-1,3-exo-glucanase	GH55	β-1,3-glucan	bxgA		1.816	2.93484	4.06706	9.41032		2.30144	8.78931		1.6161	2.23957	5.18189		3.63533
		An02g13180	119884	putative β-1,3-glucanase	GH55	β-1,3-glucan	bgxB		0.0268243	0.0121273	0	0.785561		0.0376991	0.426448		0.452103	0	29.2855		11.4484
		An06g01530	37846	putative β-1,3-glucanotransferase, generating β-1,6-linkages	GH17	β-1,3-glucan	bgtD		0.0196024	0.0354491	0	0.513636		0.0091831	0.591308		1.80841	0	26.2028		53.6888
	sporulation	An09g05920	43154	endo-chitinase, group B	GH18	chitin	ctcB		0.28139	0.199913	0.198357	1.27018		0.489628	5.37475		0.710447	0.704916	4.51392		9.9244
		An14g05340	41877	distantly related to rhamnogalacturonyl hydrolases	GH105		urhgB		0.0640344	0.0330858	0.0328283	2.86226		0.124278	2.80045		0.516689	0.512666	44.6989		21.3803
		An01g13660	171880	laccase-like multicopper oxidase	AA1		mcoB/yA		0.167326	0.108069	0.396744	1.45533		0.00559908	0.258217		0.645861	2.37108	8.69756		37.6
		An14g05370	185409	putative multicopper oxidase	AA1		brnA		0.0827756	0.0449077	0.0148527	0.61241		0.0310223	1.24172		0.542523	0.179433	7.39843		39.0582
	other	An16g09040	193766	domain(s) with predicted GlcNac-6-P deacetylase activity	CE9				0.100733	0.136625	0.0301248	3.36405		0.0393253	0.889688		1.35631	0.299055	33.3957		20.1613
		An14g04240	41807	putative α-mannosidase	GH92	α-mannan			0.251833	0.269877	0.100416	2.19957		0.109237	0.771823		1.07165	0.39874	8.73426		7.20293
		An02g03260	36809	putative α-1,3-glucan synthase	GH13-GT5	α-1,3-glucan	agsD		0.125953	0.0113888	0.508505	1.81518		0.00737566	0.200239		0.0904205	4.03725	14.4115		28.0915
a	please note that encoded exo-acting proteins can have multiple substrates. AGP: arabinogalactan protein
b	expression values are rounded to one decimal
c	fold changes that are significantly (FC ≥ 3.0 & p< 0.05) different from glucose conditions are underlined. Genes with fold changes listed as N/A have an expression level of 0 RPKM in glucose conditions.
