# Supplementary material for: The role of carbon starvation in the induction of enzymes that degrade plant-derived carbohydrates in Aspergillus niger
Source: Fungal Genet Biol. 2014 Nov;72:34–47. doi: 10.1016/j.fgb.2014.04.006 (PMC4217149; doi:10.1016/j.fgb.2014.04.006)
Supplement: Supplementary data 6 — Supplementary Table S6. Genes with increased transcript levels after 6 and/or 24 h of carbon starvation. [file mmc6.xlsx]

## Sheet: Table S6
Supplementary Table S6. Genes with increased transcript levels after 6 and/or 24 h of carbon starvation.
									RPKMb								Fold changec
		CBS 513.88	ATCC1015	Description	CAZy module(s)	Predicted substratea	gene		Glu	6 h Straw	6 h No C	24 h No C		Glu	24 h Straw		6 h Straw	6 h No C	24 h No C		24 h Straw
6 h starvation
	cellulose	An01g11660	51773	cellobiohydrolase B	GH7-CBM1	cellulose	cbhB		0.285526	5.66418	31.3374	0.293395		0.117547	40.564		19.8377	109.753	1.02756		320.606
		An11g00200	179265	putative β-glucosidase precursor	GH3	cellulose			0.662227	304.404	8.2341	1.9408		0.467534	332.123		459.667	12.434	2.93072		633.608
		An03g03740	213437	β-glucosidase	GH1	cellulose			1.19412	4.69217	5.36986	1.06797		2.51389	28.8335		3.92939	4.49691	0.894358		10.4776
		An01g11670	205580	endoglucanase	GH5_5-CBM1	cellulose			0.204514	0.631818	1.39141	0.236419		0.0958084	73.6551		3.08937	6.80351	1.156		720.097
		An04g03170	131747	putative β-glucosidase precursor	GH1	cellulose			0	3.68113	0.296844	0		0.00673921	1.47189		N/A	N/A	N/A		202.23
	pectin	An01g12150	51764	β-galactosidase	GH35	pectin	lacA		0.244715	46.2952	11.1056	0.481964		0.264312	17.0138		189.18	45.3816	1.96949		59.9669
		An14g01130	210947	rhamnogalacturonan hydrolase	PL4	pectin			0.0269764	0.353687	7.45431	0.249479		0.10742	31.2468		13.111	276.327	9.24804		259.109
		An15g03550	182100	putative α-L-arabinofuranosidase	GH43	pectin			0.0219546	5.20109	4.39242	8.39221		0.0925657	16.8072		236.902	200.068	382.252		163.443
		An15g02300	200605	α-L-arabinofuranosidase B	GH54-CBM42	pectin, xylan	abfB		0.0519306	9.86074	4.06734	0.104055		0.0924459	2.02586		189.883	78.3226	2.00374		18.9862
		An01g10350	46429	β-galactosidase	GH35	pectin	lacB		0.259592	2.22036	2.65628	0.129768		0.31553	0.697834		8.55329	10.2325	0.499894		2.04013
		An03g06740	191158	exo-polygalacturonase B	GH28	pectin	pgxB		0	1.61293	2.32782	0.0749854		0.0379847	9.97516		N/A	N/A	N/A		236.464
		An06g00290	177434	β-galactosidase	GH35	pectin	lacC		0.0954304	2.17713	2.18652	0.101832		0.230409	14.7943		22.8138	22.9122	1.06708		55.7423
		An12g07500	42184	exo-polygalacturonase X	GH28	pectin	pgaX		0.147287	2.11605	1.68847	0.151347		0.444664	7.85187		14.3668	11.4638	1.02756		15.3927
		An09g02160	189254	rhamnogalacturonan acetyl esterase	CE12	pectin	rgaeA		0	0.320124	1.12393	0.293836		0.0127582	13.8658		N/A	N/A	N/A		952.674
		An02g02540	N/A	putative pectin acetylesterase	CE16	pectin			0.200679	0.947599	0.820194	0.343683		0.27159	18.6059		4.72196	4.08709	1.7126		61.3577
		An04g09360	51400	putative rhamnogalacturonan acetyl esterase	CE12	pectin	rgaeB		0.109773	1.2159	0.738636	0.507593		0.398547	5.75007		11.0765	6.72875	4.62402		13.1632
	other	An01g10930	119858	putative α-glucosidase	GH31	starch	agdB		7.9786	44.5521	36.3743	74.5942		10.4089	15.1532		5.58395	4.55899	9.34928		1.39789
		An09g00260	212736	α-galactosidase	GH36	galacto(gluco)mannan	aglC		0.505573	31.8964	4.68988	0.455794		1.30935	2.9397		63.0896	9.27636	0.901538		1.936
		An08g08370	207829	putative α-mannosidase	GH92	α-mannan			0.0673402	0.220724	1.17055	2.29645		0.134074	5.94643		3.27774	17.3826	34.1021		41.7537
		An01g02730	N/A	putative chitin-peptidoglycan binding protein	CBM50-CBM50	chitin, peptidoglycan			0	0.901553	0.587038	0.240128		0.0145967	0.0381039		N/A	N/A	N/A		1.93528
		An02g00610	52111	putative β-glucuronidase	GH2				0.120012	1.13448	0.518777	0.117714		0.245332	0.284633		9.45306	4.32271	0.980853		1.16311
		An13g01260	44759	putative α-mannosidase	GH92	α-mannan			0.0898647	0.398155	0.483741	0.249322		0.37468	0.780265		4.43061	5.383	2.77441		1.95494
		An12g08280	56664	exo-inulinase	GH32	inulin	inuE		0.00635752	11.3533	0.399263	0.0195982		0.0178698	0.238424		1785.81	62.8016	3.08268		13.3578
6 + 24 h starvation		An18g05480	42956	alcohol oxidase	AA3				0.134628	0.331993	23.5527	9.69622		0.0286677	11.8689		2.46601	174.947	72.0226		377.082
		An07g07700	209490	putative α-1,6-mannanase	GH76	α-1,6-mannan			1.25538	3.44416	7.44116	17.2327		1.35717	16.0519		2.74353	5.92743	13.7271		10.9933
		An16g02910	49061	putative α-mannosidase	GH92	α-mannan			0.229577	0.564631	4.92677	4.50105		0.124758	3.8669		2.45944	21.4602	19.6058		29.4697
		An01g05360	170148	putative chitinase, group A	GH18	chitin	cfcD		0.272527	2.84504	2.75621	6.07173		1.28831	3.92862		10.4395	10.1135	22.2794		2.99367
		An07g04650	53278	putative β-1,3-glucanotransferase, generating β-1,6-linkages	GH17	β-1,3-glucan	bgtC		0.861353	4.0205	2.6525	3.91115		1.15057	2.44834		4.66765	3.07946	4.5407		2.08999
		An18g02690	131352	dihydrogeodin oxidase	AA1		mcoI		0.0784094	1.74882	0.539321	1.06756		0.306103	0.926915		22.3037	6.87827	13.6152		2.92235
		An08g03060	177032	putative α-mannosidase	GH92	α-mannan			0.0358556	0.0324208	0.434273	1.35401		0.0419931	1.732		0.904205	12.1117	37.7628		37.1021
		An02g02790	173931	put. β-1,2-xylosyltransferase, ss to Cap10, C. neoformans	GT90				0	0	0.137245	0.252631		0.00511891	0.120263		N/A	N/A	N/A		20.0394
all conditions		An09g01190	203143	endo-α-1,5-L-arabinase	GH43	pectin	abnA		0.0118003	9.93369	37.8691	1.4005		0.0221123	26.769		841.815	3209.16	118.683		1141.6
		An18g03570	56782	β-glucosidase	GH3	cellulose	bgl1/bglA		0.828718	178.88	33.3905	13.0927		1.10257	97.5004		215.852	40.2917	15.7987		80.385
		An02g10550	197735	putative endo-α-1,5-arabinanase	GH43	pectin	abnC		0.14599	3.82814	18.3204	22.0801		0.145333	22.3166		26.222	125.491	151.244		149.625
		An01g12550	205517	mannosyl-oligosaccharide 1,2-alpha-mannosidase	GH47	glycans	msdS		0.592206	3.69255	8.04709	14.3955		0.525962	16.672		6.23525	13.5883	24.3082		29.7989
		An18g04100	202490	putative exo-β-1,3-glucanase;	GH5	β-1,3-glucan	exgA		0.258593	2.28625	4.48535	21.014		0.148064	31.9165		8.84112	17.3452	81.2629		197.914
		An08g01710	38549	α-L-arabinofuranosidase	GH51	pectin	abfC		0.170904	9.55527	2.54272	1.25125		0.166799	12.7897		55.91	14.878	7.32136		69.1921
24 h starvation		An07g08640	TID_209408	endo-α-1,3-glucanase	GH71	α-1,3-glucan	angB		0.0802717	0.266134	0.108026	8.08343		0.181757	0.343578		3.31542	1.34575	100.701		1.55898
		An09g02240	54398	N-acetyl-β-glucosaminidase	GH20	chitin	nagA		0.130922	0.923368	1.67966	3.79376		0.294399	1.01401		7.0528	12.8295	28.9772		3.44433
		An15g04760	TID_182715	putative endo-α-1,3-glucanase	GH71	α-1,3-glucan	agnE		0.0433315	0	0.0129585	0.868252		0	0.0294392		0	0.299055	20.0374		N/A
		An08g05290	TID_38285	chitin synthase	GT2	chitin	chsG		0.0599602	0.108433	0.107588	0.431289		0.0374527	0.0733259		1.80841	1.79433	7.19292		2.42797
24 h starvation + 24 h straw
	autolysis	An02g07020	197446	chitinase, chitobiosidase, group A	GH18	chitin	chiB/cfcA		1.03816	0.640704	0.473091	52.2716		2.94894	34.8561		0.617156	0.455703	50.3504		10.6311
		An01g04560	125000	β-glucanase	GH16	β-1,3-glucan			0.138698	0.438941	0.248871	19.9173		0.833858	107.159		3.16472	1.79433	143.601		119.162
		An01g03090	170223	endo-β-1,3-glucanase	GH81	β-1,3-glucan	engA		0.389613	0.656226	0.664825	16.2966		0.425884	6.80748		1.6843	1.70637	41.8277		15.337
		An01g12450	55270	glucan β-1,3-exo-glucanase	GH55	β-1,3-glucan	bxgA		1.816	2.93484	4.06706	9.41032		2.30144	8.78931		1.6161	2.23957	5.18189		3.63533
		An02g13180	119884	putative β-1,3-glucanase	GH55	β-1,3-glucan	bgxB		0.0268243	0.0121273	0	0.785561		0.0376991	0.426448		0.452103	0	29.2855		11.4484
		An06g01530	37846	putative β-1,3-glucanotransferase, generating β-1,6-linkages	GH17	β-1,3-glucan	bgtD		0.0196024	0.0354491	0	0.513636		0.0091831	0.591308		1.80841	0	26.2028		53.6888
	sporulation	An14g05340	41877	distantly related to rhamnogalacturonyl hydrolases	GH105		urhgB		0.0640344	0.0330858	0.0328283	2.86226		0.124278	2.80045		0.516689	0.512666	44.6989		21.3803
		An01g13660	171880	laccase-like multicopper oxidase	AA1		mcoB/yA		0.167326	0.108069	0.396744	1.45533		0.00559908	0.258217		0.645861	2.37108	8.69756		37.6
		An09g05920	43154	endo-chitinase, group B	GH18	chitin	ctcB		0.28139	0.199913	0.198357	1.27018		0.489628	5.37475		0.710447	0.704916	4.51392		9.9244
		An14g05370	185409	putative multicopper oxidase	AA1		brnA		0.0827756	0.0449077	0.0148527	0.61241		0.0310223	1.24172		0.542523	0.179433	7.39843		39.0582
	other	An16g09040	193766	domain(s) with predicted GlcNac-6-P deacetylase activity	CE9				0.100733	0.136625	0.0301248	3.36405		0.0393253	0.889688		1.35631	0.299055	33.3957		20.1613
		An14g04240	41807	putative α-mannosidase	GH92	α-mannan			0.251833	0.269877	0.100416	2.19957		0.109237	0.771823		1.07165	0.39874	8.73426		7.20293
		An02g03260	36809	putative α-1,3-glucan synthase	GH13-GT5	α-1,3-glucan	agsD		0.125953	0.0113888	0.508505	1.81518		0.00737566	0.200239		0.0904205	4.03725	14.4115		28.0915
a	please note that encoded exo-acting proteins can have multiple substrates.
b	expression values are rounded to one decimal
c	fold changes that are significantly (FC ≥ 3.0 & p< 0.05) different from glucose conditions are underlined. Genes with fold changes listed as N/A have an expression level of 0 RPKM in glucose conditions.
